# Supplementary material for: Influenza A Virus Facilitates Its Infectivity by Activating p53 to Inhibit the Expression of Interferon-Induced Transmembrane Proteins
Source: Front Immunol. 2018 May 31;9:1193. doi: 10.3389/fimmu.2018.01193 (PMC5990591; doi:10.3389/fimmu.2018.01193)
Supplement: Supplementary file 1 [file table_1.xlsx]

## Sheet: de_KO3V_vs_KO3M (n=506)
Gene Symbol	Description	Accession No.	Log2 (Fold change)	FDR_pvalue	Chromosome	Strand	A549-KO3_M A	A549-KO3_M B	A549-KO3_M C	A549_M A	A549_M B	A549_M C	A549-KO3_V A	A549-KO3_V B	A549-KO3_V C	A549_V A	A549_V B	A549_V C	Reported Type I IFN target
ABL2	v-abl Abelson murine leukemia viral oncogene homolog 2	NM_001136000	1.64	0.0430158	chr1	-	8.51349	8.64884	8.72765	9.2609	9.07435	9.1482	9.41874	9.3468	9.31465	9.99482	9.92829	10.0049	YES
ACO1	aconitase 1, soluble	NM_002197	-3.33	0.0192538	chr9	+	10.4952	10.3993	10.5909	11.3011	11.1138	11.3071	8.77889	8.89668	8.55629	8.34712	8.3164	8.42407	YES
ADAR	adenosine deaminase, RNA-specific	NM_001025107	5.52	0.00533726	chr1	-	11.6737	11.6008	11.8956	11.6213	11.6976	11.7311	14.1482	14.156	14.1229	13.7179	13.6692	13.8221	YES
AGBL2	ATP/GTP binding protein-like 2	NM_024783	2.71	0.0498245	chr11	-	6.33351	6.27794	6.43775	5.96922	5.93044	5.90051	7.78394	8.02374	7.53979	6.71393	6.75914	6.97121	NO
AHNAK2	AHNAK nucleoprotein 2	NM_138420	-2.15	0.0279231	chr14	-	11.3884	11.484	11.5004	12.6272	12.5478	12.504	10.3862	10.3921	10.1417	11.2479	11.1803	11.4044	NO
AIDA	axin interactor, dorsalization associated	NM_022831	1.94	0.035565	chr1	-	12.0464	12.0513	12.2662	12.5022	12.5513	12.5991	13.0516	12.9604	13.0002	13.032	13.0237	13.2263	YES
AIM1	absent in melanoma 1	NM_001624	2.17	0.00599891	chr6	+	5.00242	5.00086	4.94915	5.037	5.07158	5.05521	6.03875	6.12356	6.1777	5.9798	5.90826	6.04557	YES
ANKFY1	ankyrin repeat and FYVE domain containing 1	NM_016376	3.68	0.00721744	chr17	-	10.5355	10.6124	10.763	10.6949	10.6671	10.6836	12.5039	12.5072	12.378	11.7513	11.7581	11.9026	YES
ANO5	anoctamin 5	NM_001142649	2.79	0.0192538	chr11	+	9.30086	9.2134	9.49027	9.42738	9.44241	9.41052	10.8967	10.7916	10.7269	10.5616	10.4095	10.5082	NO
APOBEC3A	apolipoprotein B mRNA editing enzyme, catalytic polypeptide-like 3A	NM_001193289	1.66	0.00942686	chr22	+	7.49231	7.48479	7.3853	7.79897	7.76398	7.8844	8.20341	8.25584	8.21772	8.47681	8.4404	8.46277	YES
APOBEC3B	apolipoprotein B mRNA editing enzyme, catalytic polypeptide-like 3B	NM_004900	2.54	0.0279432	chr22	+	10.1413	10.2759	10.492	10.9476	10.9245	11.0441	11.6405	11.6419	11.5965	11.6879	11.7421	11.8564	YES
APOBEC3D	apolipoprotein B mRNA editing enzyme, catalytic polypeptide-like 3D	NM_152426	2.54	0.00533726	chr22	+	8.07421	8.0581	8.1332	8.6342	8.89486	8.66147	9.49518	9.34344	9.41951	9.52377	9.40138	9.7193	NO
APOBEC3F	apolipoprotein B mRNA editing enzyme, catalytic polypeptide-like 3F	NM_001006666	4.93	0.0192538	chr22	+	8.32015	8.30677	8.70938	8.65888	8.99037	8.87809	10.6128	10.7051	10.5288	9.92867	9.89139	10.0491	YES
APOL1	apolipoprotein L, 1	NM_001136540	9.4	0.000527079	chr22	+	7.20124	7.29542	7.23186	7.71415	7.72164	7.61686	10.5006	10.4442	10.4684	10.9339	11.1132	11.505	YES
APOL2	apolipoprotein L, 2	NM_030882	8.84	0.00914119	chr22	-	6.82919	6.84919	6.54333	7.54132	7.49178	7.54413	9.97128	10.0494	9.66779	10.4316	10.3178	10.6748	YES
APOL3	apolipoprotein L, 3	NM_145640	1.98	0.0454736	chr22	-	5.777	5.83074	5.52783	5.92304	5.90275	5.77907	6.85909	6.69048	6.79757	6.53292	6.55069	6.5204	YES
APOL6	apolipoprotein L, 6	NM_030641	24.72	0.0127177	chr22	+	7.21889	7.25988	7.85815	7.07669	7.19579	7.17705	11.8403	12.1338	11.6933	10.5336	10.6607	10.8031	YES
AREG	amphiregulin	NM_001657	2.31	0.034371	chr4	+	11.2249	11.2477	11.5099	11.0494	10.8977	11.0374	12.4524	12.5563	12.4343	11.5802	11.5721	11.7365	NO
ARHGAP21	Rho GTPase activating protein 21	NM_020824	1.84	0.0279231	chr10	-	11.3097	11.3047	11.4766	10.8252	10.89	10.9159	12.2207	12.1921	12.123	10.8913	11.0225	11.1466	NO
ARHGAP26	Rho GTPase activating protein 26	NM_001135608	1.74	0.0405189	chr5	+	8.6314	8.58382	8.72745	9.13833	9.08441	9.09528	9.47865	9.43772	9.29408	9.48008	9.44709	9.55535	YES
ARHGAP29	Rho GTPase activating protein 29	NM_004815	-1.41	0.0364615	chr1	-	10.6927	10.6116	10.7599	11.4436	11.5336	11.5525	10.1897	10.209	10.1968	10.7635	10.7658	11.0071	YES
ARID4B	AT rich interactive domain 4B (RBP1-like)	NM_001206794	1.71	0.00999022	chr1	-	10.1004	10.053	10.1739	9.82957	10.0951	9.97326	10.8777	10.8363	10.8823	10.8032	10.7603	10.9324	NO
ARL5B	ADP-ribosylation factor-like 5B	NM_178815	3.25	0.00721744	chr10	+	11.1014	10.9995	11.1938	10.8542	10.8489	10.8319	12.8091	12.7035	12.8639	12.5205	12.4357	12.5375	YES
ARL6IP5	ADP-ribosylation-like factor 6 interacting protein 5	NM_006407	-1.41	0.0368695	chr3	+	13.1065	13.0905	13.1248	13.4738	13.4857	13.5201	12.6778	12.6178	12.5293	13.2259	13.1578	13.2171	NO
ARRDC3	arrestin domain containing 3	NM_020801	1.95	0.00103106	chr5	-	10.3114	10.3243	10.3563	11.4084	11.5834	11.5563	11.2547	11.2938	11.2916	11.9081	11.932	12.0182	NO
ASPM	asp (abnormal spindle) homolog, microcephaly associated (Drosophila)	NM_001206846	-1.84	0.00467172	chr1	-	12.1264	12.1936	12.2073	11.864	12.0938	12.0146	11.3218	11.2835	11.3319	10.9938	11.0369	11.1688	NO
ATP10A	ATPase, class V, type 10A	NM_024490	3.6	0.00914119	chr15	-	7.13283	7.17682	7.35665	7.50122	7.5525	7.61114	9.04134	9.00945	8.88002	8.3065	8.31428	8.35723	YES
ATP10D	ATPase, class V, type 10D	NM_020453	3.1	0.00643785	chr4	+	5.62547	5.74255	5.53874	6.16144	6.12477	6.04673	7.22858	7.32722	7.25968	7.5015	7.60825	7.76931	YES
ATXN7L1	ataxin 7-like 1	NM_020725	1.65	0.0237864	chr7	-	7.02382	7.02849	7.1056	6.95191	6.94202	7.01592	7.75542	7.81587	7.66997	7.27874	7.31782	7.29806	YES
B2M	beta-2-microglobulin	NM_004048	11.86	0.000806757	chr15	+	11.2775	11.2762	11.3947	11.4198	11.3238	11.2944	14.9664	14.8415	14.8483	15.4929	15.4325	15.4573	YES
BATF2	basic leucine zipper transcription factor, ATF-like 2	NM_138456	1.98	0.0325965	chr11	-	5.83337	5.86616	5.59132	5.72234	5.78929	5.76448	6.83298	6.89078	6.79978	6.55665	6.34382	6.67903	YES
BAZ1A	bromodomain adjacent to zinc finger domain, 1A	NM_013448	3.78	0.00467172	chr14	-	11.2292	11.0829	11.2901	10.864	10.9503	10.8916	13.1342	13.0947	13.1762	12.7476	12.692	12.8563	YES
BBX	bobby sox homolog (Drosophila)	NM_001142568	1.74	0.0311745	chr3	+	9.94925	9.96429	10.1272	10.1318	10.1939	10.2249	10.8298	10.7575	10.7483	10.6813	10.719	10.7495	YES
BCMO1	beta-carotene 15,15'-monooxygenase 1	NM_017429	2.83	0.0142552	chr16	+	7.47741	7.61503	7.58727	7.7297	7.89824	7.91138	9.29649	9.0915	9.0334	8.62348	8.59249	8.73621	NO
BIRC2	baculoviral IAP repeat containing 2	NM_001166	1.81	0.033333	chr11	+	10.1407	10.0502	10.2953	10.3193	10.251	10.2242	10.9996	11.0086	11.0183	11.2483	11.0734	11.1973	NO
BIRC3	baculoviral IAP repeat containing 3	NM_001165	3.86	0.00180789	chr11	+	9.6503	9.75745	9.69249	10.3679	10.0913	10.1595	11.6509	11.5387	11.6435	12.7921	12.5637	12.8272	YES
BLZF1	basic leucine zipper nuclear factor 1	NM_003666	5.51	0.008554	chr1	+	10.4393	10.3137	10.6275	10.0705	10.2009	10.2211	12.8997	12.933	12.7278	12.3915	12.4004	12.5846	YES
BMP5	bone morphogenetic protein 5	NM_021073	-1.5	0.00887731	chr6	-	11.5508	11.5833	11.6331	10.0748	10.0147	10.1649	11.0042	10.9922	11.0366	9.28433	9.16207	9.47994	NO
BMPR2	bone morphogenetic protein receptor, type II (serine/threonine kinase)	NM_001204	1.95	0.0156694	chr2	+	11.3182	11.3086	11.4356	11.7927	11.8021	11.8192	12.3391	12.2148	12.2752	12.4699	12.4582	12.4747	YES
BRCA2	breast cancer 2, early onset	NM_000059	1.91	0.00784016	chr13	+	9.6501	9.71504	9.78471	9.7919	9.83781	9.90352	10.6619	10.6153	10.6514	10.1856	10.2739	10.3565	YES
BRI3BP	BRI3 binding protein	NM_080626	-1.97	0.013572	chr12	+	11.301	11.4374	11.4137	11.57	11.4993	11.4588	10.4643	10.3527	10.442	9.78593	9.78071	9.86422	YES
BRIP1	BRCA1 interacting protein C-terminal helicase 1	NM_032043	1.66	0.000632885	chr17	-	11.4617	11.4799	11.49	10.9635	11.0558	11.1316	12.2108	12.1988	12.2181	11.314	11.3381	11.3995	YES
BST2	bone marrow stromal cell antigen 2	NM_004335	20.65	0.00392008	chr19	-	4.88834	4.92415	4.83921	4.77353	4.75727	5.24139	9.38062	9.26764	8.92823	7.24127	7.57561	8.21523	YES
BTC	betacellulin	NM_001729	3.84	0.0417955	chr4	-	6.51343	6.23567	6.75018	6.23874	6.33642	6.47145	8.17387	8.42314	8.46865	7.62916	7.56089	7.77433	YES
BTN2A1	butyrophilin, subfamily 2, member A1	NM_001197233	2.11	0.0350629	chr6	+	7.31918	7.49073	7.58654	7.47996	7.48281	7.32169	8.54658	8.56353	8.41917	8.38952	8.42776	8.62998	NO
BTN3A1	butyrophilin, subfamily 3, member A1	NM_001145008	7.88	0.00180789	chr6	+	7.11367	7.06088	7.27471	7.08028	7.14097	7.19414	10.0906	9.996	10.1052	8.96299	9.11116	9.30196	YES
BTN3A2	butyrophilin, subfamily 3, member A2	NM_001197246	3.89	0.0115416	chr6	+	7.50545	7.55538	7.80737	7.68738	7.33939	7.62729	9.48357	9.55412	9.442	8.78921	8.75368	9.23851	YES
BTN3A3	butyrophilin, subfamily 3, member A3	NM_001242803	3.71	0.00599891	chr6	+	5.66864	5.6871	5.56055	5.92832	5.66245	5.64292	7.5601	7.57954	7.38492	6.90929	7.00649	7.25179	YES
BVES	blood vessel epicardial substance	NM_001199563	1.55	0.0422211	chr6	-	9.46243	9.31607	9.4344	10.1596	9.93296	10.0238	10.1144	9.97392	10.0804	10.2708	10.3068	10.4205	NO
C12orf59	chromosome 12 open reading frame 59	NM_153022	1.62	0.0333861	chr12	+	6.68873	6.60159	6.5288	7.35026	7.19525	7.38581	7.30577	7.3682	7.2398	7.6888	7.79773	7.91862	NO
C14orf159	chromosome 14 open reading frame 159	NM_001102366	1.63	0.0251524	chr14	+	6.41211	6.42214	6.36444	6.4653	6.55988	6.58273	7.15878	7.12307	7.00058	6.72053	6.69761	6.81293	NO
C19orf66	chromosome 19 open reading frame 66	NM_018381	3.81	0.018881	chr19	+	6.87613	6.88812	6.92834	6.77339	6.74268	6.80842	8.84153	8.96405	8.5578	8.17088	8.21667	8.55836	YES
C1GALT1C1	C1GALT1-specific chaperone 1	NM_001011551	1.45	0.0192538	chrX	-	7.27146	7.28406	7.33877	7.10315	7.12859	7.25744	7.75294	7.81606	7.83818	7.39579	7.40635	7.40047	NO
C1R	complement component 1, r subcomponent	NM_001733	2.86	0.00942686	chr12	-	6.81575	6.91336	6.7272	6.35818	6.50185	6.35517	8.26222	8.44012	8.3242	8.16956	8.32304	8.48159	YES
C1S	complement component 1, s subcomponent	NM_001734	2.54	0.0351575	chr12	+	7.47436	7.31407	7.57319	7.20547	7.32538	7.10865	8.83238	8.78575	8.56932	8.76719	8.87894	8.99432	YES
C4orf33	chromosome 4 open reading frame 33	NM_001099783	2.71	0.00942686	chr4	+	6.28167	6.50479	6.45925	6.48023	6.27777	6.30325	7.9075	7.98386	7.88865	7.46108	7.35438	7.53888	NO
C5orf56	chromosome 5 open reading frame 56	NR_045116	1.98	0.045684	chr5	+	5.98049	5.90465	5.71942	5.93243	5.81623	5.81383	6.97802	6.76228	6.88337	6.37897	6.37756	6.36212	YES
C6orf62	chromosome 6 open reading frame 62	NM_030939	2.19	0.0160102	chr6	-	12.1049	12.0725	12.2603	12.1685	12.1793	12.3209	13.2286	13.2578	13.1662	13.1041	13.0641	13.0695	NO
C8orf4	chromosome 8 open reading frame 4	NM_020130	2.47	0.0235892	chr8	+	10.5604	10.7551	10.6005	8.21092	8.58737	8.41864	11.7784	12.014	11.8995	10.0423	9.88981	9.83462	NO
CALCOCO2	calcium binding and coiled-coil domain 2	NM_005831	1.63	0.0295243	chr17	+	8.97836	8.93277	9.07421	8.76731	8.72705	8.86894	9.69758	9.69216	9.59564	9.28391	9.16066	9.23956	NO
CASP1	caspase 1, apoptosis-related cysteine peptidase	NM_001223	3.57	0.00431697	chr11	-	4.89119	4.85758	4.82236	5.1332	5.01706	4.9973	6.87373	6.7049	6.6828	5.53738	5.56406	5.32792	YES
CASP4	caspase 4, apoptosis-related cysteine peptidase	NM_001225	4.15	0.0284831	chr11	-	6.79166	6.59929	7.07136	5.6664	5.62872	5.63799	8.99411	8.87773	8.70697	6.19084	6.4067	6.24574	YES
CASP7	caspase 7, apoptosis-related cysteine peptidase	NM_001227	2.93	0.00250587	chr10	+	8.37331	8.50723	8.49805	8.13137	8.46889	8.39949	10.0447	10.0504	10.0516	9.45128	9.45412	9.64365	YES
CASP8	caspase 8, apoptosis-related cysteine peptidase	NM_001080124	1.84	0.0192538	chr2	+	9.4023	9.29003	9.46081	9.83019	9.90338	9.7994	10.2997	10.2731	10.2088	10.6037	10.4407	10.5073	YES
CCL2	chemokine (C-C motif) ligand 2	NM_002982	3.21	0.0453118	chr17	+	10.5238	10.0981	10.6032	10.156	10.0472	10.0655	12.241	12.2439	12.0281	11.4284	11.0533	11.5986	YES
CCL20	chemokine (C-C motif) ligand 20	NM_001130046	2.1	0.0441125	chr2	+	6.55721	6.72717	6.91085	6.45743	6.50769	6.50166	7.77494	7.81618	7.80466	8.33275	8.39332	8.51331	NO
CCL5	chemokine (C-C motif) ligand 5	NM_002985	21.51	0.0130552	chr17	-	6.82159	7.0483	6.337	6.63186	6.41544	6.67426	11.2129	11.1956	10.8487	14.9515	15.1964	15.3674	YES
CD164	CD164 molecule, sialomucin	NM_001142401	1.96	0.0295506	chr6	-	12.0247	12.0264	12.1729	11.9593	11.8214	11.9296	13.0045	12.9923	12.8494	12.7068	12.6413	12.8237	YES
CD274	CD274 molecule	NM_014143	12.57	0.00571896	chr9	+	5.77254	5.9435	5.51487	6.1424	5.96027	5.98663	9.50029	9.41684	9.27337	8.44103	8.66057	8.70832	YES
CD38	CD38 molecule	NM_001775	11.82	0.00290057	chr4	+	8.81934	8.99748	9.12071	6.94158	6.65951	6.83934	12.6507	12.4886	12.5377	10.4028	10.474	10.5272	YES
CD47	CD47 molecule	NM_001777	2.54	0.0251524	chr3	-	9.75731	9.96297	10.0456	10.3457	10.2421	10.2153	11.2826	11.154	11.3018	11.3984	11.3375	11.4066	YES
CD68	CD68 molecule	NM_001040059	8.28	0.00721744	chr17	+	7.96605	7.76122	7.97599	8.31131	8.08174	8.45301	11.0401	11.1967	10.7971	11.7435	11.6692	11.8487	NO
CDC73	cell division cycle 73	NM_024529	1.93	0.0322454	chr1	+	11.334	11.3553	11.5345	11.2985	11.5057	11.5146	12.3608	12.2939	12.2288	11.9378	11.8681	12.0673	NO
CDK17	cyclin-dependent kinase 17	NM_001170464	2.74	0.0132449	chr12	-	9.73084	9.652	9.88848	9.72276	9.71054	9.77321	11.2039	11.1961	11.0931	10.7256	10.8115	10.9297	YES
CDK19	cyclin-dependent kinase 19	NM_015076	-1.44	0.0395533	chr6	-	9.72581	9.61155	9.75505	9.81943	9.78066	9.72762	9.22104	9.18431	9.2107	9.08085	9.11439	9.14558	YES
CDKL5	cyclin-dependent kinase-like 5	NM_001037343	3.59	0.00557645	chrX	+	10.0451	9.94197	10.1778	10.3148	10.3489	10.2913	11.9015	11.8939	11.8613	11.4108	11.4096	11.4956	NO
CEACAM1	carcinoembryonic antigen-related cell adhesion molecule 1 (biliary glycoprotein)	NM_001024912	14.73	0.00652207	chr19	-	6.44426	6.5876	6.47814	6.50831	6.55012	6.39571	10.3899	10.3346	9.92602	8.89238	8.92002	9.07691	YES
CERK	ceramide kinase	NM_022766	-1.53	0.0380582	chr22	-	8.06178	8.02854	8.18164	8.15217	8.118	8.09607	7.45589	7.44554	7.53794	7.68823	7.71245	7.59735	YES
CFB	complement factor B	NM_001710	2.31	0.0162828	chr6	+	5.51059	5.54975	5.30105	5.51618	5.57796	5.46192	6.73624	6.7646	6.74016	6.87059	7.03979	7.18696	YES
CFH	complement factor H	NM_000186	6.1	0.00804732	chr1	+	10.3936	10.205	10.5566	5.51324	5.48529	5.29814	13.0421	12.8525	12.9985	6.45455	6.64738	6.5969	YES
CFLAR	CASP8 and FADD-like apoptosis regulator	NM_001127183	1.49	0.0210635	chr2	+	7.85279	7.9054	7.90172	8.53923	8.46465	8.50859	8.5322	8.48769	8.4072	9.47798	9.39552	9.62179	YES
CHMP5	charged multivesicular body protein 5	NM_001195536	3	0.0167085	chr9	+	11.0695	10.9484	11.2326	10.9529	10.7652	10.8717	12.6755	12.7333	12.5691	12.1956	12.3021	12.2474	YES
CIR1	corepressor interacting with RBPJ, 1	NM_004882	1.6	0.0295375	chr2	-	8.92881	8.87347	9.04103	9.05768	9.13637	8.9567	9.65111	9.62576	9.57892	9.75057	9.70447	9.73801	YES
CLDN1	claudin 1	NM_021101	2.04	0.00905145	chr3	-	12.1167	11.994	12.0695	13.3925	13.2175	13.3207	13.0955	13.1215	13.0114	13.5609	13.4419	13.698	NO
CLIC4	chloride intracellular channel 4	NM_013943	1.43	0.0453118	chr1	+	10.9633	10.9375	11.0625	10.9604	10.8933	11	11.5464	11.4435	11.4742	11.1358	11.161	11.397	YES
CMPK2	cytidine monophosphate (UMP-CMP) kinase 2, mitochondrial	NM_207315	8.17	0.0225707	chr2	-	5.5008	5.75802	5.28037	5.76447	5.59154	5.82288	8.5235	8.56051	8.09562	8.86992	8.88513	9.30689	YES
CNP	2',3'-cyclic nucleotide 3' phosphodiesterase	NM_033133	4.81	0.0115416	chr17	+	9.1674	9.16404	9.36544	9.10951	9.04528	9.15905	11.592	11.4358	11.2631	10.8121	10.7728	11.1314	YES
CNTN1	contactin 1	NM_001256063	-1.54	0.0172325	chr12	+	12.6432	12.5719	12.6892	6.74275	6.65008	6.67572	12.046	12.0175	11.9904	6.12587	6.2796	6.17668	NO
CSF1	colony stimulating factor 1 (macrophage)	NM_000757	2.62	0.0351139	chr1	+	7.5783	7.51961	7.65153	8.03522	7.91671	7.94439	8.97414	9.05717	8.69813	9.18127	9.14662	9.5269	YES
CSRNP2	cysteine-serine-rich nuclear protein 2	NM_030809	1.43	0.0447073	chr12	-	7.42996	7.50406	7.53909	7.4696	7.42315	7.49783	7.91195	8.02582	8.00458	7.80568	7.62213	7.91487	NO
CT45A2	cancer/testis antigen family 45, member A2	NM_152582	-1.47	0.0398678	chrX	+	10.0726	9.99662	10.0937	9.71925	9.64117	9.65836	9.57103	9.52362	9.43291	9.22615	9.2532	9.44146	NO
CTNNBL1	catenin, beta like 1	NM_030877	2.44	0.0157845	chr20	+	7.83561	7.9633	8.08356	8.10545	8.07394	8.16225	9.34013	9.24882	9.24457	8.94139	9.01648	9.06919	YES
CTSS	cathepsin S	NM_001199739	3.73	0.00533726	chr1	-	8.1577	8.01511	8.22631	7.95915	7.73643	8.04316	10.0398	10.0133	10.1262	10.0532	10.165	10.4539	YES
CUL4B	cullin 4B	NM_001079872	2	0.0257654	chrX	-	11.6928	11.5851	11.8313	11.4792	11.4638	11.4677	12.6962	12.6496	12.7005	12.3639	12.223	12.3111	YES
CXCL1	chemokine (C-X-C motif) ligand 1 (melanoma growth stimulating activity, alpha)	NM_001511	2.03	0.0334414	chr4	+	6.80334	6.64074	6.84919	6.29892	6.20288	6.39135	7.83863	8.04252	7.81244	6.9526	6.90743	7.06745	YES
CXCL10	chemokine (C-X-C motif) ligand 10	NM_001565	4	0.0162828	chr4	-	5.16333	5.1361	4.9144	5.02723	5.06515	4.90211	7.26708	6.94573	7.16861	9.63334	10.1387	10.6135	YES
CXCL11	chemokine (C-X-C motif) ligand 11	NM_005409	2.67	0.0193263	chr4	-	5.30997	5.24956	4.99668	5.31414	5.20322	5.14454	6.62789	6.68689	6.68315	10.2671	10.4418	10.5822	YES
CXCL16	chemokine (C-X-C motif) ligand 16	NM_001100812	2.83	0.0389748	chr17	-	8.67507	8.61747	8.9829	8.44426	8.37867	8.49842	10.1526	10.1943	10.0251	9.41497	9.42296	9.59739	YES
CXCL5	chemokine (C-X-C motif) ligand 5	NM_002994	2.4	0.0454736	chr4	-	11.3213	11.3144	11.6294	13.5436	13.5419	13.6163	12.7606	12.5684	12.5944	14.4801	14.4368	14.7118	NO
CYLD	cylindromatosis (turban tumor syndrome)	NM_001042355	2.07	0.00816994	chr16	+	7.08261	7.17621	7.22876	7.93539	7.90406	7.96189	8.17237	8.24906	8.22298	9.12637	9.16472	9.38879	YES
CYP2J2	cytochrome P450, family 2, subfamily J, polypeptide 2	NM_000775	1.71	0.0442624	chr1	-	4.70132	4.79639	4.54975	4.69209	4.74536	4.70381	5.54759	5.4502	5.46742	5.38663	5.3791	5.51994	YES
CYTH1	cytohesin 1	NM_004762	1.9	0.0430076	chr17	-	8.21268	8.17134	8.36962	8.30362	8.24029	8.33958	9.14361	9.19134	9.00553	9.23504	9.13135	9.23741	NO
DBF4B	DBF4 homolog B (S. cerevisiae)	NM_025104	2.07	0.0384846	chr17	+	8.08396	8.1501	8.26257	8.24392	8.26221	8.32617	9.22426	9.32017	9.05447	9.03391	9.11459	9.08024	NO
DCP1A	DCP1 decapping enzyme homolog A (S. cerevisiae)	NM_018403	2.56	0.034371	chr3	-	9.09323	9.02789	9.36432	9.15931	9.11218	9.17508	10.3499	10.438	10.4257	10.5303	10.5582	10.7066	YES
DDX58	DEAD (Asp-Glu-Ala-Asp) box polypeptide 58	NM_014314	322.81	0.000632885	chr9	-	6.97649	6.7302	7.09449	8.2561	8.00957	8.26509	15.32	15.237	15.2935	15.053	15.0134	15.1037	YES
DDX60	DEAD (Asp-Glu-Ala-Asp) box polypeptide 60	NM_017631	88.79	0.000806757	chr4	-	6.86591	6.66195	6.96432	6.713	6.785	6.79952	13.3364	13.18	13.3082	11.4335	11.331	11.3885	YES
DDX60L	DEAD (Asp-Glu-Ala-Asp) box polypeptide 60-like	NM_001012967	74.1	0.000806757	chr4	-	8.30033	8.18568	8.45764	8.58578	8.52843	8.57404	14.6254	14.4234	14.5197	13.4951	13.3807	13.4733	YES
DENND5A	DENN/MADD domain containing 5A	NM_001243254	1.98	0.0190423	chr11	-	10.0753	10.1797	10.2826	10.0219	9.96174	9.99113	11.2111	11.1624	11.1345	10.3479	10.4291	10.5109	YES
DHX58	DEXH (Asp-Glu-X-His) box polypeptide 58	NM_024119	4.39	0.0239817	chr17	-	6.21821	6.09138	5.7853	6.16692	6.19994	6.19609	8.19288	8.212	7.96558	7.70386	7.76499	7.93243	YES
DIP2B	DIP2 disco-interacting protein 2 homolog B (Drosophila)	NM_173602	2.24	0.034371	chr12	+	10.5567	10.6375	10.8254	10.3095	10.1888	10.2527	11.8221	11.8128	11.6675	10.6325	10.714	10.8312	NO
DLGAP5	discs, large (Drosophila) homolog-associated protein 5	NM_001146015	-1.48	0.0441125	chr14	-	12.2438	12.2566	12.398	12.0118	12.1795	12.1915	11.6975	11.6823	11.5762	11.4012	11.3031	11.4849	YES
DNAJA1	DnaJ (Hsp40) homolog, subfamily A, member 1	NM_001539	2.33	0.00877822	chr9	+	14.2577	14.0889	14.266	14.1875	14.2801	14.2324	15.5062	15.4522	15.4806	15.3117	15.3056	15.3681	YES
DNPEP	aspartyl aminopeptidase	NM_012100	1.73	0.0369156	chr2	-	6.95763	7.06502	6.84133	7.31462	7.27865	7.39032	7.74115	7.74829	7.67971	7.86954	7.96251	8.00971	YES
DOCK10	dedicator of cytokinesis 10	NM_014689	1.94	0.0399066	chr2	-	8.30241	8.27313	8.49252	10.6917	10.5947	10.6912	9.2401	9.25208	9.13341	11.2384	11.2566	11.3679	NO
DOCK4	dedicator of cytokinesis 4	NM_014705	1.62	0.0405189	chr7	-	8.56195	8.4778	8.65195	9.98598	9.83441	9.84772	9.34793	9.25161	9.20622	9.99736	9.88102	9.90496	YES
DPYD	dihydropyrimidine dehydrogenase	NM_000110	1.51	0.0321181	chr1	-	7.05629	7.09273	7.17583	6.84857	6.67967	6.80902	7.80523	7.68154	7.70547	7.04829	7.13828	7.13026	YES
DSP	desmoplakin	NM_001008844	2.3	0.0272032	chr6	+	11.8931	11.9365	12.1584	11.9489	11.9533	11.9173	13.1697	13.1137	13.0769	13.169	13.279	13.2627	YES
DTX3L	deltex 3-like (Drosophila)	NM_138287	88	0.000884239	chr3	+	7.81173	7.83492	8.11747	8.10835	8.06629	8.30373	14.3378	14.2062	14.291	13.8824	13.8328	14.039	YES
DUSP5	dual specificity phosphatase 5	NM_004419	2.77	0.025482	chr10	+	10.395	10.0848	10.4223	11.3561	11.1258	11.1949	11.9307	11.8864	11.7892	12.4671	12.44	12.5825	YES
EFR3A	EFR3 homolog A (S. cerevisiae)	NM_015137	1.72	0.0109555	chr8	+	12.4234	12.3617	12.459	12.7133	12.719	12.7086	13.1722	13.1956	13.2725	13.0625	12.9864	13.1685	NO
EHD4	EH-domain containing 4	NM_139265	4.57	0.00816994	chr15	-	8.22115	8.08412	7.87872	8.41376	8.3573	8.43886	10.2565	10.241	10.2911	10.1005	9.99319	10.5115	YES
EIF2AK2	eukaryotic translation initiation factor 2-alpha kinase 2	NM_001135651	12.57	0.000884239	chr2	-	13.0031	12.9848	13.1312	13.3935	13.5553	13.428	16.6486	16.5321	16.643	16.1159	16.0246	16.18	YES
EIF4B	eukaryotic translation initiation factor 4B	NM_001417	-1.7	0.0269824	chr12	+	14.6601	14.6323	14.8046	14.1622	14.1466	14.2247	13.8891	13.8688	13.7687	12.9549	12.936	13.1247	YES
ELF1	E74-like factor 1 (ets domain transcription factor)	NM_001145353	2.89	0.0257654	chr13	-	11.5037	11.3879	11.7623	11.4433	11.3917	11.4766	13.0861	13.055	13.0267	13.0458	13.0051	13.15	YES
ELMOD2	ELMO/CED-12 domain containing 2	NM_153702	-1.6	0.0351575	chr4	+	7.99221	7.88348	8.03489	7.75372	7.42293	7.6212	7.30314	7.40119	7.31276	7.07893	6.96047	6.94492	NO
ELOVL7	ELOVL fatty acid elongase 7	NM_001104558	2.56	0.00736922	chr5	-	7.39166	7.41891	7.56102	9.16576	9.01608	9.17122	8.81555	8.73394	8.758	10.0492	9.95463	9.85706	YES
EMP1	epithelial membrane protein 1	NM_001423	1.93	0.0193263	chr12	+	7.47225	7.47329	7.5838	6.82332	6.58858	6.67457	8.47216	8.42889	8.31707	7.45645	7.52628	7.62553	YES
ERAP1	endoplasmic reticulum aminopeptidase 1	NM_001040458	4.04	0.00290057	chr5	-	9.8432	9.73404	9.93286	9.55765	9.4691	9.53307	11.824	11.8553	11.8654	11.5587	11.4732	11.5771	YES
ERAP2	endoplasmic reticulum aminopeptidase 2	NM_001130140	3.63	0.0183191	chr5	+	5.85654	6.01059	6.00033	6.1601	6.00447	5.99869	7.88553	8.03143	7.65526	7.7774	7.74618	8.02508	YES
EREG	epiregulin	NM_001432	2.67	0.0155398	chr4	+	10.8189	10.8361	11.0056	11.5517	11.3247	11.4022	12.2566	12.2352	12.1016	12.4133	12.2232	12.4061	NO
ETS2	v-ets erythroblastosis virus E26 oncogene homolog 2 (avian)	NM_001256295	2.14	0.0173873	chr21	+	9.49172	9.45893	9.66083	9.72855	9.55563	9.63274	10.6159	10.5749	10.5671	11.0989	11.1325	11.2953	YES
ETV6	ets variant 6	NM_001987	3.8	0.0106098	chr12	+	9.84009	9.87888	9.98966	9.4674	9.42218	9.23409	11.8335	11.7923	11.5687	10.791	10.5163	10.7665	YES
EXT1	exostosin 1	NM_000127	3.63	0.00478945	chr8	-	9.77765	9.66883	9.89388	9.84333	9.7686	9.95713	11.6359	11.6789	11.6395	11.8327	11.8333	11.9993	YES
F2RL2	coagulation factor II (thrombin) receptor-like 2	NM_004101	-1.63	0.025482	chr5	-	9.36028	9.47198	9.5012	10.9428	10.7975	10.9609	8.81694	8.73077	8.77138	9.69154	9.68335	9.8849	NO
FABP5P1	fatty acid binding protein 5 pseudogene 1	ENST00000420287	1.5	0.017583	chr13	-	9.87415	9.90657	9.92232	10.4826	10.3799	10.2092	10.4966	10.533	10.4208	11.0546	10.9744	10.9351	YES
FABP5P7	fatty acid binding protein 5 pseudogene 7	ENST00000458175	1.58	0.0400223	chr11	-	9.78427	9.9226	9.96182	10.5167	10.4272	10.4545	10.5036	10.6067	10.5824	11.0285	11.0249	11.1597	YES
FAM111A	family with sequence similarity 111, member A	NM_001142519	2.43	0.0384846	chr11	+	9.07976	8.9642	9.19597	9.09006	9.04291	9.06859	10.4635	10.3776	10.1561	9.74522	9.66639	9.78044	YES
FAM122C	family with sequence similarity 122C	NM_001170779	2.11	0.0344763	chrX	+	6.14285	6.02649	6.14977	5.98235	6.07452	6.15681	7.23648	7.31428	7.03064	6.74878	6.72849	6.85369	YES
FAM125A	family with sequence similarity 125, member A	ENST00000500836	1.67	0.0261677	chr19	+	4.66229	4.72368	4.63952	4.67677	4.79157	4.79776	5.27212	5.41662	5.39485	4.96114	4.91022	5.16489	NO
FAM135A	family with sequence similarity 135, member A	NM_001105531	2.99	0.00103106	chr6	+	9.58739	9.6838	9.65151	9.83347	9.77728	9.77849	11.2262	11.1728	11.2256	10.6277	10.6124	10.6092	YES
FAM172A	family with sequence similarity 172, member A	NM_001163417	-2.13	0.0214542	chr5	-	9.67804	9.78004	9.92872	9.3852	9.35416	9.48425	8.70009	8.7313	8.6561	8.11074	8.08983	8.28575	NO
FAM173B	family with sequence similarity 173, member B	NM_199133	-1.87	0.0456644	chr5	-	8.88685	8.799	9.03349	8.65923	8.49194	8.65897	7.90302	8.10295	7.99615	7.73678	7.6348	7.74284	YES
FAM40B	family with sequence similarity 40, member B	NM_001134336	1.55	0.0393352	chr7	+	6.36825	6.2934	6.41462	6.33682	6.54411	6.56109	6.98972	7.06851	6.91047	7.00275	6.91251	7.08077	NO
FAM46A	family with sequence similarity 46, member A	NM_017633	3.4	0.0386271	chr6	-	7.50124	7.57695	7.748	6.29941	6.36048	6.22796	9.32522	9.39883	8.98293	7.15139	7.26868	7.34997	YES
FBLN5	fibulin 5	NM_006329	1.61	0.0496718	chr14	-	5.4674	5.40524	5.43648	5.35919	5.4258	5.27436	6.16678	6.1228	5.95744	5.62253	5.74077	5.83839	NO
FBXO6	F-box protein 6	NM_018438	1.47	0.0467763	chr1	+	7.70221	7.67505	7.75293	7.54325	7.59205	7.57433	8.25499	8.37787	8.20239	7.82644	8.07576	7.93265	YES
FGD6	FYVE, RhoGEF and PH domain containing 6	NM_018351	1.69	0.0251524	chr12	-	11.8437	11.6689	11.8356	12.301	12.0826	12.1419	12.6324	12.5675	12.5936	13.0257	12.8767	13.0062	NO
FMR1	fragile X mental retardation 1	NM_001185075	3.22	0.00914119	chrX	+	10.4743	10.478	10.6804	10.5948	10.5805	10.5697	12.2456	12.112	12.1568	11.9618	11.8394	11.976	YES
FN1	fibronectin 1	NM_002026	1.77	0.0234899	chr2	-	13.3123	13.4054	13.5096	11.6427	11.7638	11.7552	14.2323	14.2524	14.2037	12.0407	12.339	12.3023	YES
FST	follistatin	NM_006350	2.29	0.0333861	chr5	+	6.97655	6.6475	6.89072	7.16133	7.05352	7.08501	8.20805	8.08339	8.06155	9.0751	8.88566	9.29653	YES
FTSJD2	FtsJ methyltransferase domain containing 2	NM_015050	5.66	0.00557645	chr6	+	8.66658	8.50757	8.80867	8.59903	8.55878	8.64309	11.164	11.2262	11.0931	10.2308	10.25	10.4456	NO
FYB	FYN binding protein	NM_001243093	2.08	0.00914119	chr5	-	6.57754	6.4356	6.45144	6.83745	6.88103	6.94367	7.49904	7.54292	7.47679	7.95482	7.89112	7.92133	YES
FYTTD1	forty-two-three domain containing 1	NM_001011537	2.17	0.00992502	chr3	+	9.32787	9.21948	9.41097	9.03503	9.04393	9.01783	10.4383	10.4443	10.4799	10.0706	9.91793	10.1173	NO
GABRE	gamma-aminobutyric acid (GABA) A receptor, epsilon	NM_004961	3.72	0.0400607	chrX	-	6.62836	6.5115	6.64231	5.79493	5.76342	5.68143	8.55293	8.51153	8.05699	6.32857	6.15754	6.22641	YES
GADD45A	growth arrest and DNA-damage-inducible, alpha	NM_001199741	1.53	0.0271556	chr1	+	7.49394	7.48116	7.4745	8.08924	8.0398	8.098	7.96619	8.09975	8.09065	9.23794	9.47642	9.63086	YES
GATA3	GATA binding protein 3	NM_001002295	1.65	0.0172325	chr10	+	6.81194	6.88496	6.86219	6.87971	6.7207	6.73658	7.58205	7.65327	7.51779	7.70748	7.69136	7.66233	NO
GATA6	GATA binding protein 6	NM_005257	1.75	0.0290043	chr18	+	7.422	7.26447	7.40405	6.29106	6.25866	6.35003	8.21129	8.22609	8.09546	6.97291	6.81114	6.8589	NO
GATSL1	GATS protein-like 1	NM_001145063	-4.13	0.0223635	chr7	+	12.5471	12.5967	12.8809	11.4257	11.4517	11.6357	10.5463	10.5107	10.1673	8.24917	8.68533	8.78125	NO
GATSL2	GATS protein-like 2	NM_001145064	-3.63	0.0234899	chr7	-	12.1546	12.2437	12.5223	11.0613	11.0924	11.3073	10.3822	10.4057	10.1221	8.39474	8.62748	8.80931	NO
GBP1	guanylate binding protein 1, interferon-inducible	NM_002053	3.52	0.0192538	chr1	-	5.31012	5.23799	4.91714	5.14595	5.24047	5.26602	7.13408	7.08728	7.0082	7.21982	7.17971	7.5461	YES
GBP1P1	guanylate binding protein 1	NR_003133	2.08	0.0483747	chr1	+	4.60421	4.90544	4.6976	4.83226	4.8547	4.87759	5.69149	5.88349	5.75891	5.17835	5.58531	5.61169	YES
GBP3	guanylate binding protein 3	NM_018284	6.32	0.00992502	chr1	-	5.61399	5.65744	5.28963	5.72658	5.56793	5.44082	8.41808	8.30114	8.15756	8.46527	8.53487	8.77685	YES
GBP4	guanylate binding protein 4	NM_052941	6.98	0.00103106	chr1	-	5.43612	5.41529	5.30406	5.45476	5.60381	5.53817	8.32195	8.21844	8.16507	8.58531	9.14016	9.42322	YES
GCH1	GTP cyclohydrolase 1	NM_000161	2.26	0.0296196	chr14	-	7.66383	7.43193	7.68638	7.7326	7.68262	7.633	8.83787	8.97609	8.76948	8.72137	8.59052	8.91088	YES
GCNT4	glucosaminyl (N-acetyl) transferase 4, core 2	NM_016591	4.62	0.00671064	chr5	-	4.61124	4.55109	4.75988	4.97063	5.15995	5.19292	6.65217	6.82141	6.86305	6.63011	7.07957	7.07073	NO
GINS1	GINS complex subunit 1 (Psf1 homolog)	NM_021067	1.44	0.0197964	chr20	+	10.4564	10.5528	10.4685	10.511	10.5998	10.5501	10.9937	11.0365	10.9843	10.6641	10.6179	10.678	NO
GIP	gastric inhibitory polypeptide	NM_004123	-1.62	0.0473011	chr17	-	7.06831	6.91683	6.96422	6.90422	6.80643	6.7578	6.20829	6.26865	6.38958	6.30151	6.21477	5.9036	NO
GLRX	glutaredoxin (thioltransferase)	NM_001118890	1.67	0.0219426	chr5	-	7.53481	7.49193	7.41764	7.72199	7.61249	7.65255	8.27196	8.22927	8.14295	7.92499	7.77557	8.03142	NO
GMPR	guanosine monophosphate reductase	NM_006877	1.52	0.00934594	chr6	+	5.49892	5.45225	5.44626	5.58127	5.60406	5.63051	6.05635	6.04589	6.12371	5.98639	5.90999	5.75418	YES
GNB4	guanine nucleotide binding protein (G protein), beta polypeptide 4	NM_021629	3.85	0.00478945	chr3	-	7.78197	7.71115	7.88495	8.55404	8.48051	8.53559	9.73898	9.80865	9.64812	9.02557	9.07842	9.0494	NO
GNG5	guanine nucleotide binding protein (G protein), gamma 5	NM_005274	1.58	0.0389748	chr1	-	9.01282	9.01348	9.01542	8.86128	8.82957	8.73878	9.69096	9.66549	9.51327	9.49998	9.43741	9.64534	NO
GPBP1	GC-rich promoter binding protein 1	NM_001127235	1.92	0.00103106	chr5	+	11.3882	11.3401	11.4077	11.085	11.1678	11.1188	12.3275	12.3286	12.3297	11.9918	11.9984	12.0998	YES
GTF2E2	general transcription factor IIE, polypeptide 2, beta 34kDa	NM_002095	1.92	0.00347305	chr8	-	9.832	9.82721	9.77906	9.68399	9.67616	9.74987	10.7283	10.7712	10.8095	10.3271	10.1776	10.3384	YES
GTPBP1	GTP binding protein 1	NM_004286	2.49	0.0182309	chr22	+	7.40099	7.46127	7.52791	7.41614	7.38831	7.35429	8.87907	8.79553	8.62863	8.24159	8.28677	8.32692	YES
HAVCR1	hepatitis A virus cellular receptor 1	NM_001099414	2.24	0.00557645	chr5	-	13.464	13.5018	13.5653	15.3418	15.1827	15.2865	14.7317	14.6692	14.6199	14.9759	14.8938	14.9652	NO
HDX	highly divergent homeobox	NM_001177478	3.96	0.00762675	chrX	-	6.0299	6.20922	5.9447	6.01187	6.03109	6.11139	7.97646	8.11173	8.02422	7.6835	7.78683	7.91807	YES
HEG1	HEG homolog 1 (zebrafish)	NM_020733	6.2	0.00431697	chr3	-	8.55021	8.63789	8.82645	8.97509	8.84478	8.96368	11.3293	11.2935	11.2316	9.71643	9.88982	10.0303	YES
HERC5	HECT and RLD domain containing E3 ubiquitin protein ligase 5	NM_016323	138.74	0.000757542	chr4	+	6.70607	6.65624	6.94464	8.34921	8.41859	8.37807	13.862	13.6824	13.8097	14.4397	14.4574	14.6143	YES
HERC6	HECT and RLD domain containing E3 ubiquitin protein ligase family member 6	NM_001165136	18.74	0.000937724	chr4	+	7.59698	7.44677	7.66172	8.07454	8.04556	8.08745	11.9239	11.8167	11.8078	11.4006	11.3811	11.5945	YES
HIAT1	hippocampus abundant transcript 1	NM_033055	1.71	0.031302	chr1	+	12.136	12.2173	12.3493	12.5199	12.4113	12.6489	13.0093	13.0005	13.0565	14.0245	14.063	14.143	NO
HIVEP1	human immunodeficiency virus type I enhancer binding protein 1	NM_002114	1.61	0.00816994	chr6	+	8.48325	8.52999	8.52571	8.47855	8.47579	8.45342	9.2914	9.19468	9.21557	8.85487	8.77993	8.95453	NO
HLA-A	major histocompatibility complex, class I, A	NM_001242758	3.17	0.0190423	chr6	+	8.33988	8.13508	8.45475	8.20476	8.03485	8.21717	9.9931	9.84283	9.97695	10.1835	10.2276	10.399	YES
HLA-B	major histocompatibility complex, class I, B	NM_005514	9.39	0.00467172	chr6	-	7.12032	7.19947	7.21041	7.20128	7.23021	7.28541	10.5928	10.4561	10.2297	10.852	10.8745	11.2065	YES
HLA-C	major histocompatibility complex, class I, C	NM_001243042	4.11	0.0109555	chr6	-	7.54634	7.79143	7.56439	7.48355	7.74022	7.65784	9.80765	9.59965	9.5916	9.98892	9.9226	10.1728	YES
HLA-E	major histocompatibility complex, class I, E	NM_005516	13.53	0.00652207	chr6	+	9.44537	9.54928	9.93469	9.55316	9.57432	9.49653	13.3418	13.295	13.2701	13.123	13.2428	13.3065	YES
HLA-F	major histocompatibility complex, class I, F	NM_001098478	4.65	0.00652207	chr6	+	6.63878	6.64397	6.50518	6.26531	6.58821	6.4115	8.86398	8.85581	8.62588	8.74891	8.7246	8.91694	YES
HLA-G	major histocompatibility complex, class I, G	NM_002127	2.59	0.04183	chr6	+	5.91932	5.84132	5.92414	5.81363	5.81641	5.76534	7.40827	6.99721	7.30555	7.53371	7.66315	7.70223	YES
HLA-H	major histocompatibility complex, class I, H (pseudogene)	NR_001434	3.96	0.00804732	chr6	+	7.92407	7.87895	7.95494	7.72767	7.63909	7.80769	10.1809	9.90253	9.90908	10.4424	10.3977	10.5113	YES
HNF4G	hepatocyte nuclear factor 4, gamma	NM_004133	2.83	0.0117035	chr8	+	6.90576	6.68419	6.95319	6.01982	5.92399	6.06124	8.42894	8.44695	8.40485	6.76059	6.68217	6.60089	NO
HOXA7	homeobox A7	NM_006896	-1.42	0.00999022	chr7	-	7.84234	7.77685	7.7663	7.60152	7.44226	7.62856	7.2626	7.29691	7.26565	7.33415	7.34752	7.28712	NO
HTR1D	5-hydroxytryptamine (serotonin) receptor 1D, G protein-coupled	ENST00000314113	-1.78	0.0276724	chr1	-	6.84319	6.80282	6.8608	10.4064	10.1575	10.2182	6.12575	5.91479	5.99528	8.52112	8.65686	9.16344	NO
ID4	inhibitor of DNA binding 4, dominant negative helix-loop-helix protein	NM_001546	2.37	0.0192538	chr6	+	6.70664	6.82593	6.93952	5.88028	5.47702	5.69128	8.06209	8.08148	8.23072	6.15696	5.91395	5.90724	YES
IDO1	indoleamine 2,3-dioxygenase 1	NM_002164	8.77	0.000806757	chr8	+	5.9051	5.96453	5.97872	6.14251	6.21233	6.0558	9.16367	9.01816	9.10843	8.88812	9.18647	9.26796	YES
IFI16	interferon, gamma-inducible protein 16	NM_001206567	15.86	0.000541102	chr1	+	5.08708	5.07876	5.0584	5.13321	5.53514	5.15029	9.13179	8.97157	9.07419	9.31809	9.24522	9.70609	YES
IFI27	interferon, alpha-inducible protein 27	NM_001130080	290.71	0.00103106	chr14	+	5.76008	5.65207	5.48117	5.4799	5.93992	5.80761	14.079	13.8012	13.6074	13.0104	13.3213	13.3343	YES
IFI30	interferon, gamma-inducible protein 30	NM_006332	4.18	0.0498245	chr19	+	10.8715	10.971	11.4704	10.0272	9.67405	9.87709	13.0553	12.9976	12.8716	12.7767	12.7646	12.9799	NO
IFI35	interferon-induced protein 35	NM_005533	51.56	0.000527079	chr17	+	8.22301	8.20248	8.33606	8.33905	8.21052	8.31358	13.8946	13.9085	13.7917	13.0055	13.1022	13.3693	YES
IFI44	interferon-induced protein 44	NM_006417	29.51	0.000212811	chr1	+	5.13584	5.14157	5.0948	5.18335	5.49534	5.43924	10.0683	9.98632	10.0175	9.53743	9.51797	9.77144	YES
IFI44L	interferon-induced protein 44-like	NM_006820	21.49	0.000806757	chr1	+	4.9626	5.05854	4.92223	4.95965	4.75872	4.77847	9.56832	9.3994	9.39264	8.59182	8.71823	9.00427	YES
IFI6	interferon, alpha-inducible protein 6	NM_002038	746.06	0.00103106	chr1	-	9.06668	8.80423	9.4939	8.86839	8.99545	9.31117	18.6447	18.6783	18.618	18.7045	18.7305	18.8621	YES
IFIH1	interferon induced with helicase C domain 1	NM_022168	304.81	0.000527079	chr2	-	5.42159	5.1865	5.41252	6.53383	6.72263	6.73164	13.7444	13.6242	13.6613	14.5389	14.6011	14.6276	YES
IFIT1	interferon-induced protein with tetratricopeptide repeats 1	NM_001548	461.1	0.00100977	chr10	+	5.20409	5.1303	4.72577	5.41853	4.70775	5.20496	14.1123	14.0283	13.8788	13.4049	13.0869	12.8014	YES
IFIT2	interferon-induced protein with tetratricopeptide repeats 2	NM_001547	360.61	0.00599891	chr10	+	5.42712	6.16043	5.20837	5.94961	5.39982	5.49333	13.9423	13.92	13.5148	14.5303	14.8508	15.1929	YES
IFIT3	interferon-induced protein with tetratricopeptide repeats 3	NM_001031683	186.88	0.00721744	chr10	+	8.24278	7.77483	7.25212	8.1231	8.25057	7.81838	15.2675	15.3501	14.8658	14.0842	14.1699	14.3634	YES
IFIT5	interferon-induced protein with tetratricopeptide repeats 5	NM_012420	20.21	0.00511535	chr10	+	8.10467	8.14574	8.52511	8.14328	7.82608	7.92163	12.5206	12.468	12.3023	11.7543	11.5883	11.9493	YES
IFITM1	interferon induced transmembrane protein 1	NM_003641	32.56	0.000632885	chr11	+	7.40114	7.45481	7.6085	6.89288	6.81482	6.72684	12.4842	12.4414	12.4932	11.5213	11.531	11.7995	YES
IFITM2	interferon induced transmembrane protein 2	NM_006435	20.65	0.00992502	chr11	+	11.2838	10.9745	11.7111	9.21335	8.89451	9.11277	15.6892	15.7325	15.5989	14.5434	14.6621	14.7341	YES
IFITM3	interferon induced transmembrane protein 3	NM_021034	17.03	0.00347305	chr11	-	9.63024	9.27269	9.6138	8.07834	7.77034	8.04363	13.721	13.8624	13.6875	12.8062	12.8768	12.965	YES
IFITM4P	interferon induced transmembrane protein 4 pseudogene	NR_001590	13.82	0.00180789	chr6	-	7.14424	7.18738	7.36891	7.06201	6.85101	6.80393	10.8254	10.9634	10.9641	10.8624	10.8014	10.3413	YES
IGFBP1	insulin-like growth factor binding protein 1	NM_000596	-1.46	0.04254	chr7	+	7.63442	7.56694	7.65979	8.12198	7.65666	7.88109	7.094	7.20155	7.08278	8.318	8.30485	8.70643	NO
IL15	interleukin 15	NM_000585	1.61	0.0477272	chr4	+	6.20327	6.22206	6.30377	5.6896	5.64706	5.47252	6.94618	6.90437	6.7638	5.92264	6.16411	6.03006	YES
IL15RA	interleukin 15 receptor, alpha	NM_001243539	1.57	0.0360608	chr10	-	6.6769	6.78248	6.60894	6.82488	6.70711	6.77452	7.35713	7.27813	7.33918	7.24294	7.23167	7.26541	YES
IL18BP	interleukin 18 binding protein	NM_001039659	1.71	0.0190423	chr11	+	6.04629	6.07944	6.12695	6.13527	6.18282	6.1223	6.86179	6.90059	6.75726	6.68373	6.70273	6.76316	YES
IL22RA1	interleukin 22 receptor, alpha 1	NM_021258	3.32	0.00816994	chr1	-	5.57313	5.61709	5.58486	5.64089	5.44865	5.44791	7.42722	7.33195	7.16313	6.48649	6.54816	6.38509	YES
IL28A	interleukin 28A (interferon, lambda 2)	NM_172138	102.15	0.00832559	chr19	+	5.31836	5.72447	5.01242	5.71015	5.73208	5.28608	12.0256	12.1948	11.461	13.8766	14.1586	14.5627	NO
IL28B	interleukin 28B (interferon, lambda 3)	NM_172139	32.34	0.0175411	chr19	-	6.93347	6.57451	6.56388	6.5484	6.54541	6.39408	11.5325	11.6416	10.8162	13.2645	13.7648	13.9272	NO
IL29	interleukin 29 (interferon, lambda 1)	NM_172140	28.76	0.00643785	chr19	+	6.24137	6.47055	6.45626	6.38828	6.35374	6.52144	11.4258	11.2998	10.8353	13.161	13.6226	13.8689	NO
IL6ST	interleukin 6 signal transducer (gp130, oncostatin M receptor)	NM_001190981	1.5	0.0423214	chr5	-	15.0836	15.0974	15.1651	14.0114	14.0221	14.0112	15.6789	15.567	15.7138	14.6367	14.579	14.6218	NO
IL7	interleukin 7	NM_000880	1.79	0.0473483	chr8	-	4.85733	4.58833	4.65735	4.90806	4.80733	4.80295	5.51055	5.49913	5.55061	5.28191	5.33901	5.09774	YES
IL8	interleukin 8	NM_000584	2.8	0.0364615	chr4	+	6.27333	6.23325	6.52005	5.57943	5.69785	5.62215	7.976	7.67295	7.73944	6.69821	6.71157	6.89949	YES
INA	internexin neuronal intermediate filament protein, alpha	NM_032727	2.23	0.0370277	chr10	+	9.97159	9.84776	9.99129	11.9714	11.7362	11.9383	11.3172	11.1324	10.9797	13.8066	13.5133	13.8316	NO
IRF1	interferon regulatory factor 1	NM_002198	5.48	0.00736922	chr5	-	5.84228	6.06148	5.89893	5.90219	5.98555	6.03158	8.40426	8.35088	8.13901	8.00402	8.04073	8.07458	YES
IRF2	interferon regulatory factor 2	NM_002199	4.57	0.0181065	chr4	-	9.42752	9.11364	9.55279	9.26586	9.10772	9.36986	11.59	11.603	11.4701	10.8957	10.9105	11.0272	YES
IRF7	interferon regulatory factor 7	NM_001572	5.19	0.00599891	chr11	-	6.67875	6.79662	6.69343	6.74054	6.70243	6.67157	9.06957	9.32678	9.05647	8.26169	8.33835	8.55387	YES
IRF9	interferon regulatory factor 9	NM_006084	2.47	0.0257654	chr14	+	7.02484	7.02036	7.18029	7.03261	6.8842	6.98642	8.34167	8.4355	8.17437	7.93551	7.8593	8.00066	YES
ISG20	interferon stimulated exonuclease gene 20kDa	NM_002201	2.24	0.0251524	chr15	+	7.04552	7.03914	6.90787	6.89393	6.84011	6.86546	8.22144	8.18964	7.99548	7.80517	7.68972	7.84359	YES
ITGA2	integrin, alpha 2 (CD49B, alpha 2 subunit of VLA-2 receptor)	NM_002203	2.91	0.00942686	chr5	+	10.2938	10.2066	10.4223	10.5857	10.4059	10.5055	11.9198	11.7742	11.8464	12.727	12.5651	12.7234	NO
JAG1	jagged 1	NM_000214	2.27	0.0281878	chr20	-	9.18257	9.20357	9.33629	8.93546	8.7449	8.91229	10.3636	10.3908	10.1733	10.4779	10.616	10.7612	YES
JAK2	Janus kinase 2	NM_004972	2.69	0.0192538	chr9	+	8.51603	8.38146	8.65054	8.34532	8.33169	8.35848	10.1092	9.95687	9.92224	9.78622	9.90427	9.99332	YES
KCNJ2	potassium inwardly-rectifying channel, subfamily J, member 2	NM_000891	2.53	0.0263386	chr17	+	8.64316	8.65259	8.83293	7.46533	7.18599	7.34789	9.99007	10.1149	9.85913	8.09106	7.76958	8.18209	YES
KDM6A	lysine (K)-specific demethylase 6A	NM_021140	1.54	0.0315595	chrX	+	9.89663	9.87266	10.0109	9.71233	9.7216	9.75951	10.5093	10.5794	10.4987	10.8502	10.8809	10.9766	YES
KIAA1033	KIAA1033	NM_015275	3.2	0.00677715	chr12	+	12.5525	12.5415	12.631	12.6901	12.709	12.6589	14.2411	14.0457	14.2108	13.7075	13.5597	13.659	NO
KIAA1217	KIAA1217	NM_001098500	3.28	0.00290057	chr10	+	6.73014	6.69365	6.65928	7.10407	7.02565	7.04908	8.39687	8.49851	8.34166	8.2754	8.29839	8.48177	YES
KIF14	kinesin family member 14	NM_014875	-1.62	0.0098164	chr1	-	11.2389	11.2256	11.3333	11.2348	11.3446	11.3849	10.5001	10.5476	10.5355	10.432	10.457	10.547	NO
KLHL24	kelch-like 24 (Drosophila)	NM_017644	-1.47	0.0383746	chr3	+	8.7443	8.64432	8.81371	8.23637	8.43675	8.43502	8.1792	8.19324	8.15503	7.93527	7.95055	8.04293	YES
LAMP3	lysosomal-associated membrane protein 3	NM_014398	60.38	0.00290057	chr3	-	6.33448	5.82418	5.91522	5.86184	6.15241	6.15727	11.8514	11.7136	11.8009	11.9494	12.0481	11.9772	YES
LAP3	leucine aminopeptidase 3	NM_015907	14.86	0.000757542	chr4	+	7.98548	7.94947	8.11575	8.1551	8.14009	8.24358	11.9095	11.8824	11.8206	11.6657	11.7493	11.9071	YES
LGALS17A	Charcot-Leyden crystal protein pseudogene	NR_034156	2.58	0.0242956	chr19	+	5.46068	5.49679	5.24207	5.38283	5.49469	5.43679	6.85341	6.95959	6.72219	5.79695	5.73337	5.66156	NO
LGALS3BP	lectin, galactoside-binding, soluble, 3 binding protein	NM_005567	39.56	0.00431697	chr17	-	7.23858	7.07829	7.09571	7.22545	7.28498	7.29812	12.4196	12.5656	12.027	11.0726	11.5042	11.7789	YES
LGALS8	lectin, galactoside-binding, soluble, 8	NM_006499	1.52	0.0453118	chr1	+	10.9332	10.8986	11.0548	10.5516	10.5041	10.5692	11.6128	11.5034	11.5343	11.3225	11.2929	11.3461	YES
LGALS9	lectin, galactoside-binding, soluble, 9	NM_002308	2.94	0.0122654	chr17	+	5.22693	5.32583	5.1776	5.36756	5.35258	5.29798	6.91351	6.66586	6.79746	5.927	5.93041	5.8091	YES
LGALS9B	lectin, galactoside-binding, soluble, 9B	NM_001040078	2.22	0.0324811	chr17	-	5.35302	5.50742	5.32283	5.49807	5.42455	5.32349	6.47216	6.5061	6.29642	5.82631	5.73067	5.74604	YES
LGALS9C	lectin, galactoside-binding, soluble, 9C	NM_001040078	1.65	0.0351575	chr17	+	5.39679	5.51023	5.31832	5.45927	5.36281	5.28433	6.07141	6.16383	6.13257	5.80549	5.61934	5.64252	YES
LGMN	legumain	NM_001008530	1.84	0.0454487	chr14	-	11.5257	11.3413	11.6335	11.4722	11.2975	11.3518	12.4281	12.3905	12.3609	12.5092	12.5633	12.6853	YES
LHX9	LIM homeobox 9	NM_001014434	1.79	0.0453118	chr1	+	5.66964	5.55353	5.74286	5.10657	5.21633	5.11308	6.56482	6.51231	6.36748	5.32564	5.30478	5.28397	NO
LIFR	leukemia inhibitory factor receptor alpha	NM_001127671	2.92	0.008554	chr5	-	7.71769	7.80943	7.8633	7.80102	7.62072	7.75753	9.33967	9.18383	9.35712	8.01924	8.01857	8.1861	NO
LIPA	lipase A, lysosomal acid, cholesterol esterase	NM_000235	2.02	0.0372214	chr10	-	8.00525	7.89289	8.11115	8.04168	8.15169	8.11724	9.1513	8.92525	9.00537	9.15845	9.03354	9.07351	NO
LMO7	LIM domain 7	NM_005358	2.35	0.0257654	chr13	+	9.63693	9.52228	9.80133	9.78038	9.7721	9.89601	10.9676	10.8179	10.8733	10.6949	10.7537	10.8643	NO
LNPEP	leucyl/cystinyl aminopeptidase	NM_005575	2.29	0.00571896	chr5	+	11.1368	11.1538	11.2479	10.7012	10.6061	10.5887	12.392	12.2952	12.3374	11.3525	11.2515	11.3379	YES
LOC100132707	uncharacterized LOC100132707	NR_024476	3.98	0.0142552	chr7	+	7.27748	7.25031	7.43765	6.90553	7.00428	6.9442	9.253	9.26034	8.99345	7.7893	7.8989	8.07495	NO
LOC100286793	uncharacterized LOC100286793	NR_027469	1.6	0.0425729	chr1	-	7.33483	7.29163	7.28977	7.237	7.23353	7.19306	8.06181	7.98443	7.85279	7.65553	7.70309	7.71224	NO
LOC100506303	uncharacterized LOC100506303	ENST00000547220	2.07	0.0164436	chr14	+	10.0448	10.2108	10.2375	9.947	10.0296	10.0027	11.3138	11.2798	11.2173	10.6682	10.6356	10.7006	NO
LOC100506373	uncharacterized LOC100506373	OTTHUMT00000358095	2.06	0.0498245	chr17	+	5.78951	5.91552	5.94511	6.24616	6.07997	6.29284	6.97582	6.95299	6.69398	6.36782	6.70996	6.51046	NO
LOC100506831	uncharacterized LOC100506831	ENST00000436616	3.5	0.00250587	chr2	+	7.60152	7.67221	7.52063	7.93498	7.95798	7.93886	9.38467	9.45776	9.40373	9.5099	9.53828	9.64729	NO
LOC100507463	uncharacterized LOC100507463	NR_037173	6.97	0.0142552	chr6	+	5.34176	5.54779	5.40814	5.66178	5.58589	5.55834	8.21679	8.22637	7.80686	7.10384	7.15717	7.54842	NO
LOC100653149	uncharacterized LOC100653149	ENST00000455088 // ENST00000455088 // ENST00000455088	2.13	0.0185229	chr14	-	10.4399	10.6467	10.6304	10.4135	10.4844	10.4674	11.7852	11.7314	11.6742	11.1389	11.0197	11.0908	NO
LOC145837	uncharacterized LOC145837	NR_026979	-1.42	0.0210565	chr15	+	6.45259	6.3918	6.4997	5.86173	5.80875	5.81251	5.94618	5.93897	5.97984	5.73215	5.52964	5.62185	NO
LOC153684	uncharacterized LOC153684	NR_015447	2.19	0.0311745	chr5	+	6.23429	6.21466	6.35116	6.15472	6.21338	6.07256	7.36559	7.47502	7.2076	6.60603	6.55543	6.67085	NO
LY6E	lymphocyte antigen 6 complex, locus E	NM_001127213	3.2	0.0318685	chr8	+	9.7937	9.6467	10.0096	9.50295	9.29797	9.50133	11.5081	11.5991	11.3038	11.1766	11.2065	11.1445	YES
MAML2	mastermind-like 2 (Drosophila)	NM_032427	1.6	0.0289175	chr11	-	5.92867	5.79803	5.95098	6.2649	5.90804	5.94503	6.62218	6.72749	6.61207	6.47612	6.44689	6.40976	NO
MAP2	microtubule-associated protein 2	NM_001039538	2.65	0.0181065	chr2	+	6.0729	6.04214	6.05632	5.22943	5.41063	5.35076	7.46695	7.61257	7.30904	5.86349	5.82687	6.00022	YES
MAP3K13	mitogen-activated protein kinase kinase kinase 13	NM_001242314	1.58	0.0325965	chr3	+	6.94207	6.89055	7.0317	6.8218	6.77666	6.79626	7.61193	7.64296	7.52745	7.1462	7.04203	7.27674	NO
MAP3K14	mitogen-activated protein kinase kinase kinase 14	NM_003954	1.94	0.0407629	chr17	-	8.91639	8.82014	8.91002	9.87312	9.66157	9.81069	9.86455	9.86777	9.63137	10.2381	10.1567	10.4821	NO
MAP4K3	mitogen-activated protein kinase kinase kinase kinase 3	NM_003618	1.41	0.026508	chr2	-	10.53	10.4805	10.6062	10.9753	11.0583	11.0531	11.0272	11.0324	11.0581	11.1427	11.1662	11.2206	NO
MASTL	microtubule associated serine/threonine kinase-like	NM_001172303	4.03	0.00290057	chr10	+	11.0971	11.1438	11.2675	11.3219	11.2418	11.335	13.2306	13.1647	13.146	13.059	12.9011	13.1619	YES
MB21D2	Mab-21 domain containing 2	NM_178496	3.99	0.00934594	chr3	-	7.64432	7.76959	7.87899	7.77867	7.77787	7.95104	9.75556	9.8912	9.65081	9.34098	9.34719	9.22763	NO
MCL1	myeloid cell leukemia sequence 1 (BCL2-related)	NM_001197320	2.22	0.0206629	chr1	-	10.823	10.8791	11.0028	10.7342	10.6553	10.6677	12.2245	12.0557	12.0255	11.9951	12.0728	12.204	YES
MIR4521	microRNA 4521	NR_039746	4.27	0.00784016	chr17	+	8.19242	8.13801	8.34047	9.62664	9.28141	9.60206	10.2913	10.3011	10.095	11.4441	11.5445	11.7827	NO
MLKL	mixed lineage kinase domain-like	NM_001142497	8.72	0.00571896	chr16	-	8.30197	8.44144	8.63023	9.43284	9.14414	9.24708	11.5636	11.5941	11.3756	11.7952	11.7354	11.8637	YES
MLPH	melanophilin	NM_001042467	-1.49	0.0441425	chr2	+	8.23506	8.15296	8.3334	9.13362	8.96786	9.04123	7.70609	7.65292	7.66584	8.46455	8.40585	8.50986	NO
MMD	monocyte to macrophage differentiation-associated	NM_012329	-1.69	0.0304843	chr17	-	14.759	14.7804	14.9375	13.8983	14.0189	14.0017	14.0149	13.9213	14.045	12.6824	12.9705	12.8881	NO
MOB1A	MOB kinase activator 1A	NM_018221	1.42	0.0359645	chr2	-	12.2816	12.2658	12.3891	12.9928	12.9959	12.9107	12.816	12.7639	12.78	13.298	13.2158	13.3103	NO
MOSPD1	motile sperm domain containing 1	NM_019556	-1.64	0.0276938	chrX	-	11.1591	11.1551	11.0515	12.0985	12.0871	12.296	10.4477	10.4984	10.3618	11.3512	11.6437	11.5071	NO
MOV10	Mov10, Moloney leukemia virus 10, homolog (mouse)	NM_001130079	4.75	0.0281132	chr1	+	7.52521	7.44743	7.69987	7.62439	7.645	7.69236	9.7834	9.79318	9.35289	8.91086	8.93261	9.12433	YES
MRPL17	mitochondrial ribosomal protein L17	NM_022061	2.41	0.0453118	chr11	-	9.03093	9.05291	9.33063	9.045	9.0405	9.2489	10.326	10.3988	10.1913	10.0462	10.1305	10.427	YES
MSH4	mutS homolog 4 (E. coli)	NM_002440	1.88	0.0184378	chr1	+	4.57401	4.67805	4.63132	4.67282	4.53122	4.50127	5.61643	5.54893	5.44704	6.27906	6.11765	6.59436	NO
MT1CP	metallothionein 1C, pseudogene	ENST00000379816	6.14	0.00290057	chr16	+	5.5341	5.58483	5.62311	6.3765	6.09742	5.9648	8.08283	8.33239	8.19337	8.65644	8.36531	8.63931	NO
MT1F	metallothionein 1F	NM_005949	2.46	0.0415375	chr16	+	5.67937	5.90923	6.04326	5.94537	5.98226	6.27168	7.20831	7.03682	7.17629	7.62742	7.77765	8.05931	YES
MT2A	metallothionein 2A	NM_005953	8.15	0.010132	chr16	+	11.6617	11.2439	11.7483	12.5743	11.9314	12.4216	14.8117	14.7198	14.673	14.9435	14.8931	15.0437	YES
MVP	major vault protein	NM_005115	2.48	0.0384846	chr16	+	7.88047	7.8274	8.05426	8.59595	8.36382	8.60995	9.19742	9.18934	8.94476	8.93884	9.03322	9.37276	YES
MX2	myxovirus (influenza virus) resistance 2 (mouse)	NM_002463	2.46	0.0273054	chr21	+	5.50532	5.56753	5.25934	5.41273	5.55873	5.42871	6.80377	6.82118	6.69217	6.52994	6.62552	6.59335	YES
MYD88	myeloid differentiation primary response gene (88)	NM_001172566	9.78	0.00290057	chr3	+	9.06546	9.07103	9.33047	8.80547	8.77245	8.97443	12.363	12.3971	12.3026	11.5141	11.3542	11.492	YES
N4BP1	NEDD4 binding protein 1	NM_153029	1.78	0.0460146	chr16	-	8.71891	8.729	8.94033	9.4096	9.46316	9.40851	9.58667	9.56391	9.51398	10.5078	10.4237	10.6438	YES
N4BP2L2	NEDD4 binding protein 2-like 2	NM_014887	1.56	0.0192538	chr13	-	8.30295	8.39646	8.43201	8.18663	8.25776	8.1859	9.02988	9.09979	9.03777	8.66937	8.58683	8.719	NO
NAMPT	nicotinamide phosphoribosyltransferase	NM_005746	2.87	0.00905145	chr7	-	8.28619	8.15326	8.35187	8.86904	9.12585	8.98739	9.79314	9.67133	9.79684	9.77658	9.77952	9.89381	YES
NAMPTL	nicotinamide phosphoribosyltransferase-like	ENST00000543053	3.23	0.00478945	chr10	-	9.74658	9.60199	9.69068	10.2793	10.7279	10.6036	11.4172	11.2823	11.381	11.5456	11.5478	11.7196	YES
NAPA	N-ethylmaleimide-sensitive factor attachment protein, alpha	NM_003827	2.99	0.0430158	chr19	-	9.81316	9.66917	10.1141	10.054	10.1571	10.2636	11.4095	11.5922	11.3405	11.4859	11.5945	11.7255	YES
NBN	nibrin	NM_002485	2.77	0.00347305	chr8	-	9.93167	9.90329	10.039	9.92951	10.0122	10.0661	11.367	11.3991	11.4118	11.0524	11.0267	11.1151	YES
NCOA2	nuclear receptor coactivator 2	NM_006540	1.42	0.0393751	chr8	-	9.91445	10.0106	10.0743	9.96683	9.98072	9.95022	10.5046	10.5129	10.5077	10.0114	10.0438	10.0286	NO
NCOA7	nuclear receptor coactivator 7	NM_001122842	2.96	0.0161735	chr6	+	9.44826	9.3177	9.61519	9.04847	8.94944	9.02243	11.0864	11.0279	10.9594	9.85436	9.82754	9.89495	YES
NDUFA9	NADH dehydrogenase (ubiquinone) 1 alpha subcomplex, 9, 39kDa	NM_005002	2.45	0.0279027	chr12	+	10.7093	10.5204	10.5497	10.4709	10.4015	10.6269	11.9657	11.8169	11.7028	11.311	11.2101	11.4456	NO
NEK7	NIMA (never in mitosis gene a)-related kinase 7	NM_133494	2.17	0.0125233	chr1	+	9.30935	9.28905	9.4664	9.1669	9.08603	9.14735	10.4536	10.4145	10.4009	9.88461	9.83407	10.0334	NO
NFATC3	nuclear factor of activated T-cells, cytoplasmic, calcineurin-dependent 3	NM_004555	1.59	0.0300171	chr16	+	8.62099	8.61572	8.6349	8.88961	8.8292	8.90938	9.3225	9.28916	9.15685	9.39199	9.34241	9.46485	YES
NFE2L3	nuclear factor (erythroid-derived 2)-like 3	NM_004289	7.5	0.00999022	chr7	+	7.51359	7.47933	7.89403	7.91554	7.55229	7.68083	10.4037	10.4045	10.2924	10.8032	10.6019	10.8265	YES
NFIX	nuclear factor I/X (CCAAT-binding transcription factor)	NM_002501	2.64	0.0443805	chr19	+	7.85452	7.7944	8.14504	7.35522	7.25781	7.24683	9.2971	9.23974	9.09531	8.11333	8.10189	8.083	NO
NIPSNAP3A	nipsnap homolog 3A (C. elegans)	NM_015469	1.71	0.0222591	chr9	+	7.9884	7.85357	8.03207	7.98626	8.06054	8.04834	8.75311	8.73917	8.79743	8.12251	8.3382	8.33663	NO
NLRC5	NLR family, CARD domain containing 5	NM_032206	3.17	0.0122654	chr16	+	5.69107	5.76856	5.63058	5.75651	5.71427	5.75648	7.35827	7.36569	7.13414	6.92981	6.90281	7.0308	YES
NMI	N-myc (and STAT) interactor	NM_004688	19.23	0.00103106	chr2	-	7.2975	7.08966	7.09469	7.58217	7.85513	7.8997	11.4942	11.3526	11.3615	10.9541	11.2922	11.4231	YES
NRG1	neuregulin 1	NM_001159995	2.1	0.0185229	chr8	+	9.37427	9.32784	9.52228	11.2474	11.1974	11.2096	10.455	10.4478	10.3701	11.3641	11.3978	11.4573	YES
NRG4	neuregulin 4	NM_138573	-1.46	0.00533726	chr15	-	6.73061	6.75687	6.68934	6.04726	6.13608	5.90074	6.18063	6.17507	6.1903	5.91004	5.8548	5.75573	NO
NRP1	neuropilin 1	NM_001024628	2.1	0.021943	chr10	-	12.4596	12.4334	12.6071	11.567	11.5475	11.5816	13.5269	13.5114	13.3952	12.2317	12.2019	12.3144	NO
NT5C2	5'-nucleotidase, cytosolic II	NM_001134373	1.83	0.0313654	chr10	-	12.4263	12.4451	12.619	12.2666	12.2369	12.178	13.3644	13.274	13.3003	13.3685	13.1906	13.3176	YES
NT5C3	5'-nucleotidase, cytosolic III	NM_001002010	24.84	0.00103106	chr7	-	8.19576	8.25494	8.45738	8.22733	8.11222	8.11781	12.9027	12.7772	12.8809	12.3928	12.3293	12.4284	NO
NT5DC2	5'-nucleotidase domain containing 2	NM_001134231	-2.27	0.0389748	chr3	-	9.17835	9.36965	9.53434	9.43924	9.38734	9.44641	8.17704	8.23923	8.13633	8.07734	8.04486	7.98596	YES
NT5E	5'-nucleotidase, ecto (CD73)	NM_001204813	1.96	0.0192538	chr6	+	10.1296	10.0593	10.1787	8.9474	8.56026	8.78777	11.1906	11.0949	11.0068	11.3758	11.1805	11.4174	YES
NUAK2	NUAK family, SNF1-like kinase, 2	NM_030952	2.59	0.0454487	chr1	-	9.68091	9.96514	9.70548	10.9382	10.8441	11.0369	11.0663	11.0676	10.8398	11.7316	11.9457	12.1298	NO
NUB1	negative regulator of ubiquitin-like proteins 1	NM_001243351	3.08	0.018034	chr7	+	9.5854	9.57572	9.80747	9.30417	9.36889	9.37049	11.2115	11.299	11.0934	10.5124	10.6168	10.7822	YES
NUDCD1	NudC domain containing 1	NM_001128211	2.52	0.00652207	chr8	-	9.86025	9.71803	9.88916	9.80352	9.83382	9.81528	11.206	11.2524	11.1772	11.072	11.046	11.0526	NO
NUP50	nucleoporin 50kDa	NM_007172	1.48	0.0279432	chr22	+	9.67204	9.57316	9.68762	9.80104	9.79792	9.70933	10.2839	10.2519	10.1838	10.0837	10.0485	10.0508	NO
OAS1	2'-5'-oligoadenylate synthetase 1, 40/46kDa	NM_001032409	31.16	0.00103106	chr12	+	8.38134	8.0847	8.31983	7.61499	7.50414	7.73565	13.2947	13.2838	13.2107	12.9823	12.9513	13.2445	YES
OAS2	2'-5'-oligoadenylate synthetase 2, 69/71kDa	NM_001032731	1192.72	0.000212811	chr12	+	5.29322	5.40051	5.47389	5.61728	5.35561	5.43656	15.6119	15.5991	15.6271	14.9988	15.164	15.3161	YES
OAS3	2'-5'-oligoadenylate synthetase 3, 100kDa	NM_006187	42.95	0.00180789	chr12	+	8.52199	8.33344	8.76475	8.40562	8.36199	8.53017	13.9629	13.9959	13.8564	13.2411	13.3607	13.4491	YES
OASL	2'-5'-oligoadenylate synthetase-like	NM_003733	273.26	0.000541102	chr12	-	6.32862	6.28876	6.20063	6.35173	6.24772	6.30969	14.3684	14.5918	14.2981	14.9575	15.2221	15.4371	YES
OCLN	occludin	NM_001205254	1.55	0.045684	chr5	+	9.65453	9.54417	9.71177	10.8155	10.6832	10.8526	10.2637	10.4151	10.2896	11.2017	11.4058	11.3583	NO
OGFR	opioid growth factor receptor	NM_007346	3.1	0.0441125	chr20	+	9.47529	9.46053	9.50383	9.38237	9.36083	9.44092	11.1364	11.3424	10.8091	10.5737	10.6319	10.9391	YES
OLR1	oxidized low density lipoprotein (lectin-like) receptor 1	NM_001172632	6.55	0.00999022	chr12	-	7.63237	7.4862	7.88187	8.46503	8.2486	8.72084	10.5146	10.3501	10.2691	12.7782	12.9115	13.1665	YES
OPTN	optineurin	NM_001008211	4.56	0.00571896	chr10	+	8.79626	8.67778	8.9505	9.30962	9.25967	9.31292	10.9973	11.0887	10.9902	10.5384	10.4951	10.7118	YES
OSMR	oncostatin M receptor	NM_001168355	1.9	0.0119076	chr5	+	13.0801	13.0114	13.1345	13.1028	12.9805	13.0185	14.0596	13.9407	14.001	13.7741	13.7762	13.8364	YES
OTUD4	OTU domain containing 4	NM_001102653	2.81	0.00392008	chr4	-	9.72932	9.68533	9.78819	9.71307	9.74295	9.83314	11.1953	11.2222	11.3152	10.9572	10.873	10.9299	YES
PANX1	pannexin 1	NM_015368	1.59	0.034371	chr11	+	8.88682	8.89468	8.98168	9.12674	9.05754	9.0688	9.48054	9.63969	9.56791	9.88121	9.91528	10.3328	YES
PAPPA	pregnancy-associated plasma protein A, pappalysin 1	NM_002581	1.98	0.0454736	chr9	+	11.073	11.1389	11.3193	11.3616	11.4345	11.44	12.2231	12.1449	12.0224	11.9048	11.9407	12.1397	NO
PARP10	poly (ADP-ribose) polymerase family, member 10	NM_032789	2.19	0.0404443	chr8	-	5.74436	5.80204	5.54897	5.58939	5.70037	5.69837	6.86001	6.90047	6.67577	6.19611	6.31722	6.32591	YES
PARP12	poly (ADP-ribose) polymerase family, member 12	NM_022750	47.6	0.000806757	chr7	-	6.40532	6.38386	6.58704	6.5423	6.64027	6.62122	11.9705	12.0153	11.8224	11.0977	11.0151	11.4349	YES
PARP14	poly (ADP-ribose) polymerase family, member 14	NM_017554	63.94	0.000541102	chr3	+	9.52117	9.54794	9.72745	9.7303	9.66617	9.64185	15.5621	15.4904	15.5381	14.7767	14.7096	14.7658	YES
PARP4	poly (ADP-ribose) polymerase family, member 4	NM_006437	1.69	0.049922	chr13	-	12.4148	12.3617	12.5922	12.4641	12.4556	12.4947	13.217	13.1697	13.131	12.8253	12.7064	12.8366	YES
PARP8	poly (ADP-ribose) polymerase family, member 8	NM_001178055	2.3	0.0225707	chr5	+	6.48529	6.51266	6.51009	6.32879	6.2154	6.23399	7.92232	7.62991	7.70478	6.86688	6.91496	6.94957	YES
PARP9	poly (ADP-ribose) polymerase family, member 9	NM_001146102	85.13	0.000527079	chr3	-	5.88436	5.90123	6.00254	6.21434	6.161	6.21317	12.4606	12.3184	12.2884	11.6445	11.6656	11.7711	YES
PBX3	pre-B-cell leukemia homeobox 3	NM_001134778	-1.47	0.00832559	chr9	+	8.27755	8.251	8.3376	8.19358	8.3439	8.35515	7.73285	7.72877	7.7163	7.71004	7.73116	7.69211	YES
PCGF5	polycomb group ring finger 5	NM_032373	3.8	0.0195583	chr10	+	9.21756	9.15916	9.50298	9.95638	9.9002	9.9307	11.1052	11.1264	10.9624	10.8657	10.7904	10.8964	YES
PCYOX1	prenylcysteine oxidase 1	NM_016297	-1.45	0.0229794	chr2	+	12.8122	12.8339	12.9272	13.0419	12.9838	13.1159	12.3285	12.2847	12.2633	11.9778	11.9239	12.021	NO
PDE4B	phosphodiesterase 4B, cAMP-specific	NM_001037339	1.75	0.0202521	chr1	+	7.86634	7.85799	8.00743	6.65588	6.80832	6.80203	8.70055	8.66722	8.64393	7.29934	7.24279	7.31625	YES
PDGFRL	platelet-derived growth factor receptor-like	NM_006207	3.76	0.00290057	chr8	+	9.36784	9.53371	9.53013	8.94449	8.60629	8.57023	11.501	11.437	11.4443	10.9047	10.6282	10.8876	YES
PDLIM1	PDZ and LIM domain 1	NM_020992	2.46	0.0215108	chr10	-	11.1773	11.1314	11.3887	10.8885	10.8785	10.9422	12.4955	12.4641	12.3967	11.4677	11.5196	11.5897	NO
PDZD8	PDZ domain containing 8	NM_173791	-2.21	0.0272032	chr10	-	13.3606	13.4108	13.5884	13.4274	13.418	13.3886	12.2619	12.4019	12.2141	12.1293	12.1447	12.1597	YES
PGPEP1	pyroglutamyl-peptidase I	NM_017712	-1.66	0.0240644	chr19	+	8.33377	8.18883	8.33137	8.64582	8.46387	8.62099	7.6223	7.59758	7.57758	7.79142	7.76248	7.88972	NO
PHACTR4	phosphatase and actin regulator 4	NM_001048183	2.54	0.0184378	chr1	+	10.587	10.4288	10.7022	10.4697	10.4024	10.5023	12.0343	11.9163	11.9251	11.1797	11.2167	11.3354	YES
PHF11	PHD finger protein 11	NM_001040443	3.47	0.00392008	chr13	+	6.66724	6.56319	6.67736	6.52001	6.52635	6.52781	8.47674	8.60573	8.45284	7.67857	7.6563	7.82313	YES
PHF15	PHD finger protein 15	NM_015288	2.08	0.018881	chr5	+	8.14869	8.14704	8.26915	7.92282	7.75076	7.84278	9.19247	9.30091	9.12463	8.32681	8.39191	8.44621	NO
PI4K2B	phosphatidylinositol 4-kinase type 2 beta	NM_018323	3.53	0.00652207	chr4	+	8.43059	8.29573	8.48952	8.41841	8.33415	8.37767	10.2991	10.134	10.2468	9.53676	9.56582	9.7286	YES
PIK3AP1	phosphoinositide-3-kinase adaptor protein 1	NM_152309	1.72	0.0320513	chr10	-	6.01535	5.99864	5.82876	6.22234	6.13633	6.1551	6.89895	6.76441	6.79328	7.34582	7.36372	7.65091	NO
PIK3R3	phosphoinositide-3-kinase, regulatory subunit 3 (gamma)	NM_001114172	1.46	0.00571896	chr1	-	6.89299	6.83871	6.84275	6.69022	6.77157	6.91125	7.38853	7.36466	7.39831	7.08516	7.20692	7.22894	YES
PLA1A	phospholipase A1 member A	NM_001206960	2.4	0.00478945	chr3	+	4.70784	4.8502	4.74676	4.84176	4.75155	4.87621	6.00161	6.03622	6.01302	5.54083	5.63184	5.6057	YES
PLA2G16	phospholipase A2, group XVI	NM_001128203	1.58	0.0206629	chr11	-	11.2509	11.3006	11.3978	11.2782	11.239	11.3626	11.9682	11.9723	12.0119	11.1906	11.2272	11.3046	YES
PLAUR	plasminogen activator, urokinase receptor	NM_001005376	5.27	0.0289332	chr19	-	6.58367	6.46675	6.75274	7.20023	7.00248	7.10667	9.01267	8.97554	8.52453	11.2142	11.4359	11.6838	NO
PLEKHA4	pleckstrin homology domain containing, family A (phosphoinositide binding specific) member 4	NM_001161354	1.8	0.0364615	chr19	-	5.9851	6.02965	5.76591	5.90744	5.93405	5.98272	6.85453	6.84006	6.87422	6.914	6.92942	7.04866	YES
PLEKHF2	pleckstrin homology domain containing, family F (with FYVE domain) member 2	NM_024613	1.5	0.0257654	chr8	+	8.22435	8.14192	8.13835	8.07651	8.12178	8.03057	8.77525	8.66933	8.73106	8.32284	8.37212	8.36924	NO
PLSCR1	phospholipid scramblase 1	NM_021105	25.34	0.000884239	chr3	-	7.78482	7.84351	7.93895	7.76531	7.48511	7.54052	12.525	12.506	12.3289	12.2082	12.2385	12.2192	YES
PLSCR4	phospholipid scramblase 4	NM_001128304	2.07	0.0195583	chr3	-	7.05422	7.08947	7.01752	6.21962	6.20076	6.33391	8.17429	8.11605	7.95625	6.83385	6.81579	6.75677	YES
PLXNA2	plexin A2	NM_025179	1.59	0.0420264	chr1	-	6.58625	6.61803	6.68831	5.72562	5.71994	5.67609	7.30221	7.36568	7.18245	5.79773	5.79337	5.73154	YES
PMAIP1	phorbol-12-myristate-13-acetate-induced protein 1	NM_021127	3.09	0.013572	chr18	+	8.43477	8.52173	8.73213	8.68528	8.71407	8.91328	10.1987	10.1634	10.1397	11.6391	11.5633	12.0718	YES
PML	promyelocytic leukemia	NM_002675	4.84	0.0148416	chr15	+	5.81217	5.65992	5.72149	5.78526	5.83083	5.65683	7.97969	8.02653	7.65652	7.39591	7.48473	7.65876	YES
PNPT1	polyribonucleotide nucleotidyltransferase 1	NM_033109	22.01	0.000632885	chr2	-	11.1517	11.0945	11.266	11.6602	11.7218	11.7002	15.6967	15.5918	15.6186	15.5741	15.519	15.5907	YES
PPA1	pyrophosphatase (inorganic) 1	NM_021129	2.03	0.00511535	chr10	-	12.4566	12.4824	12.5451	12.553	12.5504	12.5662	13.5097	13.5054	13.4354	13.5914	13.6141	13.7697	YES
PPM1K	protein phosphatase, Mg2+/Mn2+ dependent, 1K	NM_152542	3.55	0.0181417	chr4	-	5.69511	5.59258	5.39569	5.63023	5.57554	5.76092	7.52875	7.26874	7.40607	7.40494	7.33169	7.73037	YES
PPP2R2A	protein phosphatase 2, regulatory subunit B, alpha	NM_001177591	1.83	0.00626468	chr8	+	8.00962	8.03263	8.07018	7.864	7.9155	7.9734	8.97069	8.90073	8.86785	8.28929	8.32169	8.36887	YES
PREPL	prolyl endopeptidase-like	NM_001042385	-1.62	0.0156582	chr2	-	11.2388	11.2009	11.3315	11.5542	11.5604	11.6035	10.55	10.5382	10.584	10.7724	10.6119	10.7406	NO
PRIC285	peroxisomal proliferator-activated receptor A interacting complex 285	NM_001037335	2.9	0.0447073	chr20	-	6.51416	6.56004	6.31034	6.44143	6.48166	6.53932	8.08139	8.18737	7.75826	7.67373	7.73189	7.97204	NO
PRIM1	primase, DNA, polypeptide 1 (49kDa)	NM_000946	-1.66	0.0476211	chr12	-	11.2354	11.2671	11.3334	10.9445	10.7782	10.9153	10.5543	10.7178	10.5141	9.88995	9.77956	9.8328	YES
PRKCA	protein kinase C, alpha	NM_002737	-2.12	0.0356143	chr17	+	13.0337	12.9603	13.1727	12.3844	12.3469	12.3372	11.9725	12.0421	11.7884	10.5126	10.4888	10.6202	YES
PRKD2	protein kinase D2	NM_001079880	7.05	0.0108262	chr19	-	7.15488	7.1339	7.33494	7.39924	7.29333	7.64603	9.93034	9.99536	9.60747	9.41939	9.57488	9.8082	YES
PROCR	protein C receptor, endothelial	NM_006404	1.88	0.0215108	chr20	+	10.5497	10.5164	10.6974	11.3924	11.427	11.5079	11.4876	11.4524	11.4129	11.8824	11.8681	11.9315	NO
PRRG1	proline rich Gla (G-carboxyglutamic acid) 1	NM_000950	2.13	0.0240644	chrX	+	6.75159	6.75263	6.93574	7.12693	7.13848	7.0469	7.85456	7.90693	7.76226	7.80206	7.73801	7.98581	NO
PRRG4	proline rich Gla (G-carboxyglutamic acid) 4 (transmembrane)	NM_024081	2.76	0.0356548	chr11	+	6.31169	6.35625	6.5576	7.35082	7.08325	6.9403	7.80084	8.1279	7.80922	8.70291	8.82989	9.09287	NO
PSMA3	proteasome (prosome, macropain) subunit, alpha type, 3	NM_002788	2.25	0.00180789	chr14	+	11.7902	11.7861	11.858	11.7172	11.7671	11.6559	12.9774	12.9553	12.9357	12.364	12.353	12.3791	NO
PSMB8	proteasome (prosome, macropain) subunit, beta type, 8 (large multifunctional peptidase 7)	NM_004159	7.24	0.018881	chr6	-	5.88631	6.15196	5.93344	6.04661	6.0599	6.03672	8.92071	8.78862	8.40706	8.22037	8.65223	8.60562	YES
PSMB9	proteasome (prosome, macropain) subunit, beta type, 9 (large multifunctional peptidase 2)	NM_002800	4.53	0.0206003	chr6	+	6.50388	6.70184	6.32999	6.65883	6.64753	6.63889	8.6898	8.68881	8.41394	8.84568	8.83502	8.99764	YES
PSME1	proteasome (prosome, macropain) activator subunit 1 (PA28 alpha)	NM_006263	3.61	0.0219426	chr14	+	11.2496	11.1253	11.5282	11.4396	11.4275	11.4721	13.135	13.1942	13.0433	12.8885	13.108	13.102	YES
PSME2	proteasome (prosome, macropain) activator subunit 2 (PA28 beta)	NM_002818	7.1	0.00677715	chr14	-	9.99278	9.77913	10.1423	10.2722	10.2221	10.3656	12.8156	12.7964	12.6457	13.0339	13.1331	13.2615	YES
PSME2P2	proteasome activator subunit 2 pseudogene 2	ENST00000419812	7.64	0.00914119	chr13	+	10.3793	10.2163	10.6875	10.5725	10.7646	10.9496	13.3857	13.295	13.3422	13.7135	13.7455	14.0455	YES
PSMF1	proteasome (prosome, macropain) inhibitor subunit 1 (PI31)	NM_006814	2.41	0.0255722	chr20	+	10.8024	10.8242	11.0491	10.9672	10.9883	11.0451	12.149	12.0809	12.0135	11.8216	11.8471	11.9624	NO
PVRL2	poliovirus receptor-related 2 (herpesvirus entry mediator B)	NM_001042724	2	0.0268736	chr19	+	9.55427	9.49229	9.71666	9.59848	9.65062	9.5443	10.5726	10.6155	10.5064	10.8629	10.9419	11.0884	YES
RAB26	RAB26, member RAS oncogene family	NM_014353	-1.65	0.028629	chr16	+	9.35796	9.33486	9.35695	8.49768	8.46709	8.40197	8.62883	8.74569	8.55625	8.09682	8.16777	7.91073	NO
RAB8B	RAB8B, member RAS oncogene family	NM_016530	2.06	0.0137572	chr15	+	10.5049	10.4417	10.6342	11.0385	11.1152	11.0036	11.5747	11.5321	11.5616	12.2763	12.2121	12.3734	YES
RABAC1	Rab acceptor 1 (prenylated)	NM_006423	1.9	0.0322454	chr19	-	11.2477	11.3019	11.3758	11.2833	11.3017	11.3902	12.2361	12.3378	12.1058	11.6929	11.8538	11.8499	NO
RARRES3	retinoic acid receptor responder (tazarotene induced) 3	NM_004585	5.92	0.0257654	chr11	+	5.47581	5.66669	5.34345	5.58377	5.96212	5.64683	7.6008	8.08381	8.02786	7.33889	7.21819	7.57571	YES
RASGRP3	RAS guanyl releasing protein 3 (calcium and DAG-regulated)	NM_001139488	4.55	0.0153671	chr2	+	5.9042	6.02125	5.74582	5.98837	5.91054	5.91602	8.17172	8.09143	7.8509	7.60054	7.64527	7.64957	YES
RBBP6	retinoblastoma binding protein 6	NM_006910	2.03	0.00571896	chr16	+	11.5358	11.5569	11.5585	11.8745	11.8965	11.8948	12.6281	12.5901	12.4987	12.7471	12.8352	12.8584	YES
RBCK1	RanBP-type and C3HC4-type zinc finger containing 1	NM_006462	3.69	0.0197964	chr20	+	9.03709	9.02774	9.16503	9.5685	9.37244	9.62014	10.9314	11.0973	10.7026	10.2698	10.2805	10.4257	YES
RBM43	RNA binding motif protein 43	NM_198557	2.36	0.00180789	chr2	-	7.59099	7.64438	7.6298	7.87854	7.98652	7.99294	8.88874	8.86763	8.80654	8.51104	8.298	8.50273	YES
RBMS2	RNA binding motif, single stranded interacting protein 2	NM_002898	3.88	0.010132	chr12	+	10.6282	10.655	10.8975	11.1554	10.8959	11.1029	12.6084	12.5907	12.4923	12.2813	12.2589	12.4464	YES
REC8	REC8 homolog (yeast)	NM_001048205	1.74	0.0257654	chr14	+	5.54883	5.64642	5.53059	5.61183	5.71256	5.64168	6.34558	6.33339	6.21894	6.05086	6.00803	6.11489	YES
RFX5	regulatory factor X, 5 (influences HLA class II expression)	NM_000449	2.03	0.015018	chr1	-	9.20336	9.33023	9.37403	9.30564	9.334	9.41378	10.3996	10.3441	10.2895	10.3568	10.3668	10.4704	NO
RHEBL1	Ras homolog enriched in brain like 1	NM_144593	1.62	0.0184378	chr12	-	6.17307	6.10038	6.08896	6.14523	6.1166	6.43449	6.71132	6.79324	6.81741	7.28728	7.22151	7.4902	NO
RHOBTB3	Rho-related BTB domain containing 3	NM_014899	-1.64	0.027595	chr5	+	9.92496	9.89799	10.0694	9.34175	9.37603	9.34819	9.23839	9.14993	9.20775	8.30125	8.30833	8.53367	NO
RICTOR	RPTOR independent companion of MTOR, complex 2	NM_152756	2.53	0.00671064	chr5	-	11.1229	11.102	11.2346	11.6716	11.5688	11.6399	12.516	12.3926	12.4519	12.6107	12.358	12.4983	YES
RIPK2	receptor-interacting serine-threonine kinase 2	NM_003821	1.64	0.0211753	chr8	+	10.7074	10.6463	10.7857	11.0284	11.0615	11.0846	11.5146	11.4198	11.4246	11.7029	11.7317	11.9134	YES
RND3	Rho family GTPase 3	NM_001254738	1.52	0.0441125	chr2	-	7.88226	7.79725	7.93554	8.00633	7.84849	7.87405	8.47321	8.43518	8.58503	8.6319	8.34227	8.59429	NO
RNF122	ring finger protein 122	NM_024787	2.37	0.0454736	chr8	-	7.58351	7.58109	7.82934	7.1297	7.30361	7.40203	8.98572	8.81364	8.70843	7.98763	7.8952	8.14721	NO
RNF19B	ring finger protein 19B	NM_001127361	5.87	0.00677715	chr1	-	8.34954	8.32226	8.5577	9.03612	8.74174	8.91101	10.8872	10.8915	10.6779	10.636	10.6314	10.8634	YES
RNF213	ring finger protein 213	NM_001256071	13.22	0.00180789	chr17	+	11.2988	11.5347	11.562	11.6535	11.6834	11.6064	15.3386	15.2816	15.1817	14.509	14.5369	14.6416	YES
RNU6-1	RNA, U6 small nuclear 1	ENST00000364784 // ENST00000364784 // ENST00000364784	1.77	0.0192538	chr14	+	14.2475	14.2813	14.1374	13.8613	13.9547	13.8774	15.1246	15.0047	15.0653	15.5072	15.8599	15.8766	NO
RNU6-15	RNA, U6 small nuclear 15	ENST00000384534	1.89	0.0322402	chr10	+	14.1659	14.3306	14.2517	14.0807	14.0775	13.8643	15.2709	15.0634	15.1633	15.7035	16.0178	16.047	NO
RNU6-2	RNA, U6 small nuclear 2	ENST00000384716 // ENST00000384716	1.7	0.0271556	chr10	+	14.2759	14.3089	14.1376	13.8913	13.9707	13.8891	15.1441	15.0251	15.0515	15.4738	15.9645	15.9354	NO
RNU6-42	RNA, U6 small nuclear 42	ENST00000384165	1.6	0.0260817	chr3	-	11.7745	11.7579	11.6498	11.3784	11.7384	11.6466	12.4875	12.4515	12.3664	13.0477	13.4009	13.3161	NO
RNU7-23P	RNA, U7 small nuclear 23 pseudogene	ENST00000459465	2.8	0.0498245	chr11	+	5.30676	5.37561	5.31944	5.39586	5.20965	5.32032	6.82178	6.46813	6.94931	6.7824	6.33203	5.87601	NO
RNU7-40P	RNA, U7 small nuclear 40 pseudogene	ENST00000516397	5.6	0.0354659	chr12	-	6.43306	6.74185	7.04933	6.62808	6.79843	6.19991	9.45112	9.21868	9.02117	8.54467	8.5104	8.60081	NO
ROCK2	Rho-associated, coiled-coil containing protein kinase 2	NM_004850	1.81	0.0381445	chr2	-	11.9963	11.8707	12.0925	12.7452	12.8762	12.8064	12.8459	12.7472	12.8789	13.355	13.2658	13.4154	NO
RP2	retinitis pigmentosa 2 (X-linked recessive)	NM_006915	1.71	0.043749	chrX	+	8.54079	8.73985	8.80024	8.92881	8.8507	8.9718	9.56174	9.51066	9.51292	9.87525	9.90597	9.97662	NO
RPS6KC1	ribosomal protein S6 kinase, 52kDa, polypeptide 1	NM_001136138	2.29	0.00347305	chr1	+	8.26296	8.28685	8.35018	8.43302	8.35167	8.41034	9.48584	9.53387	9.4483	9.53987	9.47005	9.59383	YES
RRBP1	ribosome binding protein 1 homolog 180kDa (dog)	NM_001042576	3.16	0.0263386	chr20	-	9.85914	9.79209	10.0837	9.54276	9.62661	9.65112	11.5178	11.5233	11.2964	10.6566	10.5972	10.8707	YES
RSAD2	radical S-adenosyl methionine domain containing 2	NM_080657	79.64	0.00250587	chr2	+	4.98023	5.30346	4.99027	5.28955	4.95791	5.27616	11.4759	11.3242	11.0629	11.3289	11.4284	11.6303	YES
SAMD9	sterile alpha motif domain containing 9	NM_001193307	166.2	0.000541102	chr7	-	5.30772	5.05459	5.30618	5.45063	5.14111	5.38733	12.6837	12.6836	12.7281	12.5897	12.6578	12.8914	YES
SAMD9L	sterile alpha motif domain containing 9-like	NM_152703	23.68	0.00431697	chr7	-	5.32152	5.69414	5.29354	5.23237	5.5677	5.61193	10.0155	9.85883	9.77866	9.77378	9.57587	10.0323	YES
SAMHD1	SAM domain and HD domain 1	NM_015474	22.57	0.00103106	chr20	-	10.1438	10.1362	10.4033	10.2058	10.2148	10.2107	14.6667	14.596	14.6406	14.4117	14.3683	14.5209	YES
SCAMP1	secretory carrier membrane protein 1	NM_004866	1.61	0.0205371	chr5	+	11.1844	11.1031	11.2616	11.0113	11.0344	11.0149	11.8831	11.8738	11.8552	11.5004	11.491	11.5828	NO
SCARB2	scavenger receptor class B, member 2	NM_001204255	2.6	0.00736922	chr4	-	11.3024	11.2171	11.3844	10.9385	10.9471	10.9173	12.6855	12.576	12.6709	12.2338	12.2682	12.3722	YES
SCLT1	sodium channel and clathrin linker 1	NM_144643	1.97	0.0322454	chr4	-	7.519	7.47829	7.66066	7.34506	7.28731	7.28374	8.4975	8.59904	8.40272	7.82974	7.85966	7.96886	YES
SEC24D	SEC24 family, member D (S. cerevisiae)	NM_014822	2.2	0.00652207	chr4	-	7.81614	7.80367	7.90188	7.86616	7.81827	7.82193	8.94217	9.02974	8.91491	8.38265	8.44545	8.61761	NO
SERPINE1	serpin peptidase inhibitor, clade E (nexin, plasminogen activator inhibitor type 1), member 1	NM_000602	2.87	0.0257654	chr7	+	10.5252	10.3711	10.7152	11.7933	11.5642	11.7768	12.0676	12.1298	11.9489	13.0434	13.0771	13.3035	YES
SERTAD1	SERTA domain containing 1	NM_013376	2.01	0.0213971	chr19	-	6.86701	6.74215	6.80571	6.89656	7.05931	6.91598	7.8044	7.8193	7.64804	7.81717	8.13261	8.17412	NO
SFRP1	secreted frizzled-related protein 1	NM_003012	1.42	0.021943	chr8	-	7.19794	7.26295	7.28108	7.67784	7.66622	7.56579	7.76167	7.73341	7.82373	7.99679	7.82464	8.04222	NO
SH3BGRL	SH3 domain binding glutamic acid-rich protein like	NM_003022	1.53	0.0246894	chrX	+	8.26019	8.16941	8.18638	7.24833	7.40113	7.39552	8.85597	8.79703	8.74123	7.53044	7.64408	7.66445	NO
SIDT1	SID1 transmembrane family, member 1	NM_017699	2.11	0.0300171	chr3	+	5.10616	5.27564	4.99659	5.2352	5.21504	5.11131	6.24271	6.14379	6.19706	5.52968	5.63261	5.47813	YES
SIPA1L1	signal-induced proliferation-associated 1 like 1	NM_015556	1.61	0.0177343	chr14	+	8.44124	8.53579	8.57241	8.49844	8.38748	8.53386	9.25729	9.2124	9.19197	8.70842	8.8804	8.86247	NO
SIX1	SIX homeobox 1	NM_005982	1.9	0.0271556	chr14	-	6.28312	6.32094	6.14701	6.30723	6.35834	6.26465	7.11299	7.28697	7.21504	7.15624	7.1767	7.39999	NO
SLC15A3	solute carrier family 15, member 3	NM_016582	1.66	0.0337198	chr11	-	6.20904	6.08605	6.00188	6.3225	6.35206	6.23665	6.85719	6.80307	6.82474	6.77444	6.75783	6.67089	YES
SLC18B1	solute carrier family 18, subfamily B, member 1	NM_052831	1.95	0.00677715	chr6	-	7.35662	7.38188	7.47291	7.2655	7.39209	7.38188	8.36165	8.34481	8.30347	7.98106	7.7853	7.94907	YES
SLC25A28	solute carrier family 25 (mitochondrial iron transporter), member 28	NM_031212	2.34	0.0282806	chr10	-	7.14869	7.16372	7.2365	7.15289	7.01427	6.96669	8.39702	8.52388	8.21442	7.87885	7.7615	7.86653	YES
SLC25A30	solute carrier family 25, member 30	NM_001010875	1.77	0.03055	chr13	-	8.41102	8.4412	8.59527	9.04774	8.91922	9.01591	9.246	9.2578	9.18973	9.37735	9.40703	9.47193	NO
SLC2A12	solute carrier family 2 (facilitated glucose transporter), member 12	NM_145176	3.32	0.0344763	chr6	-	7.45279	7.68332	7.55929	7.42581	7.36879	7.37181	9.30084	9.51715	9.05723	8.88788	8.89196	9.1958	NO
SLC6A9	solute carrier family 6 (neurotransmitter transporter, glycine), member 9	NM_001024845	1.93	0.0374721	chr1	-	7.39515	7.36766	7.5297	7.46192	7.46961	7.50678	8.3337	8.42885	8.21322	8.10701	8.12394	8.20591	YES
SLC7A11	solute carrier family 7 (anionic amino acid transporter light chain, xc- system), member 11	NM_014331	-2.14	0.0192538	chr4	-	14.1167	14.2502	14.3042	15.0032	14.9774	14.9838	13.2618	13.1437	13.1464	13.3162	13.23	13.2916	NO
SLFN5	schlafen family member 5	NM_144975	3.01	0.0184378	chr17	+	10.8597	10.8706	11.1044	10.3143	10.1203	10.3465	12.5921	12.4048	12.451	11.5012	11.4948	11.6059	YES
SMARCA5	SWI/SNF related, matrix associated, actin dependent regulator of chromatin, subfamily a, member 5	NM_003601	2.94	0.0167085	chr4	+	11.7833	11.6963	11.9706	11.6796	11.7863	11.684	13.3614	13.2536	13.4019	13.0821	13.078	13.183	YES
SMCHD1	structural maintenance of chromosomes flexible hinge domain containing 1	NM_015295	1.87	0.0384846	chr18	+	11.4389	11.4667	11.6508	11.3674	11.5021	11.5061	12.4139	12.2898	12.3562	11.8545	11.9265	12.0785	YES
SNORD107	small nucleolar RNA, C/D box 107	NR_001293	-2.09	0.0240233	chr15	+	7.6074	7.75183	7.72865	6.9761	6.96192	7.12426	6.838	6.67365	6.6828	6.31353	6.24172	6.2303	NO
SNORD108	small nucleolar RNA, C/D box 108	NR_001292	-2.98	0.0300846	chr15	+	8.73483	8.94139	8.94017	8.01614	8.04992	8.00193	7.35855	7.54823	7.20293	6.49468	7.34775	6.97041	NO
SP100	SP100 nuclear antigen	NM_001080391	21	0.00180789	chr2	+	7.34779	7.10407	7.42901	8.35388	8.23464	8.28788	11.7336	11.7588	11.6872	12.0778	12.0986	12.1647	YES
SP110	SP110 nuclear body protein	NM_001185015	31.29	0.000937724	chr2	-	6.64464	6.503	6.71077	6.98062	6.88031	7.03043	11.7141	11.5905	11.5045	11.6685	11.5305	11.8569	YES
SP140L	SP140 nuclear body protein-like	NM_138402	5.95	0.00250587	chr2	+	5.92205	5.8645	5.75668	6.09375	6.0623	6.03559	8.44059	8.41715	8.29633	8.58643	8.46761	8.83479	YES
SPATS2L	spermatogenesis associated, serine-rich 2-like	NM_001100422	2.99	0.00478945	chr2	+	9.11757	9.07892	9.24623	9.29143	9.27063	9.33697	10.7072	10.6443	10.6963	10.3343	10.2555	10.4141	YES
SPG20	spastic paraplegia 20 (Troyer syndrome)	NM_001142294	1.54	0.0454736	chr13	-	8.70752	8.70316	8.84626	8.79284	8.85113	8.83788	9.33346	9.32577	9.24847	9.14662	9.14059	9.21032	YES
SPTSSA	serine palmitoyltransferase, small subunit A	NM_138288	1.48	0.0454736	chr14	-	12.0434	12.0472	12.1824	9.7359	9.55507	9.67454	12.7008	12.6081	12.6186	9.78837	9.9671	9.87187	YES
SQRDL	sulfide quinone reductase-like (yeast)	NM_021199	2.46	0.0195583	chr15	+	10.8375	10.7368	10.9805	11.4162	11.3029	11.4176	12.2392	12.1424	12.0685	12.4823	12.428	12.5222	YES
ST8SIA4	ST8 alpha-N-acetyl-neuraminide alpha-2,8-sialyltransferase 4	NM_005668	3.97	0.00511535	chr5	-	9.49423	9.42276	9.61249	6.5596	6.53765	6.28025	11.4971	11.4907	11.6407	6.74098	6.92114	6.8514	YES
STARD4	StAR-related lipid transfer (START) domain containing 4	NM_139164	3.03	0.00705754	chr5	-	7.52044	7.58759	7.71372	7.49968	7.55314	7.66828	9.26512	9.20139	9.13335	8.42923	8.48209	8.60732	YES
STAT1	signal transducer and activator of transcription 1, 91kDa	NM_007315	17.77	0.000884239	chr2	-	12.396	12.3937	12.591	13.1237	13.3148	13.4157	16.5486	16.5139	16.574	16.5393	16.5335	16.592	YES
STAT2	signal transducer and activator of transcription 2, 113kDa	NM_005419	38.78	0.00103106	chr12	-	8.33774	8.28593	8.57525	7.82975	7.89305	8.0272	13.6005	13.5872	13.4442	12.8135	12.787	12.931	YES
STS	steroid sulfatase (microsomal), isozyme S	NM_000351	2.88	0.0304843	chrX	+	7.57732	7.54336	7.78573	6.25324	6.32851	6.23889	9.2241	9.10136	8.9162	6.83801	6.83927	6.8298	NO
STX17	syntaxin 17	NM_017919	2.2	0.00804732	chr9	+	8.96042	8.92823	9.08576	8.77874	9.00774	9.04534	10.103	10.092	10.0631	9.33207	9.26727	9.41316	YES
TAP1	transporter 1, ATP-binding cassette, sub-family B (MDR/TAP)	NM_000593	26.1	0.00250587	chr6	-	7.32522	7.33466	7.65376	8.02425	7.73911	7.99508	12.0862	12.0427	11.9175	11.8484	11.9526	12.1118	YES
TAP2	transporter 2, ATP-binding cassette, sub-family B (MDR/TAP)	NM_000544	9.95	0.00103106	chr6	-	7.94562	7.91184	7.93955	8.05089	7.96142	8.13687	11.2517	11.3704	11.1504	10.7719	10.6972	10.9609	YES
TAPBP	TAP binding protein (tapasin)	NM_003190	2.73	0.0272032	chr6	-	10.6581	10.7519	10.9929	10.9076	10.8615	10.9507	12.3108	12.2067	12.1575	12.3442	12.3565	12.4228	YES
TBC1D14	TBC1 domain family, member 14	NM_001113361	-1.47	0.0345808	chr4	+	8.92523	8.91449	9.06545	8.85822	9.01445	9.01032	8.37076	8.38708	8.32148	8.28736	8.25133	8.38167	YES
TBX3	T-box 3	NM_005996	1.69	0.0311034	chr12	-	6.85289	6.88085	6.96711	6.96248	6.91027	7.002	7.55308	7.7248	7.63998	7.14461	7.22773	7.19665	NO
TDRD7	tudor domain containing 7	NM_014290	15.84	0.00392008	chr9	+	8.71309	8.61363	9.0204	9.11153	9.04582	9.12162	12.7153	12.7533	12.6543	12.7262	12.7835	12.8722	YES
TGM2	transglutaminase 2 (C polypeptide, protein-glutamine-gamma-glutamyltransferase)	NM_004613	26.82	0.000541102	chr20	-	7.70934	7.62005	7.77757	7.2814	6.96273	7.15372	12.4998	12.444	12.4123	10.7081	10.643	11.0194	YES
TLE4	transducin-like enhancer of split 4 (E(sp1) homolog, Drosophila)	NM_007005	1.77	0.0125233	chr9	+	8.87317	8.802	8.90695	8.65215	8.65315	8.70231	9.74493	9.6964	9.63069	9.63422	9.5993	9.71012	YES
TLR3	toll-like receptor 3	NM_003265	71.03	0.00103106	chr4	+	5.57202	5.74512	5.748	5.80545	5.85616	6.07255	12.0522	11.6733	11.9197	10.9407	10.8474	11.0466	YES
TM9SF2	transmembrane 9 superfamily member 2	NM_004800	1.42	0.0429754	chr13	+	13.0099	12.9815	13.1115	12.6245	12.7121	12.6227	13.5093	13.4563	13.5166	13.0489	13.0718	13.0749	NO
TMEM109	transmembrane protein 109	NM_024092	2.2	0.0356548	chr11	+	11.77	11.813	12.0053	11.7116	11.542	11.7771	12.9252	12.9484	12.7804	12.3283	12.3375	12.4668	NO
TMEM123	transmembrane protein 123	NM_052932	1.68	0.0403314	chr11	-	14.5658	14.4179	14.6499	14.645	14.6701	14.6328	15.3475	15.2802	15.2991	15.2959	15.307	15.4574	NO
TMEM140	transmembrane protein 140	NM_018295	15.86	0.00478945	chr7	+	7.08176	6.96781	7.33391	7.27472	7.35167	7.4614	11.0838	11.1011	10.8496	9.94194	10.1349	10.3411	YES
TMEM50A	transmembrane protein 50A	NM_014313	2.11	0.00290057	chr1	+	13.9955	13.9153	14.0091	14.0257	13.9412	13.9691	15.1001	15.0786	15.0623	15.159	15.133	15.1207	NO
TMEM62	transmembrane protein 62	NM_024956	6.39	0.00533726	chr15	+	9.57739	9.70388	9.9182	9.35941	9.34993	9.47794	12.3996	12.4136	12.3981	11.8086	11.8668	11.9933	YES
TMEM92	transmembrane protein 92	NM_001168215	1.72	0.022776	chr17	+	6.47883	6.59169	6.48894	6.26042	6.2671	6.18845	7.31634	7.27269	7.18724	6.8199	6.60434	6.44777	NO
TMX1	thioredoxin-related transmembrane protein 1	NM_030755	1.72	0.0288458	chr14	+	12.6848	12.722	12.8205	12.6218	12.5839	12.6104	13.5822	13.5214	13.4264	13.2196	13.2173	13.2512	NO
TNFAIP3	tumor necrosis factor, alpha-induced protein 3	NM_006290	4.31	0.00887731	chr6	+	6.79615	6.73249	6.78323	7.27697	7.09643	7.30717	8.97932	8.90138	8.65857	10.9105	11.1226	11.2925	YES
TNFRSF21	tumor necrosis factor receptor superfamily, member 21	NM_014452	1.79	0.0282806	chr6	-	9.96102	9.86979	9.94804	9.98411	9.88921	9.96952	10.7939	10.7995	10.6253	9.89643	9.81543	9.9895	NO
TNFSF10	tumor necrosis factor (ligand) superfamily, member 10	NM_001190942	57.61	0.000632885	chr3	-	5.3804	5.2696	5.20509	5.33489	5.30628	5.41816	11.1837	11.1337	10.9813	8.45589	8.43785	8.71692	YES
TNFSF13B	tumor necrosis factor (ligand) superfamily, member 13b	NM_001145645	2.66	0.000708654	chr13	+	5.44297	5.46946	5.48514	5.4578	5.56411	5.58706	6.92736	6.87599	6.88199	7.36216	7.5828	7.44614	YES
TOMM20	translocase of outer mitochondrial membrane 20 homolog (yeast)	NM_014765	-1.77	0.0454736	chr1	-	12.2417	12.3411	12.4833	12.1835	12.1095	12.366	11.5291	11.596	11.4529	11.3487	11.4357	11.5426	YES
TRAFD1	TRAF-type zinc finger domain containing 1	NM_001143906	5.73	0.00557645	chr12	+	8.82898	8.77788	8.94888	8.97146	8.91732	9.01809	11.464	11.3741	11.1955	10.7246	10.7616	10.8442	YES
TRANK1	tetratricopeptide repeat and ankyrin repeat containing 1	NM_014831	157.1	0.000632885	chr3	-	6.2293	6.52876	6.33242	6.40256	6.55326	6.47134	13.6695	13.6415	13.5314	12.479	12.6353	12.6157	YES
TRIB1	tribbles homolog 1 (Drosophila)	NM_025195	1.79	0.0443805	chr8	+	7.67348	7.74032	7.77022	7.57828	7.50186	7.59114	8.56514	8.58293	8.36603	7.96572	7.88522	8.0526	YES
TRIM14	tripartite motif containing 14	NM_014788	15.19	0.00557645	chr9	-	7.60113	7.78786	7.79789	7.76417	7.81399	7.92582	11.7463	11.8945	11.4381	10.9867	10.9161	11.2268	YES
TRIM21	tripartite motif containing 21	NM_003141	32.03	0.000541102	chr11	-	7.69529	7.77005	7.75639	8.02776	7.90607	7.77677	12.7571	12.7687	12.6006	11.9911	11.932	12.3212	YES
TRIM22	tripartite motif containing 22	NM_001005180	14.73	0.000974592	chr11	+	5.8359	5.77792	5.65489	5.80059	5.84574	5.66963	9.69776	9.65578	9.55406	9.38618	9.32675	9.40791	YES
TRIM25	tripartite motif containing 25	NM_005082	13.29	0.00652207	chr17	-	10.6177	10.5121	10.9391	10.8449	10.7573	10.7626	14.3468	14.3804	14.1439	13.9787	13.9914	14.1013	YES
TRIM26	tripartite motif containing 26	NM_001242783	2.79	0.00392008	chr6	-	7.53488	7.57761	7.51128	7.64298	7.77624	7.75649	9.02308	9.09121	8.94058	9.27598	9.39547	9.60004	YES
TRIM34	tripartite motif containing 34	NM_001003827	6.61	0.0158981	chr11	+	7.16441	7.09161	7.08031	6.68478	6.8984	6.88781	10.0513	9.83712	9.50956	9.0938	8.93646	9.09989	YES
TRIM38	tripartite motif containing 38	NM_006355	14.7	0.00103106	chr6	+	7.66719	7.77757	7.80113	8.1916	8.02571	7.96523	11.6737	11.8908	11.6578	11.7501	11.6921	11.7785	YES
TRIM44	tripartite motif containing 44	NM_017583	1.92	0.0257514	chr11	+	10.2125	10.2697	10.4226	10.1459	10.1823	10.3424	11.179	11.2719	11.2144	10.8638	10.6711	10.9322	NO
TRIM5	tripartite motif containing 5	NM_033034	6.21	0.000997676	chr11	-	7.84589	7.91757	7.94637	7.74859	7.79968	7.65335	10.6598	10.5537	10.539	9.86954	9.75343	9.91523	YES
TRIM56	tripartite motif containing 56	NM_030961	3.37	0.0195583	chr7	+	8.48056	8.28474	8.51298	8.42452	8.25519	8.27334	10.2717	10.2264	9.97914	9.46333	9.60377	9.77283	YES
TRIP12	thyroid hormone receptor interactor 12	NM_004238	2.18	0.00942686	chr2	-	11.9014	11.9115	12.0453	12.7888	12.8064	12.8207	13.0957	13.0297	13.0059	13.5969	13.6232	13.6377	NO
TRIQK	triple QxxK/R motif containing	NM_001171795	-1.43	0.0320547	chr8	-	7.8327	7.9228	7.82439	7.61937	7.56214	7.64203	7.3082	7.31205	7.39885	7.04167	6.94147	6.93595	NO
TRNAI6	transfer RNA isoleucine 6 (anticodon UAU)	ENST00000458896	2.4	0.0443805	chr6	+	8.9649	8.7658	8.5723	9.72977	9.8434	9.89955	10.0489	10.0246	9.92702	10.6866	10.9343	10.9898	NO
TTC3	tetratricopeptide repeat domain 3	NM_001001894	-2.01	0.00557645	chr21	+	11.342	11.2891	11.4206	11.0192	11.0748	11.0769	10.3413	10.3416	10.3316	9.71068	9.77747	9.83486	YES
TTC38	tetratricopeptide repeat domain 38	NM_017931	1.67	0.0430158	chr22	+	7.23844	7.37044	7.30984	7.28625	7.18527	7.32782	8.04417	8.25039	8.05344	7.92983	7.97142	8.11443	YES
TTC39B	tetratricopeptide repeat domain 39B	NM_001168339	1.72	0.0271556	chr9	-	5.94555	5.77673	5.90493	6.04831	6.04135	6.02292	6.64134	6.76466	6.67924	6.50171	6.46307	6.65426	YES
UBA6	ubiquitin-like modifier activating enzyme 6	NM_018227	1.84	0.0195583	chr4	-	10.6081	10.5802	10.7209	11.0607	11.0147	10.9844	11.5179	11.4015	11.4888	11.5294	11.5324	11.6476	YES
UBA7	ubiquitin-like modifier activating enzyme 7	NM_003335	3.97	0.00511535	chr3	-	5.84915	5.90496	5.74667	5.90932	5.90484	5.90326	7.91765	7.83452	7.72512	7.36144	7.20344	7.31129	YES
UBE2L6	ubiquitin-conjugating enzyme E2L 6	NM_004223	8.9	0.00478945	chr11	-	7.83634	8.1099	8.08831	8.0397	8.25023	8.12996	11.2579	11.375	11.1212	10.3842	10.7618	10.9852	YES
UBE4B	ubiquitination factor E4B	NM_001105562	-1.78	0.0491881	chr1	+	10.3124	10.3288	10.5299	10.2686	10.2059	10.2731	9.47492	9.51821	9.29318	8.80059	8.81087	8.98756	YES
UBR2	ubiquitin protein ligase E3 component n-recognin 2	NM_001184801	1.71	0.0451497	chr6	+	9.80914	9.81586	9.99394	9.80363	9.82171	9.92121	10.5907	10.5858	10.5029	10.0642	10.0198	10.1885	NO
UEVLD	UEV and lactate/malate dehyrogenase domains	NM_001040697	1.66	0.0345286	chr11	-	11.1542	11.0682	11.276	11.3032	11.2044	11.2268	11.8896	11.8557	11.8921	11.4797	11.3975	11.5479	NO
UNC119B	unc-119 homolog B (C. elegans)	NM_001080533	-1.47	0.0242559	chr12	+	8.34927	8.39402	8.43037	8.16166	8.13583	8.15268	7.89156	7.83022	7.77732	7.58913	7.6499	7.52574	NO
UNC93B1	unc-93 homolog B1 (C. elegans)	NM_030930	2.2	0.0324811	chr11	-	8.53634	8.44563	8.58554	8.48026	8.4217	8.63819	9.68165	9.79232	9.49736	9.30572	9.36997	9.57714	YES
USP15	ubiquitin specific peptidase 15	NM_001252078	2.08	0.00643785	chr12	+	10.377	10.284	10.4062	10.3461	10.391	10.4136	11.4692	11.388	11.4358	11.203	11.2286	11.4504	YES
USP18	ubiquitin specific peptidase 18	NM_017414	45.87	0.00103106	chr22	+	8.13261	7.9107	8.21888	8.05614	7.84068	7.99762	13.6354	13.6357	13.4135	13.0528	13.0266	13.1591	YES
USP25	ubiquitin specific peptidase 25	NM_013396	1.74	0.0214542	chr21	+	11.5439	11.4511	11.6351	11.9585	12.0355	12.0063	12.3418	12.3822	12.326	12.0847	12.1034	12.1572	YES
USP28	ubiquitin specific peptidase 28	NM_020886	1.63	0.0422211	chr11	-	10.1948	10.254	10.4066	9.97959	9.92085	9.9489	10.9717	10.9991	10.9454	10.3012	10.3489	10.465	NO
USP41	ubiquitin specific peptidase 41	ENST00000454608	24.97	0.00102501	chr22	-	8.57978	8.34449	8.57321	8.38744	8.35132	8.29131	13.2246	13.2128	13.1028	12.3639	12.6724	12.9457	YES
USP42	ubiquitin specific peptidase 42	NM_032172	1.86	0.0322402	chr7	+	9.60333	9.62675	9.7631	9.40364	9.51537	9.62399	10.5529	10.5137	10.3956	9.86843	9.94966	10.0531	YES
VSIG10L	V-set and immunoglobulin domain containing 10 like	NM_001163922	1.58	0.0430158	chr19	-	6.18554	6.17755	6.19843	6.41734	6.40095	6.32591	6.8574	6.73504	6.95185	6.70552	6.6328	6.72236	YES
WARS	tryptophanyl-tRNA synthetase	NM_004184	2.8	0.00478945	chr14	-	9.89819	9.91235	10.0167	10.0727	10.0726	10.1752	11.45	11.3898	11.3297	11.9555	12.1114	12.3076	YES
WDFY1	WD repeat and FYVE domain containing 1	NM_020830	1.66	0.00643785	chr2	-	9.25592	9.20548	9.30234	9.85877	9.86291	9.87712	9.97997	9.98528	9.9567	10.1853	10.1575	10.3295	YES
XAF1	XIAP associated factor 1	NM_017523	12.08	0.00478945	chr17	+	6.608	6.5417	6.28015	6.49391	6.45808	6.60569	10.2734	10.1588	9.99656	9.31143	9.34532	9.63685	YES
XRN1	5'-3' exoribonuclease 1	NM_001042604	2.15	0.0183191	chr3	-	9.80823	9.90017	10.0023	9.43362	9.41643	9.38834	11.0279	10.9024	11.0018	10.1629	10.1843	10.3376	YES
YEATS2	YEATS domain containing 2	NM_018023	2.16	0.0237864	chr3	+	8.6126	8.58932	8.72639	8.91959	8.61891	8.85818	9.71742	9.70996	9.53632	9.3762	9.49997	9.59903	YES
ZC3HAV1	zinc finger CCCH-type, antiviral 1	NM_020119	4.75	0.00533726	chr7	-	9.9327	9.86138	10.0917	10.071	10.1683	10.1376	12.2018	12.1891	12.0683	12.6063	12.6797	12.8849	YES
ZCCHC2	zinc finger, CCHC domain containing 2	NM_017742	3.24	0.00816994	chr18	+	8.77161	8.57543	8.73029	8.82903	8.58059	8.61829	10.4333	10.5162	10.3353	9.62125	9.5846	9.76926	YES
ZNF107	zinc finger protein 107	NM_001013746	3.19	0.00762675	chr7	+	8.52646	8.56836	8.67156	8.4098	8.23615	8.26339	10.3429	10.2608	10.1385	9.40914	9.33353	9.54525	YES
ZNF462	zinc finger protein 462	NM_021224	1.68	0.033333	chr9	+	7.28864	7.30793	7.44368	8.91998	8.96703	8.89088	8.05544	8.09973	7.98397	9.62888	9.84658	9.93061	NO
ZNFX1	zinc finger, NFX1-type containing 1	NM_021035	12.28	0.00103106	chr20	-	8.85519	8.80999	8.94041	8.73079	8.70832	8.62789	12.4707	12.494	12.3185	11.9947	12.1235	12.2535	YES

## Sheet: de_A549V_vs_A549M (n=1508)
Gene Symbol	Description	Accession No.	Log2 (Fold change)	FDR_pvalue	Chromosome	Strand	A549-KO3_M A	A549-KO3_M B	A549-KO3_M C	A549_M A	A549_M B	A549_M C	A549-KO3_V A	A549-KO3_V B	A549-KO3_V C	A549_V A	A549_V B	A549_V C	Reported Type I IFN target
AAAS	achalasia, adrenocortical insufficiency, alacrimia	NM_001173466	-2.19	0.0385521	chr12	-	10.707	10.6716	11.0287	10.5319	10.412	10.6587	10.6178	10.7132	10.3797	9.38089	9.41833	9.76159	NO
AAK1	AP2 associated kinase 1	NM_014911	-1.48	0.0124438	chr2	-	8.84287	8.9047	9.00475	9.51764	9.45367	9.47459	8.95109	8.93757	8.83644	8.88135	8.91226	9.00751	YES
AARS	alanyl-tRNA synthetase	NM_001605	-1.92	0.0100146	chr16	-	13.1284	13.2101	13.374	13.9212	13.9388	14.0335	13.1025	13.1911	13.0729	12.8943	12.9784	13.0917	NO
ABCA3	ATP-binding cassette, sub-family A (ABC1), member 3	NM_001089	-1.42	0.0189325	chr16	-	8.41622	8.22541	8.48328	7.84974	7.90034	7.98998	8.12998	8.08189	7.95136	7.39408	7.40817	7.47335	NO
ABCB6	ATP-binding cassette, sub-family B (MDR/TAP), member 6	NM_005689	-1.66	0.0427453	chr2	-	8.31545	8.35581	8.54437	8.77535	8.73521	8.85868	8.27527	8.24407	8.11196	8.05633	8.04884	8.31424	NO
ABCC2	ATP-binding cassette, sub-family C (CFTR/MRP), member 2	NM_000392	-1.41	0.0234333	chr10	+	16.0458	16.0621	16.1085	15.1333	15.255	15.1848	16.0814	16.0089	15.9832	14.6829	14.6413	14.7772	NO
ABCC3	ATP-binding cassette, sub-family C (CFTR/MRP), member 3	NM_001144070	-1.51	0.0120036	chr17	+	12.0274	11.9612	12.2386	11.903	11.8239	11.8727	12.0065	12.0478	11.8301	11.2744	11.2038	11.3375	YES
ABCC4	ATP-binding cassette, sub-family C (CFTR/MRP), member 4	NM_001105515	-2.32	0.00409228	chr13	-	12.0872	11.9807	12.1624	12.049	12.0191	12.0439	11.555	11.5441	11.4518	10.7698	10.822	10.931	NO
ABCD3	ATP-binding cassette, sub-family D (ALD), member 3	NM_001122674	-1.9	0.00337613	chr1	+	10.3046	10.2022	10.3621	10.3135	10.3134	10.306	9.91402	9.9548	9.90483	9.38748	9.30027	9.41586	NO
ABCG2	ATP-binding cassette, sub-family G (WHITE), member 2	NM_004827	-1.63	0.00859015	chr4	-	10.2194	10.2543	10.3716	9.19644	9.24974	9.27401	9.90336	9.92982	9.9226	8.48035	8.6078	8.54451	YES
ABHD2	abhydrolase domain containing 2	NM_007011	-1.65	0.0194125	chr15	+	11.0708	11.0553	11.2541	11.7404	11.5711	11.6775	10.7175	10.6912	10.616	10.9549	10.8522	11.0284	YES
ABHD4	abhydrolase domain containing 4	NM_022060	-1.6	0.0293038	chr14	+	9.81665	9.83663	10.1331	10.3081	10.3711	10.3741	9.89906	9.90308	9.68169	9.64888	9.69683	9.88216	NO
ABL2	v-abl Abelson murine leukemia viral oncogene homolog 2	NM_001136000	1.79	0.0112511	chr1	-	8.51349	8.64884	8.72765	9.2609	9.07435	9.1482	9.41874	9.3468	9.31465	9.99482	9.92829	10.0049	YES
ABR	active BCR-related	NM_001092	-1.67	0.0266968	chr17	-	9.7946	9.69405	10.035	9.97218	9.84732	10.0076	9.45634	9.4488	9.19356	9.24628	9.21407	9.40387	NO
ACAA2	acetyl-CoA acyltransferase 2	NM_006111	-1.5	0.0170175	chr18	-	10.8876	10.985	11.2636	11.2456	11.3212	11.2285	10.7376	10.8359	10.7582	10.6469	10.5808	10.7484	NO
ACACA	acetyl-CoA carboxylase alpha	NM_198834	-1.77	0.00782162	chr17	-	11.0109	11.1824	11.2002	10.9036	10.8891	10.9567	10.8243	10.8339	10.7345	10.0258	10.073	10.175	YES
ACAD11	acyl-CoA dehydrogenase family, member 11	NM_032169	-1.43	0.0320706	chr3	-	7.96183	7.9539	8.10996	8.04411	8.12938	8.14251	8.00399	7.97666	7.83732	7.63122	7.60164	7.75567	NO
ACADSB	acyl-CoA dehydrogenase, short/branched chain	NM_001609	-1.41	0.0326709	chr10	+	9.56883	9.64951	9.73208	9.46983	9.5635	9.46369	9.27957	9.17761	9.15167	9.00809	8.78965	8.96522	NO
ACAT1	acetyl-CoA acetyltransferase 1	NM_000019	-1.43	0.0434437	chr11	+	9.77996	9.87898	9.87354	10.0896	9.84827	9.92088	9.71723	9.72738	9.6682	9.38115	9.41838	9.4811	NO
ACAT2	acetyl-CoA acetyltransferase 2	NM_005891	-2.1	0.00377905	chr6	+	12.3068	12.2233	12.4047	13.314	13.3464	13.4339	12.0832	12.1126	12.0489	12.223	12.2809	12.2985	NO
ACER2	alkaline ceramidase 2	NM_001010887	1.45	0.0471486	chr9	+	5.96561	6.04078	5.86482	6.42464	6.40745	6.60396	6.15337	6.04974	6.17899	6.88588	6.95462	7.0064	NO
ACLY	ATP citrate lyase	NM_001096	-1.64	0.0124334	chr17	-	15.6279	15.639	15.8096	15.7195	15.7339	15.7892	15.5411	15.5382	15.4798	14.9418	15.0062	15.1191	NO
ACO1	aconitase 1, soluble	NM_002197	-7.73	0.00138922	chr9	+	10.4952	10.3993	10.5909	11.3011	11.1138	11.3071	8.77889	8.89668	8.55629	8.34712	8.3164	8.42407	YES
ACP6	acid phosphatase 6, lysophosphatidic	NM_016361	-1.41	0.0118111	chr1	-	6.989	6.94956	6.99577	6.97978	7.01676	7.03312	6.6351	6.82985	6.56241	6.50875	6.47365	6.58547	NO
ACRC	acidic repeat containing	NM_052957	1.42	0.031437	chrX	+	4.95457	5.12108	4.86999	5.05128	4.97689	4.97725	4.95708	5.02323	5.00697	5.33795	5.49242	5.47396	NO
ACSL3	acyl-CoA synthetase long-chain family member 3	NM_004457	1.42	0.0112564	chr2	+	13.2736	13.1505	13.4223	13.333	13.3476	13.3165	13.6653	13.5976	13.6162	13.8289	13.7903	13.9133	NO
ACSL4	acyl-CoA synthetase long-chain family member 4	NM_004458	-1.44	0.0341912	chrX	-	10.0149	9.89432	10.036	10.9544	10.946	10.9794	9.986	9.96082	10.0448	10.3471	10.4153	10.5725	YES
ACSM3	acyl-CoA synthetase medium-chain family member 3	NM_005622	-1.44	0.0478558	chr16	+	9.00809	8.92504	9.19718	9.26798	9.24926	9.3198	8.95908	9.03497	8.82766	8.74073	8.74451	8.94893	NO
ACSS2	acyl-CoA synthetase short-chain family member 2	NM_001076552	-1.76	0.00490313	chr20	+	8.58542	8.53247	8.69118	8.48623	8.37524	8.39675	8.42032	8.48735	8.2919	7.53294	7.5774	7.59063	YES
ADAM23	ADAM metallopeptidase domain 23	NM_003812	-1.78	0.0187852	chr2	+	7.04367	7.05035	7.02925	8.41	8.5053	8.56955	6.85667	6.95229	7.027	7.66498	7.66603	7.84279	NO
ADAM9	ADAM metallopeptidase domain 9	NM_003816	-1.43	0.0153671	chr8	+	14.1874	14.2204	14.317	14.2332	14.3319	14.2426	14.1278	14.0983	14.1301	13.7877	13.6619	13.7125	NO
ADAR	adenosine deaminase, RNA-specific	NM_001025107	4.1	0.00181618	chr1	-	11.6737	11.6008	11.8956	11.6213	11.6976	11.7311	14.1482	14.156	14.1229	13.7179	13.6692	13.8221	YES
ADD2	adducin 2 (beta)	NM_001185054	-1.45	0.0441857	chr2	-	7.80605	7.86141	8.09053	8.95008	8.97337	9.02537	7.87541	7.89779	7.76924	8.32099	8.42717	8.58471	NO
AFAP1	actin filament associated protein 1	NM_001134647	2.41	0.0252055	chr4	-	7.8925	7.70594	7.87777	7.86517	7.61645	7.65171	8.20973	8.15966	7.9615	8.9015	8.91115	9.29125	NO
AFF1	AF4/FMR2 family, member 1	NM_001166693	1.6	0.00138922	chr4	+	10.3501	10.168	10.5076	10.6256	10.5817	10.5992	11.01	11.0733	10.916	11.2594	11.2767	11.2957	YES
AGBL2	ATP/GTP binding protein-like 2	NM_024783	1.75	0.0168788	chr11	-	6.33351	6.27794	6.43775	5.96922	5.93044	5.90051	7.78394	8.02374	7.53979	6.71393	6.75914	6.97121	NO
AGBL5	ATP/GTP binding protein-like 5	NM_001035507	-1.46	0.0178045	chr2	+	6.86348	6.81049	7.19622	7.15826	7.08333	7.2362	6.72355	6.76628	6.59904	6.51227	6.61579	6.60751	NO
AGFG2	ArfGAP with FG repeats 2	NM_006076	-1.43	0.0234333	chr7	+	9.89647	9.70516	9.95517	9.8458	9.76181	9.91512	9.6912	9.68807	9.36354	9.31971	9.27602	9.39241	NO
AGL	amylo-alpha-1, 6-glucosidase, 4-alpha-glucanotransferase	NM_000028	-1.54	0.00982971	chr1	+	9.08769	9.09867	9.27033	8.97658	8.91251	8.97896	8.84082	8.80144	8.80852	8.35657	8.29963	8.41772	NO
AGPAT5	1-acylglycerol-3-phosphate O-acyltransferase 5	NM_018361	-1.74	0.00662641	chr8	+	11.6203	11.6539	11.8058	11.5428	11.4126	11.4187	10.9565	11.0612	10.8336	10.5931	10.6146	10.6436	NO
AGTPBP1	ATP/GTP binding protein 1	NM_015239	-1.78	0.00337613	chr9	-	9.52635	9.58844	9.60046	9.82828	9.88415	9.90301	9.00309	9.16318	8.98559	9.04856	9.02089	9.09167	YES
AHCYL1	adenosylhomocysteinase-like 1	NM_001242673	-1.59	0.00726473	chr1	+	12.6804	12.664	12.7789	13.0087	12.9609	13.0338	12.4962	12.5366	12.4118	12.34	12.286	12.3914	NO
AHNAK	AHNAK nucleoprotein	NM_001620	-1.41	0.0483726	chr11	-	8.97767	9.11588	9.13653	9.98562	9.84048	9.80211	8.87399	8.81557	8.78559	9.3251	9.25745	9.46046	YES
AHNAK2	AHNAK nucleoprotein 2	NM_138420	-2.45	0.00782162	chr14	-	11.3884	11.484	11.5004	12.6272	12.5478	12.504	10.3862	10.3921	10.1417	11.2479	11.1803	11.4044	NO
AHR	aryl hydrocarbon receptor	NM_001621	1.47	0.0134491	chr7	+	13.8955	13.9004	14.036	12.1179	12.0235	12.1248	14.16	14.0365	14.1729	12.6486	12.6758	12.7704	YES
AIM1	absent in melanoma 1	NM_001624	1.9	0.00483352	chr6	+	5.00242	5.00086	4.94915	5.037	5.07158	5.05521	6.03875	6.12356	6.1777	5.9798	5.90826	6.04557	YES
AK5	adenylate kinase 5	NM_012093	-1.72	0.00921375	chr1	+	6.13096	6.05498	5.9901	7.5614	7.46005	7.44387	5.94965	5.91245	6.07567	6.64597	6.67314	6.76596	NO
AKIRIN2	akirin 2	NM_018064	-1.57	0.0459166	chr6	-	9.0546	8.88955	9.22256	10.0908	10.0001	10.1342	8.87585	9.12619	8.80652	9.41762	9.30535	9.60349	NO
ALCAM	activated leukocyte cell adhesion molecule	NM_001243280	-1.47	0.0166801	chr3	+	13.0343	12.9785	13.1843	12.5609	12.6186	12.5658	12.7028	12.7041	12.6683	12.0013	11.9298	12.1	YES
ALDH3A1	aldehyde dehydrogenase 3 family, member A1	NM_000691	-1.47	0.032794	chr17	-	11.5522	11.6128	11.9636	11.9783	11.9746	12.0483	11.5513	11.6523	11.4625	11.2935	11.4332	11.537	NO
ALDH3A2	aldehyde dehydrogenase 3 family, member A2	NM_000382	-1.57	0.00474424	chr17	+	12.6395	12.7057	12.8121	13.0595	13.1318	13.1022	12.27	12.2131	12.2243	12.4521	12.4438	12.5022	YES
ALDH6A1	aldehyde dehydrogenase 6 family, member A1	NM_005589	-1.42	0.0193382	chr14	-	8.44847	8.371	8.87985	7.86408	7.83098	7.83873	8.22476	8.27093	8.13029	7.25774	7.42695	7.32894	NO
ALDH7A1	aldehyde dehydrogenase 7 family, member A1	NM_001182	-1.7	0.0205431	chr5	-	9.32405	9.38302	9.63003	8.93966	8.87275	8.93164	9.13387	9.30738	9.15001	8.1559	8.17962	8.36535	NO
AMZ2	archaelysin family metallopeptidase 2	NM_001033569	-1.81	0.0238617	chr17	+	11.5954	11.5652	11.7091	11.7412	11.8038	11.9049	11.344	11.2658	11.296	10.8999	10.9553	11.15	NO
AMZ2P1	archaelysin family metallopeptidase 2 pseudogene 1	NR_026903	-1.52	0.0315516	chr17	-	8.4058	8.22838	8.47874	8.44187	8.46051	8.38954	8.08456	8.21655	8.10854	7.8179	7.85478	8.02514	NO
ANAPC16	anaphase promoting complex subunit 16	NM_001242546	-1.71	0.0137877	chr10	+	10.0727	10.0791	10.1557	9.93281	9.91462	9.98457	9.81048	9.83482	9.80698	9.17468	9.15499	9.33018	NO
ANAPC5	anaphase promoting complex subunit 5	NM_001137559	-1.47	0.0334544	chr12	-	10.5748	10.5602	10.852	10.3995	10.3605	10.4115	10.5254	10.5994	10.4153	9.85248	9.83865	10.0279	NO
ANGEL1	angel homolog 1 (Drosophila)	NM_015305	-1.42	0.0180175	chr14	-	8.19413	8.13381	8.40124	8.08324	7.97449	8.01975	8.13345	8.13121	7.93362	7.43024	7.55846	7.527	YES
ANGPTL4	angiopoietin-like 4	NM_001039667	2.35	0.0206129	chr19	+	6.99989	6.8314	7.20199	7.36503	7.28006	7.3344	7.87357	7.94652	7.63997	8.54622	8.3575	8.78674	NO
ANKFY1	ankyrin repeat and FYVE domain containing 1	NM_016376	2.1	0.00483352	chr17	-	10.5355	10.6124	10.763	10.6949	10.6671	10.6836	12.5039	12.5072	12.378	11.7513	11.7581	11.9026	YES
ANKRD22	ankyrin repeat domain 22	NM_144590	1.47	0.0204167	chr10	-	4.9971	5.03247	5.00608	5.09536	5.12101	5.22187	5.08202	4.87968	5.15896	5.67594	5.59597	5.71746	YES
ANKRD28	ankyrin repeat domain 28	NM_001195098	-1.47	0.0194883	chr3	-	10.4238	10.4176	10.5948	11.0953	10.9596	10.9367	10.0817	10.0056	9.96482	10.3863	10.2698	10.3968	NO
ANKRD5	ankyrin repeat domain 5	NM_022096	1.44	0.0133094	chr20	+	9.44424	9.33272	9.55991	9.08136	8.97722	9.03859	9.64287	9.63497	9.50948	9.55186	9.52347	9.6256	NO
ANO5	anoctamin 5	NM_001142649	2.1	0.00448898	chr11	+	9.30086	9.2134	9.49027	9.42738	9.44241	9.41052	10.8967	10.7916	10.7269	10.5616	10.4095	10.5082	NO
ANO7L1	anoctamin 7-like 1	ENST00000442385	2.37	0.00509106	chr1	-	5.29691	6.16787	5.45372	5.85529	5.79108	5.89782	8.40904	8.06244	7.29609	7.06671	7.10018	7.23143	YES
ANXA1	annexin A1	NM_000700	-1.45	0.0227925	chr9	+	16.4044	16.3609	16.4922	16.1908	16.3093	16.2342	16.4352	16.4508	16.4657	15.7034	15.6694	15.8131	NO
APAF1	apoptotic peptidase activating factor 1	NM_001160	1.49	0.0213577	chr12	+	8.85687	8.86848	9.01162	9.20989	9.13321	9.25098	9.05595	8.96952	8.85304	9.77572	9.69803	9.87109	NO
APEH	N-acylaminoacyl-peptide hydrolase	NM_001640	-1.66	0.0296742	chr3	+	9.46979	9.44515	9.7723	9.92907	9.86571	10.0333	9.38007	9.37008	9.3368	9.19647	9.0874	9.34775	NO
APOA1BP	apolipoprotein A-I binding protein	NM_144772	-1.48	0.0154709	chr1	+	9.70981	9.62609	9.82507	9.88638	9.92942	9.94179	9.55916	9.56731	9.47761	9.3449	9.37253	9.48396	NO
APOBEC3A	apolipoprotein B mRNA editing enzyme, catalytic polypeptide-like 3A	NM_001193289	1.57	0.00754802	chr22	+	7.49231	7.48479	7.3853	7.79897	7.76398	7.8844	8.20341	8.25584	8.21772	8.47681	8.4404	8.46277	YES
APOBEC3B	apolipoprotein B mRNA editing enzyme, catalytic polypeptide-like 3B	NM_004900	1.75	0.0126787	chr22	+	10.1413	10.2759	10.492	10.9476	10.9245	11.0441	11.6405	11.6419	11.5965	11.6879	11.7421	11.8564	YES
APOBEC3D	apolipoprotein B mRNA editing enzyme, catalytic polypeptide-like 3D	NM_152426	1.86	0.0464723	chr22	+	8.07421	8.0581	8.1332	8.6342	8.89486	8.66147	9.49518	9.34344	9.41951	9.52377	9.40138	9.7193	NO
APOBEC3F	apolipoprotein B mRNA editing enzyme, catalytic polypeptide-like 3F	NM_001006666	2.11	0.0187741	chr22	+	8.32015	8.30677	8.70938	8.65888	8.99037	8.87809	10.6128	10.7051	10.5288	9.92867	9.89139	10.0491	YES
APOH	apolipoprotein H (beta-2-glycoprotein I)	NM_000042	-3.17	0.0277831	chr17	-	13.9794	13.9719	14.1845	7.79645	8.13492	8.08533	13.5461	13.6629	13.5288	6.17873	6.44615	6.70756	NO
APOL1	apolipoprotein L, 1	NM_001136540	10.78	0.0056944	chr22	+	7.20124	7.29542	7.23186	7.71415	7.72164	7.61686	10.5006	10.4442	10.4684	10.9339	11.1132	11.505	YES
APOL2	apolipoprotein L, 2	NM_030882	7.52	0.00323471	chr22	-	6.82919	6.84919	6.54333	7.54132	7.49178	7.54413	9.97128	10.0494	9.66779	10.4316	10.3178	10.6748	YES
APOL3	apolipoprotein L, 3	NM_145640	1.54	0.01004	chr22	-	5.777	5.83074	5.52783	5.92304	5.90275	5.77907	6.85909	6.69048	6.79757	6.53292	6.55069	6.5204	YES
APOL6	apolipoprotein L, 6	NM_030641	11.15	0.00138922	chr22	+	7.21889	7.25988	7.85815	7.07669	7.19579	7.17705	11.8403	12.1338	11.6933	10.5336	10.6607	10.8031	YES
APOOL	apolipoprotein O-like	NM_198450	-2.41	0.00752495	chrX	+	9.99543	9.9821	10.302	9.8816	9.90993	10.0444	9.62884	9.57716	9.28287	8.69271	8.49738	8.63908	NO
APPL2	adaptor protein, phosphotyrosine interaction, PH domain and leucine zipper containing 2	NM_001251904	-2.46	0.00138922	chr12	-	9.2938	9.30669	9.5013	9.12745	9.16971	9.21623	8.39455	8.57368	8.33682	7.86806	7.83442	7.90687	NO
AR	androgen receptor	NM_000044	-1.55	0.0464723	chrX	+	7.3401	7.4221	7.60745	7.41702	7.52604	7.59001	7.11636	7.23659	7.02809	6.74596	6.89201	7.02328	NO
ARAP2	ArfGAP with RhoGAP domain, ankyrin repeat and PH domain 2	NM_015230	1.76	0.0204661	chr4	-	5.52989	5.44143	5.70615	6.01191	5.82919	5.80063	6.04964	6.1744	6.13215	6.5559	6.63561	6.68194	YES
AREG	amphiregulin	NM_001657	1.45	0.025496	chr4	+	11.2249	11.2477	11.5099	11.0494	10.8977	11.0374	12.4524	12.5563	12.4343	11.5802	11.5721	11.7365	NO
ARHGAP18	Rho GTPase activating protein 18	NM_033515	-1.78	0.0143277	chr6	-	14.1182	13.9703	14.2527	12.6433	12.7512	12.7601	14.0039	14.0155	14.0018	11.9209	11.9287	12.074	NO
ARHGAP29	Rho GTPase activating protein 29	NM_004815	-1.71	0.0345631	chr1	-	10.6927	10.6116	10.7599	11.4436	11.5336	11.5525	10.1897	10.209	10.1968	10.7635	10.7658	11.0071	YES
ARHGAP35	Rho GTPase activating protein 35	NM_004491	-1.74	0.0080051	chr19	+	12.1555	12.1333	12.2834	12.4238	12.3975	12.512	11.7504	11.7989	11.8017	11.5824	11.6187	11.6971	YES
ARID4B	AT rich interactive domain 4B (RBP1-like)	NM_001206794	1.79	0.022565	chr1	-	10.1004	10.053	10.1739	9.82957	10.0951	9.97326	10.8777	10.8363	10.8823	10.8032	10.7603	10.9324	NO
ARL3	ADP-ribosylation factor-like 3	NM_004311	-1.46	0.0495192	chr10	-	10.1019	10.1278	10.2985	10.1954	10.0285	10.0918	9.99655	10.0557	9.95896	9.56778	9.73312	9.54574	NO
ARL5B	ADP-ribosylation factor-like 5B	NM_178815	3.2	0.000999818	chr10	+	11.1014	10.9995	11.1938	10.8542	10.8489	10.8319	12.8091	12.7035	12.8639	12.5205	12.4357	12.5375	YES
ARMC1	armadillo repeat containing 1	NM_018120	-1.54	0.0270202	chr8	-	10.7103	10.7238	10.9772	10.5761	10.7187	10.7895	10.635	10.6139	10.3516	10.0735	10.0346	10.1495	NO
ARNTL2	aryl hydrocarbon receptor nuclear translocator-like 2	NM_001248002	1.95	0.0140334	chr12	+	8.97658	8.82875	9.13357	10.0716	10.0432	10.0295	9.45257	9.52012	9.33678	10.9988	10.7949	11.0264	NO
ARPC1A	actin related protein 2/3 complex, subunit 1A, 41kDa	NM_001190996	-1.66	0.0117513	chr7	+	12.8852	12.8988	13.0779	13.0532	13.0713	13.1239	12.5264	12.597	12.4352	12.3556	12.2358	12.4119	NO
ARRB1	arrestin, beta 1	NM_004041	-2.36	0.00247455	chr11	-	11.2741	11.0729	11.4304	10.3093	10.2698	10.3339	10.4787	10.5276	10.2547	9.06541	9.06732	9.16785	YES
ARRB2	arrestin, beta 2	NM_004313	-1.42	0.00906077	chr17	+	11.0427	10.8839	11.1843	10.6665	10.6325	10.68	10.6573	10.8124	10.6182	10.0962	10.1629	10.1959	YES
ASAP1	ArfGAP with SH3 domain, ankyrin repeat and PH domain 1	NM_001247996	1.56	0.00443029	chr8	-	12.3126	12.3865	12.5279	12.872	12.8289	12.8387	12.981	12.921	12.8064	13.485	13.4678	13.5485	NO
ASF1B	ASF1 anti-silencing function 1 homolog B (S. cerevisiae)	NM_018154	-1.44	0.0179655	chr19	-	9.49085	9.4274	9.63917	9.59384	9.53068	9.43177	9.34519	9.29721	9.09234	8.99158	8.93061	9.00046	NO
ASPH	aspartate beta-hydroxylase	NM_001164750	-1.48	0.00969687	chr8	-	13.1571	13.0648	13.271	13.1712	13.2248	13.2136	13.067	13.0033	12.9445	12.6752	12.5595	12.6484	NO
ASPM	asp (abnormal spindle) homolog, microcephaly associated (Drosophila)	NM_001206846	-1.94	0.0168411	chr1	-	12.1264	12.1936	12.2073	11.864	12.0938	12.0146	11.3218	11.2835	11.3319	10.9938	11.0369	11.1688	NO
ATAD2	ATPase family, AAA domain containing 2	NM_014109	-1.43	0.0171918	chr8	-	11.6194	11.6267	11.7764	11.6791	11.7574	11.7077	11.4574	11.4278	11.3665	11.1508	11.1897	11.2894	NO
ATF3	activating transcription factor 3	NM_001030287	2.08	0.0116678	chr1	+	6.86533	7.00873	6.98057	7.08101	7.0735	7.04451	7.33402	7.40389	7.30947	8.12821	8.13342	8.38562	YES
ATG2B	autophagy related 2B	NM_018036	-1.51	0.0127906	chr14	-	9.45794	9.60202	9.75268	9.57716	9.48203	9.50591	9.26129	9.30305	9.13829	8.90996	8.87051	8.99633	NO
ATL3	atlastin GTPase 3	NM_015459	-1.66	0.0254623	chr11	-	10.6243	10.6183	10.7279	10.6393	10.6758	10.5876	10.1686	10.0943	9.99247	9.92176	9.73727	10.0117	YES
ATP10A	ATPase, class V, type 10A	NM_024490	1.69	0.00509106	chr15	-	7.13283	7.17682	7.35665	7.50122	7.5525	7.61114	9.04134	9.00945	8.88002	8.3065	8.31428	8.35723	YES
ATP10D	ATPase, class V, type 10D	NM_020453	2.83	0.00719418	chr4	+	5.62547	5.74255	5.53874	6.16144	6.12477	6.04673	7.22858	7.32722	7.25968	7.5015	7.60825	7.76931	YES
ATP2B4	ATPase, Ca++ transporting, plasma membrane 4	NM_001001396	2.12	0.0170562	chr1	+	7.73747	7.80572	7.87197	7.35356	7.34345	7.3797	7.88462	7.86847	7.77112	8.29214	8.42235	8.63901	YES
ATP4A	ATPase, H+/K+ exchanging, alpha polypeptide	NM_000704	1.42	0.0219746	chr19	-	6.02466	6.03022	5.94009	5.9422	6.11607	6.04821	5.96763	5.95996	6.07285	6.54357	6.53992	6.50552	YES
ATP5F1	ATP synthase, H+ transporting, mitochondrial Fo complex, subunit B1	NM_001688	-1.42	0.0156426	chr1	+	11.8601	11.8004	11.8216	11.748	11.8363	11.8302	11.6089	11.5359	11.5136	11.2545	11.332	11.3648	NO
ATP6V0A1	ATPase, H+ transporting, lysosomal V0 subunit a1	NM_001130020	-1.41	0.0145827	chr17	+	12.3312	12.265	12.5453	12.1571	12.1609	12.129	12.1104	12.1238	11.9755	11.6582	11.5323	11.6688	YES
ATP6V1A	ATPase, H+ transporting, lysosomal 70kDa, V1 subunit A	NM_001690	-1.46	0.015062	chr3	+	10.6984	10.7442	10.8248	10.7987	10.7652	10.8521	10.4225	10.3533	10.3027	10.1207	10.2519	10.26	NO
ATP6V1D	ATPase, H+ transporting, lysosomal 34kDa, V1 subunit D	NM_015994	-1.47	0.0414404	chr14	-	10.0101	9.94865	10.1332	10.0421	9.84981	10.0696	9.79771	9.94407	9.66965	9.41589	9.49653	9.497	NO
ATP6V1E2	ATPase, H+ transporting, lysosomal 31kDa, V1 subunit E2	NM_080653	-1.94	0.00517553	chr2	-	7.27364	7.16047	7.62673	7.8586	7.864	7.89762	6.97139	7.16698	6.75434	6.90744	6.90231	7.0298	NO
ATP7A	ATPase, Cu++ transporting, alpha polypeptide	NM_000052	-1.42	0.0157135	chrX	+	10.0661	10.0342	10.149	9.90802	9.95342	10.0369	10.1696	10.081	10.058	9.38026	9.45504	9.47339	NO
ATP8B1	ATPase, aminophospholipid transporter, class I, type 8B, member 1	NM_005603	-1.41	0.0241548	chr18	-	9.89154	9.712	10.1109	9.02037	8.97387	9.09195	9.22008	9.36407	9.10002	8.53798	8.42454	8.57622	NO
ATP9A	ATPase, class II, type 9A	NM_006045	-1.86	0.0223523	chr20	-	9.67078	9.69992	9.91285	9.33593	9.38731	9.41296	9.69086	9.74895	9.56174	8.48397	8.48627	8.73446	NO
ATRNL1	attractin-like 1	NM_207303	-1.64	0.0156229	chr10	+	5.23224	5.40855	5.2938	7.04237	6.96844	6.89334	5.09846	5.08561	5.15578	6.10026	6.26269	6.25111	NO
ATXN7	ataxin 7	NM_000333	1.67	0.00613494	chr3	+	8.04767	8.09065	8.24656	7.95926	8.00235	7.97309	9.04403	9.13583	8.86662	8.77793	8.65376	8.72201	YES
AVIL	advillin	NM_006576	1.82	0.0130726	chr12	-	5.69305	5.61823	5.55083	5.5135	5.53825	5.54149	5.8398	5.88336	5.80261	6.33093	6.39372	6.56826	NO
AZI2	5-azacytidine induced 2	NM_001134432	1.81	0.00965075	chr3	-	7.9119	7.79561	8.15791	7.6858	7.81731	7.81091	9.11153	9.13738	8.97002	8.67066	8.67421	8.81212	YES
B2M	beta-2-microglobulin	NM_004048	17.56	0.000464849	chr15	+	11.2775	11.2762	11.3947	11.4198	11.3238	11.2944	14.9664	14.8415	14.8483	15.4929	15.4325	15.4573	YES
B3GNT2	UDP-GlcNAc:betaGal beta-1,3-N-acetylglucosaminyltransferase 2	NM_006577	1.9	0.0138922	chr2	+	9.35295	9.50022	9.25227	10.1589	9.96001	9.94018	9.73003	9.7057	9.96472	10.8723	10.9249	10.879	YES
B4GALT5	UDP-Gal:betaGlcNAc beta 1,4- galactosyltransferase, polypeptide 5	NM_004776	2.85	0.0100878	chr20	-	13.172	13.0684	13.3777	11.7451	11.6348	11.8099	14.266	14.1606	14.1106	13.2616	13.2338	13.5449	YES
B4GALT6	UDP-Gal:betaGlcNAc beta 1,4- galactosyltransferase, polypeptide 6	NM_004775	-1.63	0.00787916	chr18	-	8.12739	7.97882	8.20535	8.63451	8.6346	8.68866	7.87373	7.68546	7.64524	7.8972	8.02146	7.92584	NO
BABAM1	BRISC and BRCA1 A complex member 1	NM_001033549	-1.51	0.0376302	chr19	+	9.9285	9.87256	10.05	9.83053	9.94846	9.8888	9.8999	9.96795	9.89033	9.16434	9.29055	9.42216	NO
BAG1	BCL2-associated athanogene	NM_001172415	1.48	0.0264218	chr9	-	7.74549	7.70678	7.93813	7.69755	7.59865	7.66729	8.22013	8.43813	8.14844	8.21408	8.14235	8.34904	YES
BAIAP2L1	BAI1-associated protein 2-like 1	NM_018842	-1.59	0.0333346	chr7	-	11.0596	10.9841	11.2233	11.2075	11.1971	11.2251	10.5772	10.6525	10.3451	10.5463	10.5422	10.7721	NO
BATF2	basic leucine zipper transcription factor, ATF-like 2	NM_138456	1.71	0.0336054	chr11	-	5.83337	5.86616	5.59132	5.72234	5.78929	5.76448	6.83298	6.89078	6.79978	6.55665	6.34382	6.67903	YES
BAZ1A	bromodomain adjacent to zinc finger domain, 1A	NM_013448	3.63	0.00212865	chr14	-	11.2292	11.0829	11.2901	10.864	10.9503	10.8916	13.1342	13.0947	13.1762	12.7476	12.692	12.8563	YES
BAZ2A	bromodomain adjacent to zinc finger domain, 2A	NM_013449	1.43	0.0126145	chr12	-	9.80395	9.76287	10.0446	9.65269	9.64651	9.64668	10.6671	10.6904	10.395	10.1475	10.1701	10.2863	YES
BBS2	Bardet-Biedl syndrome 2	NM_031885	-1.46	0.0166401	chr16	-	9.46516	9.4877	9.60605	9.73228	9.6067	9.68428	9.37416	9.41053	9.28466	9.0734	9.13081	9.19107	YES
BBS4	Bardet-Biedl syndrome 4	NM_001252678	-1.72	0.0239423	chr15	+	10.6383	10.6876	11.0623	10.6522	10.6695	10.75	10.5537	10.5671	10.4026	9.87232	9.89109	10.1062	YES
BBS9	Bardet-Biedl syndrome 9	NM_001033604	-1.49	0.0115165	chr7	+	8.07389	8.14833	8.18675	8.0118	7.94445	8.02687	7.92275	7.90609	7.68217	7.49122	7.44765	7.37998	NO
BBX	bobby sox homolog (Drosophila)	NM_001142568	1.44	0.00896369	chr3	+	9.94925	9.96429	10.1272	10.1318	10.1939	10.2249	10.8298	10.7575	10.7483	10.6813	10.719	10.7495	YES
BCAS3	breast carcinoma amplified sequence 3	NM_001099432	-1.89	0.00946339	chr17	+	10.5221	10.6224	10.7673	10.3765	10.3148	10.4812	10.3154	10.4044	10.1957	9.46818	9.46269	9.56514	NO
BCAT2	branched chain amino-acid transaminase 2, mitochondrial	NM_001164773	-1.43	0.0490563	chr19	-	8.39049	8.39951	8.65811	8.501	8.39275	8.53861	8.13601	8.24589	7.88557	7.88475	7.97501	8.1007	NO
BCKDHB	branched chain keto acid dehydrogenase E1, beta polypeptide	NM_000056	-1.42	0.0357684	chr6	+	8.04841	7.96715	8.08096	7.94924	7.76606	7.87318	7.95989	7.97805	7.90124	7.35501	7.30971	7.44416	NO
BCL10	B-cell CLL/lymphoma 10	NM_003921	1.54	0.0142057	chr1	-	8.09812	8.07458	8.15156	8.15509	8.09948	8.10677	8.34676	8.33567	8.29008	8.71649	8.60033	8.74386	NO
BCMO1	beta-carotene 15,15'-monooxygenase 1	NM_017429	1.64	0.0162135	chr16	+	7.47741	7.61503	7.58727	7.7297	7.89824	7.91138	9.29649	9.0915	9.0334	8.62348	8.59249	8.73621	NO
BEND7	BEN domain containing 7	NM_001100912	-1.42	0.0434358	chr10	-	7.27915	7.16441	7.57678	7.40534	7.3044	7.35831	6.90904	7.08058	6.91107	6.70351	6.86868	6.94079	NO
BICC1	bicaudal C homolog 1 (Drosophila)	NM_001080512	-1.68	0.0053691	chr10	+	14.0759	14.1595	14.2674	14.8604	14.9053	14.9288	14.396	14.4042	14.3816	14.108	14.1503	14.2093	NO
BIRC2	baculoviral IAP repeat containing 2	NM_001166	1.91	0.00921375	chr11	+	10.1407	10.0502	10.2953	10.3193	10.251	10.2242	10.9996	11.0086	11.0183	11.2483	11.0734	11.1973	NO
BIRC3	baculoviral IAP repeat containing 3	NM_001165	6.24	0.00517553	chr11	+	9.6503	9.75745	9.69249	10.3679	10.0913	10.1595	11.6509	11.5387	11.6435	12.7921	12.5637	12.8272	YES
BIVM	basic, immunoglobulin-like variable motif containing	NM_001159596	-1.54	0.0441799	chr13	+	9.00728	8.91809	9.19058	8.82292	8.81943	8.87099	8.55736	8.73482	8.38292	8.20511	8.14946	8.42457	NO
BLM	Bloom syndrome, RecQ helicase-like	NM_000057	-1.52	0.0286872	chr15	+	10.5012	10.5532	10.6292	10.5795	10.5681	10.6292	10.1525	10.1766	10.0547	9.95822	9.88623	10.1236	NO
BLVRB	biliverdin reductase B (flavin reductase (NADPH))	NM_000713	-1.78	0.0151508	chr19	-	13.3799	13.2668	13.6301	13.5583	13.4632	13.6711	13.2581	13.4299	13.0029	12.5942	12.7458	12.7246	NO
BLZF1	basic leucine zipper nuclear factor 1	NM_003666	4.55	0.00286904	chr1	+	10.4393	10.3137	10.6275	10.0705	10.2009	10.2211	12.8997	12.933	12.7278	12.3915	12.4004	12.5846	YES
BMP5	bone morphogenetic protein 5	NM_021073	-1.72	0.0345712	chr6	-	11.5508	11.5833	11.6331	10.0748	10.0147	10.1649	11.0042	10.9922	11.0366	9.28433	9.16207	9.47994	NO
BMPR1B	bone morphogenetic protein receptor, type IB	NM_001203	-1.49	0.0118111	chr4	+	9.61882	9.55859	9.80534	8.27258	8.24377	8.20302	9.49474	9.40063	9.4442	7.62246	7.66224	7.74812	YES
BMPR2	bone morphogenetic protein receptor, type II (serine/threonine kinase)	NM_001204	1.59	0.000760599	chr2	+	11.3182	11.3086	11.4356	11.7927	11.8021	11.8192	12.3391	12.2148	12.2752	12.4699	12.4582	12.4747	YES
BNIP3L	BCL2/adenovirus E1B 19kDa interacting protein 3-like	NM_004331	-1.43	0.033821	chr8	+	11.9737	11.9269	12.1206	12.6822	12.5281	12.7389	11.8586	11.7035	11.7985	12.1804	12.1536	12.1477	NO
BOLA1	bolA homolog 1 (E. coli)	NM_016074	-1.47	0.0190713	chr1	+	8.41782	8.68131	8.61309	8.65233	8.64897	8.5166	8.52322	8.59065	8.18512	8.01384	8.10026	8.095	YES
BRD2	bromodomain containing 2	NM_001113182	1.45	0.0189424	chr6	+	10.7527	10.7402	11.0538	10.8234	10.8209	10.9009	11.3538	11.3882	11.2013	11.3412	11.3663	11.4938	NO
BRE	brain and reproductive organ-expressed (TNFRSF1A modulator)	NM_004899	-1.54	0.00337613	chr2	+	9.55584	9.44896	9.68399	10.2743	10.3115	10.3418	9.48015	9.4782	9.39657	9.68814	9.64787	9.6844	NO
BRE-AS1	BRE antisense RNA 1 (non-protein coding)	NR_028308	2	0.0179655	chr2	-	5.58889	5.854	5.36286	5.74136	5.82134	5.98564	4.79984	5.65889	5.44545	6.84497	6.72261	6.93117	NO
BRI3BP	BRI3 binding protein	NM_080626	-3.3	0.00138922	chr12	+	11.301	11.4374	11.4137	11.57	11.4993	11.4588	10.4643	10.3527	10.442	9.78593	9.78071	9.86422	YES
BRWD3	bromodomain and WD repeat domain containing 3	NM_153252	1.43	0.00405664	chrX	-	10.9967	10.9853	11.086	10.0045	10.0259	9.96964	11.22	11.1428	11.2816	10.5175	10.5048	10.5478	NO
BST1	bone marrow stromal cell antigen 1	NM_004334	1.43	0.0245164	chr4	+	5.60475	5.55779	5.38365	5.74284	5.57118	5.61134	5.59418	5.52304	5.69024	6.16546	6.13388	6.10318	NO
BST2	bone marrow stromal cell antigen 2	NM_004335	7.31	0.0277053	chr19	-	4.88834	4.92415	4.83921	4.77353	4.75727	5.24139	9.38062	9.26764	8.92823	7.24127	7.57561	8.21523	YES
BTBD11	BTB (POZ) domain containing 11	NM_001017523	-1.92	0.0121671	chr12	+	7.87946	7.79346	8.01657	8.34157	8.37502	8.23181	7.36285	7.27813	7.35617	7.3012	7.4034	7.49175	NO
BTBD2	BTB (POZ) domain containing 2	NM_017797	-1.94	0.01004	chr19	-	10.073	10.1044	10.5198	9.90318	9.78769	9.98003	9.92482	10.0039	9.6663	8.86954	8.99011	8.93928	NO
BTC	betacellulin	NM_001729	2.46	0.0105146	chr4	-	6.51343	6.23567	6.75018	6.23874	6.33642	6.47145	8.17387	8.42314	8.46865	7.62916	7.56089	7.77433	YES
BTN2A1	butyrophilin, subfamily 2, member A1	NM_001197233	1.9	0.015058	chr6	+	7.31918	7.49073	7.58654	7.47996	7.48281	7.32169	8.54658	8.56353	8.41917	8.38952	8.42776	8.62998	NO
BTN2A2	butyrophilin, subfamily 2, member A2	NM_001197237	1.74	0.014052	chr6	+	7.01569	7.14074	7.19284	7.31438	7.23902	7.32921	7.69048	7.64055	7.51989	8.00678	8.13009	8.22313	NO
BTN2A3P	butyrophilin, subfamily 2, member A3, pseudogene	NR_027795	1.61	0.0053691	chr6	+	6.31827	6.4718	6.22581	6.36075	6.30051	6.2591	6.85791	6.91996	6.82121	7.01874	6.99114	6.96962	NO
BTN3A1	butyrophilin, subfamily 3, member A1	NM_001145008	3.95	0.00630552	chr6	+	7.11367	7.06088	7.27471	7.08028	7.14097	7.19414	10.0906	9.996	10.1052	8.96299	9.11116	9.30196	YES
BTN3A2	butyrophilin, subfamily 3, member A2	NM_001197246	2.17	0.0380118	chr6	+	7.50545	7.55538	7.80737	7.68738	7.33939	7.62729	9.48357	9.55412	9.442	8.78921	8.75368	9.23851	YES
BTN3A3	butyrophilin, subfamily 3, member A3	NM_001242803	2.59	0.0217159	chr6	+	5.66864	5.6871	5.56055	5.92832	5.66245	5.64292	7.5601	7.57954	7.38492	6.90929	7.00649	7.25179	YES
C10orf114	chromosome 10 open reading frame 114	NM_001010911	-1.88	0.0164242	chr10	-	7.8613	7.98132	8.04246	8.30153	8.12125	8.11825	7.46012	7.5971	7.35903	7.1514	7.20348	7.3555	NO
C11orf41	chromosome 11 open reading frame 41	NM_012194	-1.56	0.0437425	chr11	+	5.44376	5.43104	5.31493	6.80234	6.64826	6.90553	5.36555	5.4006	5.40559	6.26076	6.13384	6.07604	NO
C12orf32	chromosome 12 open reading frame 32	NM_001252499	-1.64	0.0130731	chr12	+	10.7271	10.7395	11.1232	11.037	10.9092	10.842	10.5786	10.6594	10.6641	10.2132	10.1794	10.2053	NO
C14orf1	chromosome 14 open reading frame 1	NM_007176	-1.85	0.008157	chr14	-	13.1101	13.0542	13.2251	13.8319	13.8179	13.8507	13.1952	13.2394	13.0498	12.9554	12.9413	13.0964	YES
C15orf48	chromosome 15 open reading frame 48	NM_032413	2.71	0.0218782	chr15	+	6.80225	6.55606	6.55911	6.50813	6.42759	6.56804	8.17703	7.65265	7.78046	7.97019	7.90616	8.42398	NO
C16orf58	chromosome 16 open reading frame 58	NM_022744	-1.57	0.0305422	chr16	-	8.58307	8.40514	8.97051	8.63283	8.54146	8.72043	8.62287	8.76815	8.37008	7.92696	7.97412	8.12023	NO
C16orf62	chromosome 16 open reading frame 62	NM_020314	-1.66	0.0121622	chr16	+	11.5736	11.6511	11.8444	11.5074	11.5386	11.6077	11.5727	11.6337	11.5186	10.8192	10.7274	10.8928	NO
C16orf73	chromosome 16 open reading frame 73	NM_001163560	-1.41	0.0473747	chr16	-	6.13315	6.05756	6.11988	6.29655	6.35896	6.43993	5.81451	5.80518	5.85424	6.02758	5.87544	5.85667	NO
C17orf66	chromosome 17 open reading frame 66	NM_152781	1.57	0.0135458	chr17	-	4.74269	4.56433	4.47194	4.75566	4.80417	4.65615	4.9318	4.72011	4.85654	5.38751	5.35011	5.45614	NO
C19orf66	chromosome 19 open reading frame 66	NM_018381	2.68	0.0133428	chr19	+	6.87613	6.88812	6.92834	6.77339	6.74268	6.80842	8.84153	8.96405	8.5578	8.17088	8.21667	8.55836	YES
C1QTNF1	C1q and tumor necrosis factor related protein 1	NM_030968	1.46	0.024181	chr17	+	6.89311	6.76297	7.04137	6.47523	6.33779	6.51592	7.10391	7.06917	7.00528	7.01309	7.14582	7.02627	NO
C1R	complement component 1, r subcomponent	NM_001733	3.91	0.0065988	chr12	-	6.81575	6.91336	6.7272	6.35818	6.50185	6.35517	8.26222	8.44012	8.3242	8.16956	8.32304	8.48159	YES
C1S	complement component 1, s subcomponent	NM_001734	3.18	0.0069181	chr12	+	7.47436	7.31407	7.57319	7.20547	7.32538	7.10865	8.83238	8.78575	8.56932	8.76719	8.87894	8.99432	YES
C20orf3	chromosome 20 open reading frame 3	NM_020531	-1.54	0.0274477	chr20	-	11.806	11.7433	12.0829	11.2528	11.2592	11.2976	11.6684	11.7269	11.5505	10.6204	10.38	10.6426	NO
C3	complement component 3	NM_000064	3.64	0.00846258	chr19	-	8.9516	8.79703	9.07578	7.62783	7.58747	7.6354	10.0186	10.0131	9.75203	9.31293	9.47834	9.70878	YES
C4orf33	chromosome 4 open reading frame 33	NM_001099783	2.24	0.0120208	chr4	+	6.28167	6.50479	6.45925	6.48023	6.27777	6.30325	7.9075	7.98386	7.88865	7.46108	7.35438	7.53888	NO
C5orf15	chromosome 5 open reading frame 15	NM_020199	1.47	0.0315634	chr5	-	9.34911	9.28818	9.37399	9.36833	9.2305	9.40515	9.87532	9.73861	9.67422	9.82074	9.939	9.99484	NO
C5orf42	chromosome 5 open reading frame 42	NM_023073	-1.54	0.0297579	chr5	-	8.61279	8.67867	8.80252	8.51881	8.52941	8.54551	8.44479	8.51852	8.41505	7.92567	7.88399	8.10668	NO
C5orf56	chromosome 5 open reading frame 56	NR_045116	1.48	0.0121458	chr5	+	5.98049	5.90465	5.71942	5.93243	5.81623	5.81383	6.97802	6.76228	6.88337	6.37897	6.37756	6.36212	YES
C6orf225	chromosome 6 open reading frame 225	NM_001033564	-1.56	0.0475147	chr6	+	6.42593	6.45059	6.6639	6.50527	6.28174	6.4933	6.29679	6.27739	6.03921	5.77917	5.86202	5.94324	NO
C6orf62	chromosome 6 open reading frame 62	NM_030939	1.86	0.00787916	chr6	-	12.1049	12.0725	12.2603	12.1685	12.1793	12.3209	13.2286	13.2578	13.1662	13.1041	13.0641	13.0695	NO
C6orf70	chromosome 6 open reading frame 70	NM_018341	-1.51	0.0103768	chr6	+	7.87672	8.04235	8.0087	7.6147	7.72452	7.73603	7.8316	8.05068	7.88727	7.12507	7.14569	7.13554	NO
C8orf4	chromosome 8 open reading frame 4	NM_020130	2.81	0.013947	chr8	+	10.5604	10.7551	10.6005	8.21092	8.58737	8.41864	11.7784	12.014	11.8995	10.0423	9.88981	9.83462	NO
C9orf100	chromosome 9 open reading frame 100	NM_032818	-1.51	0.0345458	chr9	-	7.3678	7.27544	7.53329	7.2554	7.08397	7.17885	7.00074	7.03742	6.83173	6.55852	6.58854	6.72846	NO
CA5B	carbonic anhydrase VB, mitochondrial	NM_007220	-1.49	0.0360196	chrX	+	9.00569	8.84336	9.12848	7.76858	7.53373	7.56984	8.37388	8.48666	8.23837	7.06966	6.96903	6.91285	NO
CABLES2	Cdk5 and Abl enzyme substrate 2	NM_031215	-1.77	0.0236751	chr20	-	8.30123	8.13855	8.58112	8.80475	8.63279	8.68952	8.08113	8.17519	7.78648	7.82334	7.87474	8.05546	NO
CACNA2D1	calcium channel, voltage-dependent, alpha 2/delta subunit 1	NM_000722	-1.49	0.0195533	chr7	-	11.0476	11.0365	11.4294	10.0521	10.0487	9.93309	11.1935	11.1949	11.0291	9.52317	9.39783	9.48471	NO
CACNG4	calcium channel, voltage-dependent, gamma subunit 4	NM_014405	-1.85	0.0407357	chr17	+	8.14369	7.90451	8.17374	8.79169	8.39099	8.65299	7.4369	7.7889	7.61235	7.6573	7.74564	7.80181	NO
CAD	carbamoyl-phosphate synthetase 2, aspartate transcarbamylase, and dihydroorotase	NM_004341	-1.71	0.0172401	chr2	+	8.47334	8.59891	8.69652	9.01512	8.91048	9.08164	8.24118	8.39393	8.0813	8.23942	8.20695	8.36187	NO
CALM2	calmodulin 2 (phosphorylase kinase, delta)	NM_001743	-1.41	0.0355192	chr2	-	12.4619	12.5157	12.5081	12.9506	13.1494	13.0569	12.2216	12.1664	12.1609	12.5966	12.4756	12.5631	YES
CALU	calumenin	NM_001130674	-1.56	0.00388165	chr7	+	13.6176	13.5596	13.7579	13.4314	13.5025	13.4224	13.3133	13.3231	13.3467	12.7831	12.768	12.7912	NO
CAMK1D	calcium/calmodulin-dependent protein kinase ID	NM_020397	-1.41	0.0178325	chr10	+	11.1994	11.2638	11.3951	10.8439	10.894	10.8586	11.1827	11.1471	11.1575	10.2512	10.4095	10.3687	YES
CAMK2D	calcium/calmodulin-dependent protein kinase II delta	NM_001221	-1.64	0.00622808	chr4	-	9.76562	9.60832	9.81217	9.30785	9.28082	9.29801	9.53601	9.52995	9.4477	8.59239	8.50307	8.62514	NO
CAP2	CAP, adenylate cyclase-associated protein, 2 (yeast)	NM_006366	-2.14	0.00987844	chr6	+	8.58918	8.46834	8.62009	10.0417	9.99688	10.1314	8.22445	8.25718	8.21805	8.93421	8.96364	9.12544	NO
CAPN2	calpain 2, (m/II) large subunit	NM_001146068	-1.62	0.0193723	chr1	+	11.3413	11.2141	11.3464	12.0846	11.9504	12.004	10.8649	10.8369	10.6436	11.3043	11.1156	11.317	NO
CASC5	cancer susceptibility candidate 5	NM_144508	-1.56	0.00921175	chr15	+	10.0516	10.007	10.2116	9.97684	10.071	9.99249	9.87875	9.85286	9.88318	9.34505	9.33539	9.42971	NO
CASP10	caspase 10, apoptosis-related cysteine peptidase	NM_001206524	1.72	0.0344825	chr2	+	5.61197	5.57093	5.62483	6.00795	5.96891	6.09595	6.13384	6.15714	5.9311	6.77934	6.82014	7.12864	YES
CASP3	caspase 3, apoptosis-related cysteine peptidase	NM_004346	1.68	0.0102848	chr4	-	9.51628	9.43627	9.72117	9.41593	9.42048	9.5003	10.0023	9.98742	9.89763	10.2366	10.0909	10.1771	YES
CASP4	caspase 4, apoptosis-related cysteine peptidase	NM_001225	1.53	0.0210488	chr11	-	6.79166	6.59929	7.07136	5.6664	5.62872	5.63799	8.99411	8.87773	8.70697	6.19084	6.4067	6.24574	YES
CASP7	caspase 7, apoptosis-related cysteine peptidase	NM_001227	2.06	0.0206087	chr10	+	8.37331	8.50723	8.49805	8.13137	8.46889	8.39949	10.0447	10.0504	10.0516	9.45128	9.45412	9.64365	YES
CASP8	caspase 8, apoptosis-related cysteine peptidase	NM_001080124	1.6	0.0143277	chr2	+	9.4023	9.29003	9.46081	9.83019	9.90338	9.7994	10.2997	10.2731	10.2088	10.6037	10.4407	10.5073	YES
CBX5	chromobox homolog 5	NM_001127321	-2.41	0.00247455	chr12	-	13.1359	13.1975	13.5034	13.2538	13.327	13.2455	12.7186	12.7409	12.6361	11.9848	11.9174	12.0237	YES
CCDC167	coiled-coil domain containing 167	NM_138493	-1.75	0.00337613	chr6	-	8.47267	8.35088	8.48226	8.51484	8.5156	8.58955	8.10692	8.13532	7.87036	7.65067	7.70834	7.70603	NO
CCDC6	coiled-coil domain containing 6	NM_005436	1.6	0.00499909	chr10	-	12.935	12.8727	13.1077	13.018	12.992	13.0131	13.1672	13.1939	13.1234	13.6087	13.6964	13.6941	NO
CCDC75	coiled-coil domain containing 75	NM_174931	-1.87	0.00575955	chr2	+	8.94747	8.73999	9.17945	8.96985	9.05255	8.93297	8.04691	8.15333	7.84875	8.06945	8.03713	8.13052	NO
CCDC90A	coiled-coil domain containing 90A	NM_001031713	-1.44	0.022133	chr6	-	10.5599	10.5557	10.6075	11.3047	11.2992	11.2016	10.4685	10.6054	10.2179	10.7743	10.7779	10.8809	NO
CCL2	chemokine (C-C motif) ligand 2	NM_002982	2.53	0.0333128	chr17	+	10.5238	10.0981	10.6032	10.156	10.0472	10.0655	12.241	12.2439	12.0281	11.4284	11.0533	11.5986	YES
CCL20	chemokine (C-C motif) ligand 20	NM_001130046	3.73	0.00212865	chr2	+	6.55721	6.72717	6.91085	6.45743	6.50769	6.50166	7.77494	7.81618	7.80466	8.33275	8.39332	8.51331	NO
CCL5	chemokine (C-C motif) ligand 5	NM_002985	368.77	0.000885339	chr17	-	6.82159	7.0483	6.337	6.63186	6.41544	6.67426	11.2129	11.1956	10.8487	14.9515	15.1964	15.3674	YES
CCNA2	cyclin A2	NM_001237	-1.52	0.0233938	chr4	-	12.4294	12.3594	12.7218	12.1808	12.3047	12.2387	12.2187	12.2024	12.1635	11.6394	11.532	11.7251	NO
CCNB2	cyclin B2	NM_004701	-2.07	0.0069181	chr15	+	11.2251	11.0777	11.383	10.9637	10.9075	10.9763	10.7772	10.8698	10.7278	9.9131	9.8666	10.0374	NO
CCNDBP1	cyclin D-type binding-protein 1	NM_012142	-1.46	0.00443029	chr15	+	7.93824	7.83399	8.24261	7.68421	7.64662	7.67232	7.38746	7.64395	7.4603	7.16274	7.09345	7.12836	YES
CCNI	cyclin I	NM_006835	-1.46	0.0115165	chr4	-	13.1662	13.0493	13.3287	12.9687	12.985	13.0718	12.9316	12.912	12.8092	12.4011	12.4292	12.4932	NO
CCNL1	cyclin L1	NM_020307	1.66	0.0148712	chr3	-	8.63257	8.62456	8.83542	8.52411	8.5477	8.47584	9.47396	9.43494	9.19336	9.23531	9.1699	9.37438	NO
CCRN4L	CCR4 carbon catabolite repression 4-like (S. cerevisiae)	NM_012118	2.27	0.0251144	chr4	+	8.1316	8.23276	8.05263	8.08395	8.04983	8.18858	8.75987	8.7499	8.55103	9.23725	9.29719	9.6866	YES
CD164	CD164 molecule, sialomucin	NM_001142401	1.72	0.013947	chr6	-	12.0247	12.0264	12.1729	11.9593	11.8214	11.9296	13.0045	12.9923	12.8494	12.7068	12.6413	12.8237	YES
CD274	CD274 molecule	NM_014143	6.53	0.00388165	chr9	+	5.77254	5.9435	5.51487	6.1424	5.96027	5.98663	9.50029	9.41684	9.27337	8.44103	8.66057	8.70832	YES
CD2AP	CD2-associated protein	NM_012120	1.52	0.0173776	chr6	+	10.7633	10.7671	11.0445	10.9478	11.0627	10.9984	11.5999	11.5376	11.6548	11.5992	11.5559	11.7165	YES
CD38	CD38 molecule	NM_001775	12.52	0.00138922	chr4	+	8.81934	8.99748	9.12071	6.94158	6.65951	6.83934	12.6507	12.4886	12.5377	10.4028	10.474	10.5272	YES
CD47	CD47 molecule	NM_001777	2.24	0.00409228	chr3	-	9.75731	9.96297	10.0456	10.3457	10.2421	10.2153	11.2826	11.154	11.3018	11.3984	11.3375	11.4066	YES
CD55	CD55 molecule, decay accelerating factor for complement (Cromer blood group)	NM_000574	1.73	0.00388165	chr1	+	9.8117	9.82839	9.93535	8.93389	8.99549	8.94897	9.93842	9.94803	9.89656	9.7129	9.73903	9.79664	NO
CD68	CD68 molecule	NM_001040059	11	0.00299945	chr17	+	7.96605	7.76122	7.97599	8.31131	8.08174	8.45301	11.0401	11.1967	10.7971	11.7435	11.6692	11.8487	NO
CD99L2	CD99 molecule-like 2	NM_001184808	-1.59	0.00247455	chrX	-	11.6782	11.5869	11.9009	11.0286	11.0707	11.0528	11.5202	11.5559	11.4703	10.3566	10.4174	10.381	NO
CDC14A	CDC14 cell division cycle 14 homolog A (S. cerevisiae)	NM_003672	1.42	0.0145223	chr1	+	6.67937	6.72921	6.81895	6.80832	6.72258	6.72661	6.92253	7.06638	7.00151	7.22826	7.23335	7.33026	NO
CDC25C	cell division cycle 25 homolog C (S. pombe)	NM_001790	-1.41	0.0244464	chr5	-	8.45633	8.51732	8.62253	8.49888	8.62008	8.64848	8.17642	8.38773	8.16172	8.09707	8.14109	8.16913	NO
CDC42BPA	CDC42 binding protein kinase alpha (DMPK-like)	NM_003607	-1.76	0.00726473	chr1	-	11.0973	11.1464	11.2994	11.3761	11.4623	11.4565	10.7541	10.7508	10.6277	10.5656	10.6475	10.6858	NO
CDCA3	cell division cycle associated 3	NM_031299	-1.71	0.0100466	chr12	-	7.1727	7.0884	7.36993	7.26896	7.30023	7.36674	6.94617	6.99475	6.70874	6.53653	6.44956	6.60697	NO
CDCA7L	cell division cycle associated 7-like	NM_001127370	-2.23	0.010233	chr7	-	9.24445	9.33309	9.50701	8.98157	9.04229	9.10263	8.59218	8.64193	8.60649	7.86213	7.90123	8.08144	NO
CDCP1	CUB domain containing protein 1	NM_022842	1.73	0.0124438	chr3	-	6.72314	6.60655	6.75027	8.12583	8.0522	8.07134	6.85011	6.95556	6.70315	8.7604	8.8654	8.95393	NO
CDH4	cadherin 4, type 1, R-cadherin (retinal)	NM_001252338	-1.5	0.027275	chr20	+	6.61388	6.65469	6.55667	7.51509	7.33632	7.51012	6.44091	6.47417	6.45061	6.96737	6.91613	6.9296	NO
CDK17	cyclin-dependent kinase 17	NM_001170464	2.14	0.00743693	chr12	-	9.73084	9.652	9.88848	9.72276	9.71054	9.77321	11.2039	11.1961	11.0931	10.7256	10.8115	10.9297	YES
CDK19	cyclin-dependent kinase 19	NM_015076	-1.58	0.0056944	chr6	-	9.72581	9.61155	9.75505	9.81943	9.78066	9.72762	9.22104	9.18431	9.2107	9.08085	9.11439	9.14558	YES
CDK5RAP3	CDK5 regulatory subunit associated protein 3	NM_176096	-1.44	0.0138585	chr17	+	10.4526	10.4854	10.6652	10.1957	10.1762	10.289	10.4444	10.4975	10.222	9.65149	9.55494	9.66389	NO
CDKL4	cyclin-dependent kinase-like 4	NM_001009565	1.55	0.0442318	chr2	-	4.86252	5.06924	4.81717	4.82693	4.87378	4.96936	4.98702	5.09597	5.05386	5.51182	5.37718	5.66509	NO
CDKL5	cyclin-dependent kinase-like 5	NM_001037343	2.13	0.00230727	chrX	+	10.0451	9.94197	10.1778	10.3148	10.3489	10.2913	11.9015	11.8939	11.8613	11.4108	11.4096	11.4956	NO
CDKN3	cyclin-dependent kinase inhibitor 3	NM_001130851	-2.18	0.00490313	chr14	+	11.7697	11.8589	11.808	12.3636	12.3584	12.2816	11.3365	11.3482	11.4276	11.1745	11.2306	11.317	NO
CDON	Cdon homolog (mouse)	NM_001243597	-1.55	0.0225264	chr11	-	7.67419	7.56658	7.75514	7.09511	7.10151	7.18149	6.82551	7.03349	6.92356	6.42409	6.62265	6.46871	NO
CEACAM1	carcinoembryonic antigen-related cell adhesion molecule 1 (biliary glycoprotein)	NM_001024912	5.3	0.00230727	chr19	-	6.44426	6.5876	6.47814	6.50831	6.55012	6.39571	10.3899	10.3346	9.92602	8.89238	8.92002	9.07691	YES
CELSR1	cadherin, EGF LAG seven-pass G-type receptor 1 (flamingo homolog, Drosophila)	NM_014246	-1.42	0.0247669	chr22	-	7.62247	7.55445	7.70349	7.73288	7.69682	7.80399	7.39048	7.4061	7.29338	7.08291	7.22473	7.25814	NO
CENPA	centromere protein A	NM_001042426	-1.58	0.00763126	chr2	+	8.97289	9.03302	9.14016	9.3679	9.49227	9.42807	8.83974	8.73157	8.57557	8.76405	8.75048	8.79671	NO
CENPE	centromere protein E, 312kDa	NM_001813	-1.78	0.0338957	chr4	-	11.3221	11.1713	11.4402	10.8887	11.1267	11.0557	10.6921	10.6698	10.7892	10.1949	10.2206	10.4094	YES
CENPF	centromere protein F, 350/400kDa (mitosin)	NM_016343	-1.66	0.0221538	chr1	+	12.0643	12.0002	12.3402	12.2071	12.3754	12.2748	11.6439	11.6736	11.5887	11.4741	11.5372	11.6743	YES
CENPI	centromere protein I	NM_006733	-2.63	0.0100146	chrX	+	11.358	11.5465	11.6111	11.6231	11.8334	11.8471	11.2584	11.1694	11.2625	10.4512	10.4324	10.5881	NO
CENPP	centromere protein P	NM_001012267	-1.46	0.0288866	chr9	+	7.90539	7.86775	8.24211	7.94454	7.80898	7.74584	7.67564	7.77773	7.50178	7.22292	7.26932	7.3377	NO
CENPW	centromere protein W	NM_001012507	-1.43	0.0179933	chr6	+	8.62945	8.42234	8.73734	8.99289	8.96515	9.06291	8.45227	8.50232	8.51043	8.47325	8.55896	8.41924	NO
CEP192	centrosomal protein 192kDa	NM_032142	-1.48	0.0247491	chr18	+	9.48131	9.4752	9.59049	9.28782	9.37722	9.297	9.17706	9.21351	9.14842	8.65517	8.71476	8.85238	NO
CEP55	centrosomal protein 55kDa	NM_001127182	-1.83	0.0385849	chr10	+	11.36	11.3232	11.7158	11.5771	11.7641	11.7487	10.9907	10.9728	10.8701	10.8641	10.7786	11.0849	NO
CEP78	centrosomal protein 78kDa	NM_001098802	-1.92	0.0131863	chr9	+	9.31549	9.20074	9.53472	9.38241	9.47657	9.39201	8.91304	8.95706	8.91326	8.4432	8.45152	8.64421	NO
CETN2	centrin, EF-hand protein, 2	NM_004344	-1.65	0.0103337	chrX	-	11.4806	11.2655	11.5348	11.7577	11.6761	11.8368	11.1861	11.2386	11.077	10.9996	11.0399	11.0683	YES
CFB	complement factor B	NM_001710	2.86	0.00910179	chr6	+	5.51059	5.54975	5.30105	5.51618	5.57796	5.46192	6.73624	6.7646	6.74016	6.87059	7.03979	7.18696	YES
CFH	complement factor H	NM_000186	2.13	0.0127284	chr1	+	10.3936	10.205	10.5566	5.51324	5.48529	5.29814	13.0421	12.8525	12.9985	6.45455	6.64738	6.5969	YES
CFLAR	CASP8 and FADD-like apoptosis regulator	NM_001127183	1.98	0.0103337	chr2	+	7.85279	7.9054	7.90172	8.53923	8.46465	8.50859	8.5322	8.48769	8.4072	9.47798	9.39552	9.62179	YES
CHD2	chromodomain helicase DNA binding protein 2	NM_001042572	1.68	0.0226033	chr15	+	9.8567	9.92863	10.0828	9.83044	9.95508	9.83461	10.3776	10.2603	10.1468	10.5609	10.5982	10.7949	NO
CHD3	chromodomain helicase DNA binding protein 3	NM_001005271	-1.65	0.0113333	chr17	+	10.4635	10.4733	10.7071	10.1223	10.142	10.1808	10.2671	10.324	10.1617	9.43555	9.4138	9.56349	NO
CHD8	chromodomain helicase DNA binding protein 8	NM_001170629	1.55	0.0112564	chr14	-	11.2351	11.2054	11.393	11.001	11.1413	11.1243	11.8926	11.7951	11.669	11.7653	11.7554	11.8357	NO
CHM	choroideremia (Rab escort protein 1)	NM_000390	-1.59	0.0113333	chrX	-	10.2421	10.2204	10.2348	10.2976	10.2551	10.3267	9.79855	9.74913	9.72394	9.61523	9.55863	9.71029	NO
CHMP2A	charged multivesicular body protein 2A	NM_014453	-1.46	0.0432341	chr19	-	10.9555	10.9062	11.2309	11.0247	11.0196	11.1012	10.8247	10.9224	10.6819	10.4645	10.3736	10.6365	NO
CHMP5	charged multivesicular body protein 5	NM_001195536	2.61	0.00490313	chr9	+	11.0695	10.9484	11.2326	10.9529	10.7652	10.8717	12.6755	12.7333	12.5691	12.1956	12.3021	12.2474	YES
CIR1	corepressor interacting with RBPJ, 1	NM_004882	1.61	0.0129094	chr2	-	8.92881	8.87347	9.04103	9.05768	9.13637	8.9567	9.65111	9.62576	9.57892	9.75057	9.70447	9.73801	YES
CIRBP	cold inducible RNA binding protein	NM_001280	-1.62	0.031136	chr19	+	10.7931	10.9944	11.1999	10.141	10.1332	10.1581	10.6607	10.6972	10.4406	9.35893	9.43453	9.63835	NO
CIT	citron (rho-interacting, serine/threonine kinase 21)	NM_001206999	-1.95	0.00743693	chr12	-	9.90703	9.96446	10.1958	9.80326	9.84201	9.82699	9.43118	9.47858	9.34329	8.86338	8.82678	8.99766	NO
CITED2	Cbp/p300-interacting transactivator, with Glu/Asp-rich carboxy-terminal domain, 2	NM_001168388	1.81	0.0322668	chr6	-	8.96015	8.81927	8.98323	8.93702	8.80396	8.95672	9.21432	9.2198	9.10051	9.76769	9.82718	10.1567	YES
CKAP5	cytoskeleton associated protein 5	NM_001008938	-1.42	0.0243831	chr11	-	12.9744	12.9854	13.2569	12.8827	13.027	12.9251	12.715	12.7685	12.7457	12.379	12.4212	12.5049	YES
CLCC1	chloride channel CLIC-like 1	NM_001048210	-1.41	0.00613494	chr1	-	10.6016	10.7219	10.8416	10.5673	10.6072	10.6331	10.5649	10.5446	10.4287	10.0917	10.107	10.1458	NO
CLCN7	chloride channel, voltage-sensitive 7	NM_001114331	-1.51	0.0257673	chr16	-	8.80666	8.80044	9.02885	9.09054	8.99113	9.10853	8.8336	8.88791	8.63463	8.49701	8.42153	8.60206	NO
CLDN23	claudin 23	NM_194284	1.72	0.0373945	chr8	+	5.61032	5.57215	5.39949	5.28953	5.41329	5.62474	5.93984	6.09562	5.71654	6.31069	6.16291	6.20653	YES
CLPB	ClpB caseinolytic peptidase B homolog (E. coli)	NM_030813	-1.57	0.0440569	chr11	-	8.76796	8.72878	9.10445	8.65482	8.508	8.63181	8.636	8.71658	8.54216	7.87693	7.98527	8.13803	NO
CMPK2	cytidine monophosphate (UMP-CMP) kinase 2, mitochondrial	NM_207315	8.7	0.00548472	chr2	-	5.5008	5.75802	5.28037	5.76447	5.59154	5.82288	8.5235	8.56051	8.09562	8.86992	8.88513	9.30689	YES
CMTM4	CKLF-like MARVEL transmembrane domain containing 4	NM_178818	-3.95	0.00575955	chr16	-	9.12101	9.15604	9.49036	10.0479	9.71696	9.86005	7.82328	7.99545	7.64785	7.88833	7.85848	7.92483	YES
CNP	2',3'-cyclic nucleotide 3' phosphodiesterase	NM_033133	3.22	0.00934037	chr17	+	9.1674	9.16404	9.36544	9.10951	9.04528	9.15905	11.592	11.4358	11.2631	10.8121	10.7728	11.1314	YES
CNTN1	contactin 1	NM_001256063	-1.41	0.022583	chr12	+	12.6432	12.5719	12.6892	6.74275	6.65008	6.67572	12.046	12.0175	11.9904	6.12587	6.2796	6.17668	NO
CNTNAP3	contactin associated protein-like 3	NM_033655	-1.58	0.00405664	chr9	-	11.3189	11.4516	11.54	10.1342	10.1839	10.1596	11.3858	11.3559	11.2269	9.50102	9.49552	9.56158	NO
CNTNAP3B	contactin associated protein-like 3B	NM_001201380	-1.57	0.00424923	chr9	+	11.9185	12.0964	12.0322	10.6062	10.5856	10.5931	12.0398	11.9831	11.8518	9.93889	9.95351	10.0201	NO
COG5	component of oligomeric golgi complex 5	NM_001161520	-1.49	0.0152489	chr7	-	9.78738	9.81466	9.96963	9.94082	9.88107	9.98957	9.69431	9.68308	9.66203	9.35737	9.29303	9.43026	NO
COL4A1	collagen, type IV, alpha 1	NM_001845	1.84	0.039268	chr13	-	6.95634	7.00461	7.01457	7.65484	7.69478	7.62138	7.30956	7.24491	7.25033	8.53301	8.54128	8.96128	NO
COPG2	coatomer protein complex, subunit gamma 2	NM_012133	-1.67	0.0482353	chr7	-	10.3164	10.4304	10.5818	10.072	10.1799	10.1469	10.2958	10.4041	10.2657	9.42422	9.37458	9.67715	NO
COQ10B	coenzyme Q10 homolog B (S. cerevisiae)	NM_025147	1.59	0.0170858	chr2	+	8.44318	8.25708	8.45509	8.96186	8.9584	8.92582	8.79902	8.86223	8.79078	9.61932	9.5327	9.74888	NO
COQ5	coenzyme Q5 homolog, methyltransferase (S. cerevisiae)	NM_032314	-1.6	0.00613494	chr12	-	9.2158	9.22926	9.50381	8.92349	8.9586	9.03243	9.31329	9.32706	9.16045	8.26847	8.29161	8.31532	NO
COQ9	coenzyme Q9 homolog (S. cerevisiae)	NM_020312	-1.49	0.0264218	chr16	+	8.75088	8.73623	8.94839	9.01486	8.99408	9.15158	8.71463	8.78339	8.62686	8.41999	8.4373	8.56445	YES
CP	ceruloplasmin (ferroxidase)	NM_000096	2.07	0.0100146	chr3	-	9.50772	9.297	9.709	7.73003	7.83708	7.68325	10.8403	10.627	10.5656	8.63901	8.78652	8.7941	NO
CPNE2	copine II	NM_152727	-1.43	0.0328943	chr16	+	10.7247	10.5747	10.8315	11.2374	11.1224	11.2424	10.4079	10.4727	10.0559	10.6366	10.7362	10.7991	NO
CPNE8	copine VIII	NM_153634	1.49	0.0238617	chr12	-	10.401	10.3334	10.4925	10.2574	10.3848	10.3329	10.6507	10.7085	10.6581	10.9068	10.8917	11.0756	NO
CPPED1	calcineurin-like phosphoesterase domain containing 1	NM_001099455	-1.79	0.00509106	chr16	-	8.97577	9.12062	9.22135	9.54566	9.60317	9.65883	8.99016	9.00624	8.8924	8.8148	8.76518	8.75127	NO
CPT1A	carnitine palmitoyltransferase 1A (liver)	NM_001031847	-2.18	0.0123651	chr11	-	11.2746	11.2815	11.5216	10.8048	10.6294	10.7767	11.145	11.2942	11.0305	9.55362	9.67461	9.76761	NO
CREB3L2	cAMP responsive element binding protein 3-like 2	NM_001253775	-1.73	0.0445738	chr7	-	8.31734	8.23053	8.81421	8.45024	8.56068	8.64822	8.17765	8.17714	7.92916	7.5545	7.78314	7.9132	YES
CREBBP	CREB binding protein	NM_001079846	1.41	0.0466876	chr16	-	11.7673	11.8069	11.9969	11.6976	11.6897	11.7826	12.2178	12.204	12.0558	12.0691	12.198	12.2886	NO
CRKL	v-crk sarcoma virus CT10 oncogene homolog (avian)-like	NM_005207	1.47	0.0401856	chr22	+	10.275	10.361	10.3171	10.2463	10.2254	10.3934	10.489	10.5192	10.3845	10.7217	10.7783	10.8873	NO
CRNDE	colorectal neoplasia differentially expressed (non-protein coding)	NR_034105	-1.45	0.00917	chr16	-	7.4259	7.42713	7.43986	7.7942	7.70454	7.77193	7.40402	7.33363	7.26952	7.29023	7.23599	7.23533	NO
CRTAP	cartilage associated protein	NM_006371	-1.41	0.0369743	chr3	+	12.4166	12.3898	12.7288	12.3907	12.3223	12.3757	12.4314	12.5076	12.3088	11.7864	11.8687	11.9985	NO
CRYZ	crystallin, zeta (quinone reductase)	NM_001130042	-1.69	0.0179236	chr1	-	9.32377	9.26698	9.36572	10.1174	10.2134	10.1206	9.01928	9.13529	9.01578	9.29412	9.35182	9.51365	NO
CS	citrate synthase	NM_004077	-1.5	0.031136	chr12	-	13.1561	13.1044	13.3917	13.1727	13.0756	13.1587	13.0777	13.0613	12.9102	12.487	12.5645	12.7003	NO
CSF1	colony stimulating factor 1 (macrophage)	NM_000757	2.33	0.0181382	chr1	+	7.5783	7.51961	7.65153	8.03522	7.91671	7.94439	8.97414	9.05717	8.69813	9.18127	9.14662	9.5269	YES
CSNK1G1	casein kinase 1, gamma 1	NM_022048	1.57	0.0144146	chr15	-	8.55621	8.50713	8.75089	8.46317	8.5085	8.60511	9.0248	9.02072	8.96234	9.08718	9.16674	9.19258	YES
CSTF3	cleavage stimulation factor, 3' pre-RNA, subunit 3, 77kDa	NM_001033505	1.79	0.00556932	chr11	-	10.8748	10.8178	11.2125	11.2011	11.2357	11.2658	12.1673	12.0758	11.9834	12.0813	11.9924	12.1108	YES
CTDSPL	CTD (carboxy-terminal domain, RNA polymerase II, polypeptide A) small phosphatase-like	NM_001008392	-1.68	0.0100466	chr3	+	8.21447	8.25617	8.36448	8.79435	8.63009	8.73014	7.94162	7.79655	7.8643	7.94128	7.9661	8.00721	NO
CTNNAL1	catenin (cadherin-associated protein), alpha-like 1	NM_003798	-1.8	0.0130375	chr9	-	9.52703	9.54249	9.6464	10.5335	10.6352	10.7107	9.22861	9.39452	9.23955	9.77783	9.71495	9.86215	YES
CTNNBL1	catenin, beta like 1	NM_030877	1.87	0.00594205	chr20	+	7.83561	7.9633	8.08356	8.10545	8.07394	8.16225	9.34013	9.24882	9.24457	8.94139	9.01648	9.06919	YES
CTNS	cystinosin, lysosomal cystine transporter	NM_001031681	-1.65	0.0121622	chr17	+	8.59837	8.55367	8.70024	8.56009	8.48806	8.55878	8.30486	8.23331	8.1112	7.81949	7.84589	7.96347	NO
CTPS2	CTP synthase 2	NM_001144002	-1.57	0.0139005	chrX	-	9.58696	9.6016	9.79261	9.39709	9.32524	9.39699	9.57456	9.62314	9.5424	8.73968	8.69878	8.84747	NO
CTSA	cathepsin A	NM_000308	-1.42	0.0274778	chr20	+	12.4991	12.4946	12.7938	12.1496	12.0887	12.1022	12.3759	12.4967	12.3631	11.603	11.5696	11.7426	YES
CTSD	cathepsin D	NM_001909	-1.7	0.0170175	chr11	-	13.1029	13.1414	13.3817	13.1191	12.9909	13.1562	13.0469	13.0856	12.828	12.3631	12.3442	12.4751	NO
CTSO	cathepsin O	NM_001334	1.71	0.0296297	chr4	-	6.83049	6.51675	6.88663	5.96554	6.04548	6.25444	7.94355	8.18619	7.91556	6.83303	6.84387	6.9761	YES
CTSS	cathepsin S	NM_001199739	4.73	0.00921375	chr1	-	8.1577	8.01511	8.22631	7.95915	7.73643	8.04316	10.0398	10.0133	10.1262	10.0532	10.165	10.4539	YES
CUL4B	cullin 4B	NM_001079872	1.78	0.00592611	chrX	-	11.6928	11.5851	11.8313	11.4792	11.4638	11.4677	12.6962	12.6496	12.7005	12.3639	12.223	12.3111	YES
CXCL1	chemokine (C-X-C motif) ligand 1 (melanoma growth stimulating activity, alpha)	NM_001511	1.58	0.0225172	chr4	+	6.80334	6.64074	6.84919	6.29892	6.20288	6.39135	7.83863	8.04252	7.81244	6.9526	6.90743	7.06745	YES
CXCL10	chemokine (C-X-C motif) ligand 10	NM_001565	34.43	0.00719418	chr4	-	5.16333	5.1361	4.9144	5.02723	5.06515	4.90211	7.26708	6.94573	7.16861	9.63334	10.1387	10.6135	YES
CXCL11	chemokine (C-X-C motif) ligand 11	NM_005409	37.26	0.000999818	chr4	-	5.30997	5.24956	4.99668	5.31414	5.20322	5.14454	6.62789	6.68689	6.68315	10.2671	10.4418	10.5822	YES
CXCL16	chemokine (C-X-C motif) ligand 16	NM_001100812	1.97	0.00957207	chr17	-	8.67507	8.61747	8.9829	8.44426	8.37867	8.49842	10.1526	10.1943	10.0251	9.41497	9.42296	9.59739	YES
CXCL2	chemokine (C-X-C motif) ligand 2	NM_002089	2.19	0.021221	chr4	-	7.46934	7.45404	7.64125	7.49664	7.3651	7.51076	8.53424	8.47532	8.20697	8.45284	8.61651	8.84368	YES
CXCL5	chemokine (C-X-C motif) ligand 5	NM_002994	1.89	0.0163299	chr4	-	11.3213	11.3144	11.6294	13.5436	13.5419	13.6163	12.7606	12.5684	12.5944	14.4801	14.4368	14.7118	NO
CYFIP1	cytoplasmic FMR1 interacting protein 1	NM_001033028	-1.43	0.0348963	chr15	+	11.4012	11.4634	11.6437	11.7484	11.6687	11.8426	11.4438	11.5061	11.2924	11.1791	11.2244	11.3306	NO
CYLD	cylindromatosis (turban tumor syndrome)	NM_001042355	2.32	0.00917	chr16	+	7.08261	7.17621	7.22876	7.93539	7.90406	7.96189	8.17237	8.24906	8.22298	9.12637	9.16472	9.38879	YES
CYP20A1	cytochrome P450, family 20, subfamily A, polypeptide 1	NM_177538	-1.52	0.0148617	chr2	+	8.66418	8.73683	8.78587	8.89941	8.95085	9.01662	8.51469	8.53155	8.51226	8.21506	8.33929	8.35601	NO
CYP24A1	cytochrome P450, family 24, subfamily A, polypeptide 1	NM_000782	-1.67	0.0160626	chr20	-	16.5173	16.5375	16.6743	16.0837	16.1908	16.1957	16.6496	16.6131	16.5217	15.3182	15.4584	15.5001	NO
CYP2J2	cytochrome P450, family 2, subfamily J, polypeptide 2	NM_000775	1.6	0.00987034	chr1	-	4.70132	4.79639	4.54975	4.69209	4.74536	4.70381	5.54759	5.4502	5.46742	5.38663	5.3791	5.51994	YES
CYP4F3	cytochrome P450, family 4, subfamily F, polypeptide 3	NM_000896	-1.54	0.0392602	chr19	+	8.35895	8.34185	8.61068	7.48961	7.55624	7.43425	8.05663	7.96835	7.90156	7.05533	6.81337	6.86755	NO
CYP51A1	cytochrome P450, family 51, subfamily A, polypeptide 1	NM_000786	-1.59	0.0100878	chr7	-	13.7689	13.6285	13.7956	14.1871	14.295	14.266	13.6366	13.5598	13.6051	13.601	13.5247	13.635	YES
CYTH1	cytohesin 1	NM_004762	1.92	0.00592611	chr17	-	8.21268	8.17134	8.36962	8.30362	8.24029	8.33958	9.14361	9.19134	9.00553	9.23504	9.13135	9.23741	NO
DAK	dihydroxyacetone kinase 2 homolog (S. cerevisiae)	NM_015533	-1.41	0.0151261	chr11	+	9.12424	9.10671	9.44044	8.9597	8.934	9.05063	9.13064	9.2327	8.91799	8.47112	8.46363	8.53926	NO
DARS2	aspartyl-tRNA synthetase 2, mitochondrial	NM_018122	-2.71	0.00409228	chr1	+	11.9266	11.9534	12.1272	12.3046	12.3276	12.3807	11.5806	11.5903	11.421	10.9027	10.8816	11.0473	NO
DBF4B	DBF4 homolog B (S. cerevisiae)	NM_025104	1.76	0.00448898	chr17	+	8.08396	8.1501	8.26257	8.24392	8.26221	8.32617	9.22426	9.32017	9.05447	9.03391	9.11459	9.08024	NO
DCAF13	DDB1 and CUL4 associated factor 13	NM_015420	-1.48	0.0183049	chr8	+	9.76651	9.75891	9.90021	10.0672	9.92633	9.96906	9.66678	9.6871	9.77092	9.49644	9.38437	9.4121	NO
DCAF5	DDB1 and CUL4 associated factor 5	NM_003861	1.47	0.0498247	chr14	-	9.46958	9.50022	9.62918	9.36365	9.347	9.4864	10.0309	10.0059	9.87872	9.90288	9.80362	10.0378	NO
DCAKD	dephospho-CoA kinase domain containing	NM_001128631	-2	0.0207562	chr17	-	9.52523	9.52148	9.7325	9.60265	9.42101	9.59233	9.30588	9.43743	9.0582	8.58708	8.60157	8.7984	NO
DCLK2	doublecortin-like kinase 2	NM_001040260	-1.61	0.00443029	chr4	+	8.3521	8.31443	8.44988	9.35021	9.36648	9.34936	7.94859	7.89333	7.86114	8.65286	8.66955	8.74332	NO
DCLRE1C	DNA cross-link repair 1C	NM_001033855	1.56	0.0460963	chr10	-	8.28593	8.30459	8.46526	7.95116	8.04047	7.98322	9.18533	9.04205	8.96188	8.63514	8.61729	8.95404	YES
DCP1A	DCP1 decapping enzyme homolog A (S. cerevisiae)	NM_018403	2.62	0.00405664	chr3	-	9.09323	9.02789	9.36432	9.15931	9.11218	9.17508	10.3499	10.438	10.4257	10.5303	10.5582	10.7066	YES
DCTN2	dynactin 2 (p50)	NM_006400	-1.8	0.0328274	chr12	-	10.2824	10.2915	10.5231	10.5714	10.481	10.6439	10.255	10.2756	10.0273	9.70177	9.73275	9.97407	NO
DDB2	damage-specific DNA binding protein 2, 48kDa	NM_000107	-1.78	0.0140334	chr11	+	8.76397	8.74348	9.09133	10.9389	11.0086	10.954	8.45452	8.47623	8.43479	10.1195	10.1251	10.3065	YES
DDX58	DEAD (Asp-Glu-Ala-Asp) box polypeptide 58	NM_014314	111.07	0.0006133	chr9	-	6.97649	6.7302	7.09449	8.2561	8.00957	8.26509	15.32	15.237	15.2935	15.053	15.0134	15.1037	YES
DDX60	DEAD (Asp-Glu-Ala-Asp) box polypeptide 60	NM_017631	24.14	0.000392629	chr4	-	6.86591	6.66195	6.96432	6.713	6.785	6.79952	13.3364	13.18	13.3082	11.4335	11.331	11.3885	YES
DDX60L	DEAD (Asp-Glu-Ala-Asp) box polypeptide 60-like	NM_001012967	29.94	0.000392629	chr4	-	8.30033	8.18568	8.45764	8.58578	8.52843	8.57404	14.6254	14.4234	14.5197	13.4951	13.3807	13.4733	YES
DEPDC1	DEP domain containing 1	NM_001114120	-1.74	0.0110563	chr1	-	9.89358	9.78865	10.0579	9.99079	9.95396	9.98897	9.38139	9.34251	9.32814	9.09712	9.18624	9.28954	NO
DERA	deoxyribose-phosphate aldolase (putative)	NM_015954	-1.57	0.0408855	chr12	+	8.1053	8.20242	8.44276	8.09193	8.17711	8.30041	7.94426	8.11897	8.08862	7.52952	7.53701	7.71258	NO
DET1	de-etiolated homolog 1 (Arabidopsis)	NM_001144074	-1.41	0.0407096	chr15	-	8.91938	8.82841	9.13397	8.3943	8.34829	8.42597	8.94486	9.01122	8.70124	7.90102	7.88699	8.06767	NO
DFFA	DNA fragmentation factor, 45kDa, alpha polypeptide	NM_004401	-1.83	0.0121177	chr1	-	9.04761	8.86051	9.09068	8.97645	8.92586	8.92802	8.64705	8.71908	8.5345	7.96758	8.03991	8.18761	NO
DHCR24	24-dehydrocholesterol reductase	NM_014762	-2.07	0.0134491	chr1	-	13.2338	13.1476	13.3812	13.2104	13.1157	13.3193	12.9527	12.9216	12.7525	12.152	12.1749	12.3278	YES
DHCR7	7-dehydrocholesterol reductase	NM_001163817	-1.99	0.00630552	chr11	-	14.1913	14.0972	14.253	14.6227	14.5351	14.6186	13.8981	13.8999	13.7816	13.6333	13.6063	13.7352	YES
DHFR	dihydrofolate reductase	NM_000791	-1.62	0.0329719	chr5	-	12.0502	11.9799	12.1935	12.1792	12.2782	12.4274	11.7396	11.724	11.6763	11.5808	11.5212	11.7012	YES
DHTKD1	dehydrogenase E1 and transketolase domain containing 1	NM_018706	-1.66	0.0122883	chr10	+	9.58917	9.65917	9.79187	9.36564	9.32938	9.37124	9.52177	9.55608	9.40986	8.55059	8.63819	8.73473	NO
DHX58	DEXH (Asp-Glu-X-His) box polypeptide 58	NM_024119	2.98	0.00448898	chr17	-	6.21821	6.09138	5.7853	6.16692	6.19994	6.19609	8.19288	8.212	7.96558	7.70386	7.76499	7.93243	YES
DIAPH3	diaphanous homolog 3 (Drosophila)	NM_001042517	-1.44	0.0431293	chr13	-	9.89835	9.95781	10.0889	10.1768	10.0522	10.1928	9.71294	9.74569	9.69768	9.55757	9.67246	9.74527	NO
DICER1	dicer 1, ribonuclease type III	NM_001195573	1.45	0.0114878	chr14	-	11.0092	10.9924	11.1415	10.7273	10.7017	10.7366	11.137	11.1195	11.0559	11.1662	11.2867	11.2608	NO
DIRC2	disrupted in renal carcinoma 2	NM_032839	-1.86	0.000779858	chr3	+	11.6468	11.5941	11.7543	11.4524	11.4267	11.4094	11.3398	11.336	11.3805	10.5361	10.5307	10.5512	NO
DIS3L	DIS3 mitotic control homolog (S. cerevisiae)-like	NM_001143688	-1.79	0.0148806	chr15	+	10.9704	11.0129	11.1928	10.7348	10.6803	10.7994	10.5727	10.6363	10.5596	9.78268	9.89675	10.0037	NO
DKK1	dickkopf 1 homolog (Xenopus laevis)	NM_012242	-1.48	0.0459166	chr10	+	15.9083	15.8207	16.0256	14.2039	14.3126	14.3284	16.012	16.0162	15.9641	13.5945	13.7688	13.8392	NO
DLD	dihydrolipoamide dehydrogenase	NM_000108	-1.63	0.00230727	chr7	+	11.7238	11.8028	11.8633	11.7015	11.6833	11.6791	11.6807	11.724	11.5597	11.0077	10.9384	10.9843	NO
DLGAP5	discs, large (Drosophila) homolog-associated protein 5	NM_001146015	-1.73	0.022583	chr14	-	12.2438	12.2566	12.398	12.0118	12.1795	12.1915	11.6975	11.6823	11.5762	11.4012	11.3031	11.4849	YES
DLL4	delta-like 4 (Drosophila)	NM_019074	1.41	0.00490313	chr15	+	5.67325	5.5268	5.27654	5.58947	5.5753	5.57014	5.47509	5.5671	5.5504	6.10141	6.07419	6.02879	NO
DMXL2	Dmx-like 2	NM_001174116	-1.62	0.00654191	chr15	-	11.0607	11.2044	11.4113	11.2831	11.2704	11.2313	10.7857	10.8461	10.7197	10.6339	10.5203	10.5698	YES
DNAJA1	DnaJ (Hsp40) homolog, subfamily A, member 1	NM_001539	2.11	0.00230727	chr9	+	14.2577	14.0889	14.266	14.1875	14.2801	14.2324	15.5062	15.4522	15.4806	15.3117	15.3056	15.3681	YES
DNAJC21	DnaJ (Hsp40) homolog, subfamily C, member 21	NM_001012339	-1.52	0.0244827	chr5	+	10.0628	9.9836	10.2246	10.1309	10.1697	10.1745	9.927	9.89595	9.93301	9.37555	9.5596	9.60617	NO
DNM1	dynamin 1	NM_001005336	-1.77	0.00575955	chr9	+	9.37671	9.34679	9.58486	9.46251	9.50106	9.56002	9.00126	9.12275	8.953	8.58526	8.67241	8.68641	NO
DNPEP	aspartyl aminopeptidase	NM_012100	1.55	0.0146099	chr2	-	6.95763	7.06502	6.84133	7.31462	7.27865	7.39032	7.74115	7.74829	7.67971	7.86954	7.96251	8.00971	YES
DOCK1	dedicator of cytokinesis 1	NM_001380	-1.63	0.0213012	chr10	+	10.417	10.3466	10.6311	10.5761	10.6037	10.6568	10.2864	10.3235	10.1385	9.84451	9.89888	10.0647	NO
DOCK10	dedicator of cytokinesis 10	NM_014689	1.47	0.0138922	chr2	-	8.30241	8.27313	8.49252	10.6917	10.5947	10.6912	9.2401	9.25208	9.13341	11.2384	11.2566	11.3679	NO
DOCK11	dedicator of cytokinesis 11	NM_144658	-1.69	0.0297185	chrX	+	9.2325	9.15776	9.43819	9.0577	9.02037	9.12027	8.75755	8.83967	8.6593	8.3011	8.31688	8.5433	NO
DOCK5	dedicator of cytokinesis 5	NM_024940	-1.8	0.00409228	chr8	+	11.8232	11.9141	11.9756	11.8604	11.8463	11.7719	11.4277	11.4055	11.2948	11.0012	10.9778	11.0415	YES
DOCK7	dedicator of cytokinesis 7	NM_033407	-1.5	0.00890694	chr1	-	9.72281	9.77552	9.72393	9.83906	9.8234	9.91268	9.66716	9.59013	9.53282	9.19806	9.24623	9.29232	NO
DPH5	DPH5 homolog (S. cerevisiae)	NM_001077394	-1.67	0.0112564	chr1	-	8.66694	8.69519	8.86498	8.47716	8.63579	8.49283	8.40795	8.42475	8.41318	7.70977	7.73942	7.80206	NO
DPY19L3	dpy-19-like 3 (C. elegans)	NM_001172774	-1.58	0.0211765	chr19	+	9.7572	9.84012	9.98127	10.5464	10.4099	10.5794	9.5193	9.56033	9.39208	9.89058	9.84712	9.97021	NO
DPYSL3	dihydropyrimidinase-like 3	NM_001197294	-1.79	0.0297733	chr5	-	8.73603	8.72601	8.85897	11.3677	11.374	11.4123	8.67979	8.72084	8.60301	10.5078	10.5565	10.8068	NO
DPYSL5	dihydropyrimidinase-like 5	NM_001253723	-1.62	0.0174064	chr2	+	6.76159	6.81309	6.91163	7.90436	7.94244	7.98786	6.50783	6.53587	6.58909	7.25933	7.22342	7.40675	NO
DSN1	DSN1, MIND kinetochore complex component, homolog (S. cerevisiae)	NM_001145315	-1.43	0.0140334	chr20	-	9.67749	9.67936	9.80561	9.62596	9.6182	9.60308	9.59945	9.60751	9.38725	9.09405	9.03783	9.18169	NO
DSP	desmoplakin	NM_001008844	2.5	0.00212865	chr6	+	11.8931	11.9365	12.1584	11.9489	11.9533	11.9173	13.1697	13.1137	13.0769	13.169	13.279	13.2627	YES
DTD1	D-tyrosyl-tRNA deacylase 1 homolog (S. cerevisiae)	NM_080820	-1.69	0.0491869	chr20	+	10.0465	10.0307	10.3431	10.2662	10.2241	10.354	10.0216	10.1751	9.89718	9.53414	9.47401	9.79602	NO
DTX3L	deltex 3-like (Drosophila)	NM_138287	55.6	0.000871042	chr3	+	7.81173	7.83492	8.11747	8.10835	8.06629	8.30373	14.3378	14.2062	14.291	13.8824	13.8328	14.039	YES
DUSP16	dual specificity phosphatase 16	NM_030640	1.77	0.01888	chr12	-	9.02797	9.05557	9.41459	7.80662	7.67545	7.86542	9.72957	9.83011	9.56963	8.63635	8.60448	8.82363	NO
DUSP5	dual specificity phosphatase 5	NM_004419	2.38	0.00900258	chr10	+	10.395	10.0848	10.4223	11.3561	11.1258	11.1949	11.9307	11.8864	11.7892	12.4671	12.44	12.5825	YES
DYM	dymeclin	NM_017653	-2.01	0.0144318	chr18	-	11.2436	11.0837	11.2441	10.93	10.8224	10.9792	10.919	10.8808	10.8421	9.9033	9.91544	10.1013	NO
DYNC1H1	dynein, cytoplasmic 1, heavy chain 1	NM_001376	-1.49	0.016267	chr14	+	11.7356	12.0093	11.9762	12.6737	12.6493	12.6028	12.0385	12.0094	11.7994	12.0557	11.9998	12.1617	NO
DYNC2H1	dynein, cytoplasmic 2, heavy chain 1	NM_001080463	-1.76	0.0143277	chr11	+	8.94426	9.11705	9.14795	8.63473	8.61797	8.66819	8.53482	8.52476	8.41586	7.81432	7.70593	7.93867	NO
EBP	emopamil binding protein (sterol isomerase)	NM_006579	-1.89	0.00873371	chrX	+	10.2153	10.1471	10.3198	10.8216	10.7298	10.8313	9.95603	10.0322	9.87138	9.90459	9.76142	9.91079	YES
ECH1	enoyl CoA hydratase 1, peroxisomal	NM_001398	-1.54	0.0100878	chr19	-	15.8575	15.8826	16.0584	16.1814	16.0403	16.1144	15.8404	15.8457	15.7571	15.4901	15.4945	15.5236	NO
EEA1	early endosome antigen 1	NM_003566	-1.87	0.0168788	chr12	-	10.1104	9.97096	10.244	10.7541	10.6377	10.6192	9.84745	9.94988	9.85584	9.73711	9.59	9.85468	NO
EEF2K	eukaryotic elongation factor-2 kinase	NM_013302	-1.47	0.0340848	chr16	+	7.99462	7.94758	8.16808	7.75539	7.63814	7.74064	7.75685	7.95094	7.61102	7.19452	7.18477	7.33828	YES
EFHC1	EF-hand domain (C-terminal) containing 1	NM_001172420	-1.41	0.0225172	chr6	+	8.23118	8.3572	8.31946	8.06697	8.07868	8.11281	8.09557	8.03581	8.01592	7.65779	7.47853	7.59477	NO
EFNA5	ephrin-A5	NM_001962	-1.49	0.0247739	chr5	-	11.1333	10.9288	11.1287	11.0434	10.9654	11.1383	10.8571	10.7935	10.5462	10.4537	10.476	10.5706	NO
EGR1	early growth response 1	NM_001964	6.37	0.00726473	chr5	+	6.58013	6.63398	6.80503	6.21444	6.33622	6.23909	7.36029	7.4101	6.95208	8.49586	8.90919	8.90408	YES
EHD2	EH-domain containing 2	NM_014601	-1.88	0.0157628	chr19	+	10.4158	10.3008	10.6743	10.9542	10.8081	10.9981	9.93766	10.0407	9.7339	10.0427	10.0325	10.1806	NO
EHD4	EH-domain containing 4	NM_139265	3.2	0.0156426	chr15	-	8.22115	8.08412	7.87872	8.41376	8.3573	8.43886	10.2565	10.241	10.2911	10.1005	9.99319	10.5115	YES
EIF2AK2	eukaryotic translation initiation factor 2-alpha kinase 2	NM_001135651	6.43	0.00138922	chr2	-	13.0031	12.9848	13.1312	13.3935	13.5553	13.428	16.6486	16.5321	16.643	16.1159	16.0246	16.18	YES
EIF3F	eukaryotic translation initiation factor 3, subunit F	NM_003754	-1.49	0.0158749	chr11	+	11.5357	11.4693	11.5728	11.6151	11.5145	11.6128	11.2433	11.3662	11.1433	10.991	11.0324	11.1101	NO
EIF3L	eukaryotic translation initiation factor 3, subunit L	NM_001242923	-1.72	0.0166098	chr22	+	12.5204	12.5	12.5705	12.404	12.3401	12.5284	12.1069	12.1448	11.98	11.5642	11.6249	11.7236	YES
EIF4B	eukaryotic translation initiation factor 4B	NM_001417	-2.32	0.00707014	chr12	+	14.6601	14.6323	14.8046	14.1622	14.1466	14.2247	13.8891	13.8688	13.7687	12.9549	12.936	13.1247	YES
EIF4E3	eukaryotic translation initiation factor 4E family member 3	NM_001134649	-1.51	0.0203385	chr3	-	7.07915	7.04587	6.99811	7.64512	7.74461	7.54543	6.83316	6.8728	6.87328	7.02007	7.0819	7.04846	YES
ELF1	E74-like factor 1 (ets domain transcription factor)	NM_001145353	3.06	0.00230727	chr13	-	11.5037	11.3879	11.7623	11.4433	11.3917	11.4766	13.0861	13.055	13.0267	13.0458	13.0051	13.15	YES
ELOVL5	ELOVL fatty acid elongase 5	NM_001242828	-1.42	0.0166401	chr6	-	9.77711	9.74407	9.9254	10.3432	10.2578	10.3936	9.65028	9.65326	9.61369	9.82721	9.78165	9.86645	YES
ELOVL6	ELOVL fatty acid elongase 6	NM_001130721	-1.48	0.015058	chr4	-	9.58746	9.54017	9.45841	9.21049	9.1123	9.09179	9.24428	9.24262	9.30024	8.52586	8.54635	8.41016	NO
ELOVL7	ELOVL fatty acid elongase 7	NM_001104558	1.72	0.0159414	chr5	-	7.39166	7.41891	7.56102	9.16576	9.01608	9.17122	8.81555	8.73394	8.758	10.0492	9.95463	9.85706	YES
EML1	echinoderm microtubule associated protein like 1	NM_001008707	-1.86	0.0168316	chr14	+	8.96245	8.95819	9.20639	9.21666	9.10308	9.22669	8.72322	8.78734	8.5642	8.33584	8.31885	8.51195	NO
EML5	echinoderm microtubule associated protein like 5	NM_183387	-1.71	0.00752495	chr14	-	6.95195	6.85179	7.08048	6.9148	7.02006	7.03528	6.6213	6.54976	6.52581	6.23071	6.25181	6.29338	NO
EMP1	epithelial membrane protein 1	NM_001423	1.8	0.01999	chr12	+	7.47225	7.47329	7.5838	6.82332	6.58858	6.67457	8.47216	8.42889	8.31707	7.45645	7.52628	7.62553	YES
EMP2	epithelial membrane protein 2	NM_001424	-1.97	0.00230727	chr16	-	10.7088	10.7679	10.8748	10.6492	10.5577	10.6238	10.5399	10.5474	10.4989	9.62851	9.66371	9.64304	YES
EMR1	egf-like module containing, mucin-like, hormone receptor-like 1	NM_001256252	1.54	0.0291959	chr19	+	5.80983	5.8492	5.56006	5.84577	5.82425	5.7247	6.24667	6.15427	6.22435	6.52687	6.46716	6.30089	YES
EPB41L1	erythrocyte membrane protein band 4.1-like 1	NM_012156	-1.49	0.00536488	chr20	+	7.93222	7.80668	8.04333	8.03314	8.10478	8.07103	7.6012	7.69498	7.61163	7.51614	7.4966	7.45503	NO
EPHX1	epoxide hydrolase 1, microsomal (xenobiotic)	NM_000120	-1.93	0.00987034	chr1	+	12.4616	12.3499	12.6128	12.6423	12.5973	12.6564	12.1504	12.1911	11.9359	11.6899	11.6999	11.8655	NO
ERAP1	endoplasmic reticulum aminopeptidase 1	NM_001040458	4.11	0.000999818	chr5	-	9.8432	9.73404	9.93286	9.55765	9.4691	9.53307	11.824	11.8553	11.8654	11.5587	11.4732	11.5771	YES
ERAP2	endoplasmic reticulum aminopeptidase 2	NM_001130140	3.39	0.00743693	chr5	+	5.85654	6.01059	6.00033	6.1601	6.00447	5.99869	7.88553	8.03143	7.65526	7.7774	7.74618	8.02508	YES
EREG	epiregulin	NM_001432	1.99	0.0193723	chr4	+	10.8189	10.8361	11.0056	11.5517	11.3247	11.4022	12.2566	12.2352	12.1016	12.4133	12.2232	12.4061	NO
ERMP1	endoplasmic reticulum metallopeptidase 1	NM_024896	-2.26	0.00483352	chr9	-	12.5472	12.4653	12.5976	11.0966	11.0074	11.0587	12.006	11.8905	11.8205	9.8858	9.73388	9.86848	NO
ERP44	endoplasmic reticulum protein 44	NM_015051	1.6	0.00838917	chr9	-	11.8819	12.0689	12.1846	11.7293	11.8202	11.7863	12.7129	12.7084	12.7067	12.3703	12.4615	12.4578	NO
ESYT1	extended synaptotagmin-like protein 1	NM_001184796	-1.62	0.0415749	chr12	+	10.4823	10.4712	10.7874	10.8524	10.851	10.9581	10.3091	10.4537	10.2995	10.1561	10.1555	10.4128	NO
ETFB	electron-transfer-flavoprotein, beta polypeptide	NM_001014763	-1.52	0.0347941	chr19	-	8.49335	8.57475	8.81351	8.76431	8.68761	8.75577	8.56254	8.64189	8.28986	8.04914	8.14828	8.29569	YES
ETFDH	electron-transferring-flavoprotein dehydrogenase	NM_004453	-1.49	0.0457921	chr4	+	8.34944	8.21267	8.36857	7.80709	7.65063	7.80753	8.1431	8.22163	8.01162	7.24334	7.2109	7.37382	NO
ETS1	v-ets erythroblastosis virus E26 oncogene homolog 1 (avian)	NM_001143820	1.69	0.0423645	chr11	-	7.60621	7.45346	7.64205	7.84713	7.77199	7.89297	7.6715	7.41865	7.56992	8.58282	8.32822	8.61435	NO
ETS2	v-ets erythroblastosis virus E26 oncogene homolog 2 (avian)	NM_001256295	2.79	0.00606786	chr21	+	9.49172	9.45893	9.66083	9.72855	9.55563	9.63274	10.6159	10.5749	10.5671	11.0989	11.1325	11.2953	YES
ETV3	ets variant 3	NM_001145312	1.83	0.013589	chr1	-	8.27152	8.16535	8.38003	8.30792	8.30587	8.29485	8.59443	8.63528	8.56273	9.1635	9.09383	9.33813	YES
ETV6	ets variant 6	NM_001987	2.54	0.0148806	chr12	+	9.84009	9.87888	9.98966	9.4674	9.42218	9.23409	11.8335	11.7923	11.5687	10.791	10.5163	10.7665	YES
EXT1	exostosin 1	NM_000127	3.95	0.00377905	chr8	-	9.77765	9.66883	9.89388	9.84333	9.7686	9.95713	11.6359	11.6789	11.6395	11.8327	11.8333	11.9993	YES
EZH1	enhancer of zeste homolog 1 (Drosophila)	NM_001991	-1.44	0.0158749	chr17	-	10.316	10.2509	10.5024	9.88109	9.87873	9.78138	10.1049	10.2234	9.95613	9.35133	9.31125	9.41155	YES
F2RL2	coagulation factor II (thrombin) receptor-like 2	NM_004101	-2.4	0.0112564	chr5	-	9.36028	9.47198	9.5012	10.9428	10.7975	10.9609	8.81694	8.73077	8.77138	9.69154	9.68335	9.8849	NO
FABP5P1	fatty acid binding protein 5 pseudogene 1	ENST00000420287	1.53	0.0382818	chr13	-	9.87415	9.90657	9.92232	10.4826	10.3799	10.2092	10.4966	10.533	10.4208	11.0546	10.9744	10.9351	YES
FABP5P7	fatty acid binding protein 5 pseudogene 7	ENST00000458175	1.48	0.0147286	chr11	-	9.78427	9.9226	9.96182	10.5167	10.4272	10.4545	10.5036	10.6067	10.5824	11.0285	11.0249	11.1597	YES
FADS1	fatty acid desaturase 1	NM_013402	-1.54	0.00138922	chr11	-	10.0395	9.99112	10.1995	10.0398	10.0078	10.0409	9.83548	9.90593	9.81377	9.44691	9.42078	9.41534	YES
FADS2	fatty acid desaturase 2	NM_004265	-1.66	0.0027495	chr11	+	10.3649	10.2975	10.5082	10.4893	10.4559	10.5039	10.3189	10.2908	10.3215	9.80127	9.73996	9.75382	YES
FAM101B	family with sequence similarity 101, member B	NM_182705	-5	0.0150037	chr17	-	9.38535	9.12157	10.067	10.4111	10.2149	10.5668	7.76765	7.92642	7.42397	7.81638	8.04922	8.40608	NO
FAM111A	family with sequence similarity 111, member A	NM_001142519	1.59	0.00703695	chr11	+	9.07976	8.9642	9.19597	9.09006	9.04291	9.06859	10.4635	10.3776	10.1561	9.74522	9.66639	9.78044	YES
FAM114A1	family with sequence similarity 114, member A1	NM_138389	-2	0.0108096	chr4	+	9.75018	9.67752	9.97917	9.66823	9.55781	9.6762	9.228	9.20591	9.01356	8.64545	8.67885	8.82066	NO
FAM120A	family with sequence similarity 120A	NM_014612	-1.41	0.044272	chr9	+	10.4571	10.5125	10.6471	10.5552	10.6536	10.6211	10.4789	10.433	10.315	10.1015	10.1337	10.2887	NO
FAM122C	family with sequence similarity 122C	NM_001170779	1.59	0.0159751	chrX	+	6.14285	6.02649	6.14977	5.98235	6.07452	6.15681	7.23648	7.31428	7.03064	6.74878	6.72849	6.85369	YES
FAM135A	family with sequence similarity 135, member A	NM_001105531	1.78	0.00138922	chr6	+	9.58739	9.6838	9.65151	9.83347	9.77728	9.77849	11.2262	11.1728	11.2256	10.6277	10.6124	10.6092	YES
FAM149B1	family with sequence similarity 149, member B1	NM_173348	-1.57	0.0430672	chr10	+	7.90641	7.85839	8.2588	7.73602	7.80198	7.91151	7.88976	8.051	7.85872	7.08776	7.15252	7.3388	NO
FAM168B	family with sequence similarity 168, member B	NM_001009993	-2.27	0.0211647	chr2	-	9.73793	9.80323	10.1023	10.5712	10.572	10.7724	9.14909	9.10675	8.88244	9.37136	9.40106	9.68231	YES
FAM171A1	family with sequence similarity 171, member A1	NM_001010924	-2.64	0.0124438	chr10	-	8.46816	8.34011	8.79337	9.34002	9.21392	9.42596	7.89082	7.89774	7.79971	7.91869	7.94237	8.17272	YES
FAM171B	family with sequence similarity 171, member B	NM_177454	-1.44	0.0251924	chr2	+	10.2906	10.2222	10.5447	10.369	10.4076	10.5801	9.88865	9.85996	9.75665	9.85922	9.79851	9.87447	NO
FAM172A	family with sequence similarity 172, member A	NM_001163417	-2.44	0.00782162	chr5	-	9.67804	9.78004	9.92872	9.3852	9.35416	9.48425	8.70009	8.7313	8.6561	8.11074	8.08983	8.28575	YES
FAM173B	family with sequence similarity 173, member B	NM_199133	-1.89	0.0112564	chr5	-	8.88685	8.799	9.03349	8.65923	8.49194	8.65897	7.90302	8.10295	7.99615	7.73678	7.6348	7.74284	YES
FAM20B	family with sequence similarity 20, member B	NM_014864	-1.76	0.0243205	chr1	+	10.1945	10.1193	10.343	9.87016	9.72506	9.84623	9.93854	10.0043	9.84343	9.02958	8.79296	9.05498	NO
FAM213A	family with sequence similarity 213, member A	NM_001243778	-1.7	0.00719418	chr10	+	9.11283	9.10797	9.2931	9.80892	9.78478	9.76659	9.04439	8.90461	8.91151	9.13636	9.02908	9.01347	NO
FAM220A	family with sequence similarity 220, member A	NM_001037163	-1.42	0.04382	chr7	-	9.5629	9.64331	9.71697	9.75621	9.54643	9.55542	9.43287	9.45377	9.26289	8.95809	9.1297	9.04951	NO
FAM46A	family with sequence similarity 46, member A	NM_017633	1.95	0.010998	chr6	-	7.50124	7.57695	7.748	6.29941	6.36048	6.22796	9.32522	9.39883	8.98293	7.15139	7.26868	7.34997	YES
FANCD2	Fanconi anemia, complementation group D2	NM_001018115	-1.47	0.008157	chr3	+	11.1579	11.2922	11.2365	11.1391	11.1329	11.2233	11.074	11.0482	11.0391	10.5383	10.582	10.6083	NO
FANCF	Fanconi anemia, complementation group F	NM_022725	1.47	0.0369743	chr11	-	8.2347	7.78508	8.09816	7.83219	7.70847	7.96114	8.27871	8.20776	8.17873	8.35135	8.39275	8.40916	NO
FAP	fibroblast activation protein, alpha	NM_004460	3.53	0.00752495	chr2	-	4.73981	4.87644	4.53017	4.81636	4.83095	4.76964	4.96653	4.89937	4.87206	6.41252	6.65597	6.75769	NO
FARP1	FERM, RhoGEF (ARHGEF) and pleckstrin domain protein 1 (chondrocyte-derived)	NM_001001715	-1.83	0.0166098	chr13	+	9.01609	9.07997	9.32846	9.32282	9.44006	9.53321	8.62433	8.83246	8.51713	8.48517	8.5497	8.66051	NO
FAS	Fas (TNF receptor superfamily, member 6)	NM_000043	2.35	0.0190301	chr10	+	6.82549	6.77554	6.37477	7.84323	7.93449	7.88288	7.48366	7.39324	7.54071	8.94836	9.09754	9.35792	YES
FASN	fatty acid synthase	NM_004104	-2.06	0.026922	chr17	-	10.4777	10.5473	10.7767	10.9274	10.8755	11.0625	10.4436	10.4478	9.93671	9.70418	9.89543	10.087	YES
FAT1	FAT tumor suppressor homolog 1 (Drosophila)	NM_005245	-1.77	0.0103381	chr4	-	11.9444	12.135	12.1808	11.6835	11.7091	11.6133	11.6745	11.6952	11.4891	10.8546	10.8616	10.9943	NO
FBXL20	F-box and leucine-rich repeat protein 20	NM_001184906	-1.99	0.00896369	chr17	-	11.5591	11.6863	11.7486	11.0516	11.0538	11.0731	10.8982	10.9467	10.7393	9.95133	10.0543	10.1695	NO
FBXO17	F-box protein 17	NM_024907	-1.78	0.025105	chr19	-	10.3673	10.314	10.6689	11.044	10.8824	11.1165	10.095	10.4053	9.85656	10.1951	10.0925	10.3041	NO
FDFT1	farnesyl-diphosphate farnesyltransferase 1	NM_004462	-1.6	0.00921175	chr8	+	10.6104	10.5586	10.7328	11.2087	11.2043	11.2192	10.5349	10.5351	10.5166	10.5272	10.3973	10.5453	YES
FDPS	farnesyl diphosphate synthase	NM_001135821	-1.67	0.0107373	chr1	+	10.5133	10.4887	10.545	11.0328	11.0053	11.004	10.3836	10.4044	10.2182	10.2628	10.1805	10.3619	YES
FECH	ferrochelatase	NM_000140	-2.04	0.0199129	chr18	-	9.22743	9.0248	9.3233	9.23065	9.29015	9.31268	8.78453	8.85029	8.63575	8.21952	8.2762	8.5161	NO
FGD6	FYVE, RhoGEF and PH domain containing 6	NM_018351	1.82	0.0202933	chr12	-	11.8437	11.6689	11.8356	12.301	12.0826	12.1419	12.6324	12.5675	12.5936	13.0257	12.8767	13.0062	NO
FH	fumarate hydratase	NM_000143	-1.77	0.00635333	chr1	-	9.75447	9.72473	9.94763	10.2235	10.2148	10.2393	9.70109	9.67596	9.52814	9.39852	9.2707	9.40998	NO
FIG4	FIG4 homolog, SAC1 lipid phosphatase domain containing (S. cerevisiae)	NM_014845	-1.48	0.0144936	chr6	+	8.38615	8.45503	8.63831	8.89075	8.85149	8.97317	8.28193	8.21771	8.17382	8.33892	8.31985	8.41561	NO
FITM2	fat storage-inducing transmembrane protein 2	NM_001080472	-1.65	0.0027495	chr20	-	9.5428	9.57034	9.77104	9.69005	9.65382	9.70554	9.24218	9.13204	9.31789	9.01766	8.96523	8.96792	NO
FKBP9	FK506 binding protein 9, 63 kDa	NM_007270	-1.41	0.0130731	chr7	+	11.5807	11.5813	11.8928	11.4763	11.4981	11.5098	11.6143	11.6369	11.6172	10.9944	10.9368	11.0686	NO
FKTN	fukutin	NM_001079802	-1.51	0.0432341	chr9	+	8.93155	9.01726	9.10042	8.57351	8.5645	8.61787	8.82637	8.81255	8.6638	7.85395	7.96297	8.14781	NO
FLVCR1	feline leukemia virus subgroup C cellular receptor 1	NM_014053	-1.44	0.0218782	chr1	+	11.3981	11.3367	11.4152	11.5366	11.4979	11.456	11.2118	11.2287	11.1555	10.9202	10.9658	11.0815	NO
FMR1	fragile X mental retardation 1	NM_001185075	2.62	0.0027495	chrX	+	10.4743	10.478	10.6804	10.5948	10.5805	10.5697	12.2456	12.112	12.1568	11.9618	11.8394	11.976	YES
FNDC3A	fibronectin type III domain containing 3A	NM_001079673	4.43	0.00138922	chr13	+	10.2963	10.2184	10.4574	9.83059	9.8522	9.83826	10.9046	10.8643	10.7984	11.9166	11.9745	12.0987	NO
FOCAD	focadhesin	NM_017794	-1.65	0.0483267	chr9	+	9.183	9.27164	9.3668	9.51545	9.44513	9.59308	9.00461	9.02918	8.91496	8.8038	8.7836	9.05858	NO
FOPNL	FGFR1OP N-terminal like	NM_144600	-2.29	0.013867	chr16	-	12.6408	12.5441	12.631	12.6457	12.6088	12.9163	11.6379	11.8978	11.4557	11.2785	11.4462	11.4222	NO
FOXN3	forkhead box N3	NM_001085471	-1.49	0.0173776	chr14	-	7.26088	7.19494	7.47364	6.98531	7.08632	7.0521	6.84882	6.80369	6.70008	6.46636	6.32781	6.48501	YES
FOXRED2	FAD-dependent oxidoreductase domain containing 2	NM_001102371	-1.69	0.0112892	chr22	-	9.73162	9.68892	9.99832	9.08727	9.00728	9.13044	9.47129	9.673	9.34905	8.18448	8.3298	8.31501	NO
FRMD6	FERM domain containing 6	NM_001042481	1.87	0.0292364	chr14	+	7.43208	7.41579	7.43054	8.32281	8.10729	8.23225	7.15178	7.24456	7.16299	9.11665	8.89259	9.14443	NO
FRS2	fibroblast growth factor receptor substrate 2	NM_001042555	1.91	0.0232258	chr12	+	8.29703	8.19648	8.54995	8.32805	8.14395	8.33167	9.07633	9.1254	8.94222	9.25838	9.11162	9.41729	YES
FSD1L	fibronectin type III and SPRY domain containing 1-like	NM_001145313	1.59	0.0206129	chr9	+	6.77198	6.89305	6.97065	6.91971	6.99023	6.90189	6.98302	6.80029	6.92169	7.59769	7.5816	7.7953	NO
FST	follistatin	NM_006350	3.98	0.00855582	chr5	+	6.97655	6.6475	6.89072	7.16133	7.05352	7.08501	8.20805	8.08339	8.06155	9.0751	8.88566	9.29653	YES
FSTL1	follistatin-like 1	NM_007085	1.6	0.0144146	chr3	-	7.81515	7.60781	7.8119	8.75197	8.77416	8.72647	8.2733	8.28635	8.23639	9.33136	9.42491	9.52253	NO
FTO	fat mass and obesity associated	NM_001080432	-1.47	0.037656	chr16	+	10.2868	10.2521	10.4336	10.6919	10.7873	10.9108	10.2202	10.236	10.1694	10.191	10.2349	10.3264	NO
FTSJD2	FtsJ methyltransferase domain containing 2	NM_015050	3.12	0.00448898	chr6	+	8.66658	8.50757	8.80867	8.59903	8.55878	8.64309	11.164	11.2262	11.0931	10.2308	10.25	10.4456	NO
FYB	FYN binding protein	NM_001243093	2.05	0.00299945	chr5	-	6.57754	6.4356	6.45144	6.83745	6.88103	6.94367	7.49904	7.54292	7.47679	7.95482	7.89112	7.92133	YES
FYTTD1	forty-two-three domain containing 1	NM_001011537	2.05	0.008157	chr3	+	9.32787	9.21948	9.41097	9.03503	9.04393	9.01783	10.4383	10.4443	10.4799	10.0706	9.91793	10.1173	NO
GABARAP	GABA(A) receptor-associated protein	NM_007278	-1.46	0.00924006	chr17	-	13.4012	13.2871	13.4851	13.2345	13.1649	13.2711	13.0794	13.1454	13.0633	12.6484	12.6813	12.7075	NO
GABARAPL3	GABA(A) receptors associated protein like 3, pseudogene	NR_028287	1.46	0.0335851	chr15	-	8.33093	7.67568	8.13857	7.41814	7.33132	7.37761	8.001	7.80725	7.7872	7.90808	8.04331	7.81452	NO
GABPB2	GA binding protein transcription factor, beta subunit 2	NM_144618	-1.53	0.0202906	chr1	+	7.61545	7.58699	7.63703	7.31599	7.3571	7.25035	7.30374	7.13613	7.10383	6.51223	6.68013	6.70553	NO
GABRB3	gamma-aminobutyric acid (GABA) A receptor, beta 3	NM_000814	-1.43	0.0133745	chr15	-	9.5625	9.59095	9.68722	9.74658	9.68034	9.76061	9.35423	9.38988	9.3201	9.28366	9.17707	9.24489	NO
GADD45A	growth arrest and DNA-damage-inducible, alpha	NM_001199741	2.57	0.0144146	chr1	+	7.49394	7.48116	7.4745	8.08924	8.0398	8.098	7.96619	8.09975	8.09065	9.23794	9.47642	9.63086	YES
GADD45B	growth arrest and DNA-damage-inducible, beta	NM_015675	1.44	0.0458958	chr19	+	8.8009	8.94042	9.02328	8.7033	8.64392	8.83833	9.57321	9.54674	9.26827	9.24339	9.19735	9.39525	YES
GALM	galactose mutarotase (aldose 1-epimerase)	NM_138801	-2.5	0.007332	chr2	+	9.97323	9.91784	10.047	10.9522	11.0143	11.0414	9.83165	9.89186	9.70804	9.67745	9.5837	9.82184	NO
GALNT10	UDP-N-acetyl-alpha-D-galactosamine:polypeptide N-acetylgalactosaminyltransferase 10 (GalNAc-T10)	NM_198321	-1.42	0.0432832	chr5	+	8.67711	8.70552	8.83508	9.17414	9.07858	9.27463	8.59892	8.59689	8.46987	8.57166	8.67347	8.7419	NO
GALNT11	UDP-N-acetyl-alpha-D-galactosamine:polypeptide N-acetylgalactosaminyltransferase 11 (GalNAc-T11)	NM_022087	-1.71	0.0141293	chr7	+	7.70948	7.77878	7.93942	7.83042	7.66371	7.80257	7.4057	7.42128	7.41573	6.92657	7.03159	7.0449	NO
GAS2L3	growth arrest-specific 2 like 3	NM_174942	-2.1	0.0146748	chr12	+	9.76542	9.66238	9.90888	9.66267	9.77454	9.69028	9.10465	8.96187	9.066	8.605	8.64109	8.85801	NO
GATA3	GATA binding protein 3	NM_001002295	1.94	0.00751465	chr10	+	6.81194	6.88496	6.86219	6.87971	6.7207	6.73658	7.58205	7.65327	7.51779	7.70748	7.69136	7.66233	NO
GATA6	GATA binding protein 6	NM_005257	1.49	0.017545	chr18	+	7.422	7.26447	7.40405	6.29106	6.25866	6.35003	8.21129	8.22609	8.09546	6.97291	6.81114	6.8589	NO
GATS	GATS, stromal antigen 3 opposite strand	NM_178831	-2.85	0.00965075	chr7	-	10.5703	10.6139	10.9025	9.3935	9.47582	9.46611	9.92269	9.91843	9.60361	7.90905	7.96896	8.20706	NO
GATSL1	GATS protein-like 1	NM_001145063	-6.57	0.00812972	chr7	+	12.5471	12.5967	12.8809	11.4257	11.4517	11.6357	10.5463	10.5107	10.1673	8.24917	8.68533	8.78125	NO
GATSL2	GATS protein-like 2	NM_001145064	-5.51	0.00719418	chr7	-	12.1546	12.2437	12.5223	11.0613	11.0924	11.3073	10.3822	10.4057	10.1221	8.39474	8.62748	8.80931	NO
GBAS	glioblastoma amplified sequence	NM_001202469	-1.54	0.0234333	chr7	+	9.07294	8.92616	9.22766	8.86814	8.88505	8.97004	9.03165	9.00142	8.83895	8.25063	8.20009	8.40087	NO
GBE1	glucan (1,4-alpha-), branching enzyme 1	NM_000158	-1.64	0.00499909	chr3	-	9.71961	9.72093	9.78005	10.2875	10.3105	10.3891	9.408	9.40767	9.25857	9.6177	9.57302	9.59898	YES
GBP1	guanylate binding protein 1, interferon-inducible	NM_002053	3.89	0.00754802	chr1	-	5.31012	5.23799	4.91714	5.14595	5.24047	5.26602	7.13408	7.08728	7.0082	7.21982	7.17971	7.5461	YES
GBP2	guanylate binding protein 2, interferon-inducible	NM_004120	1.5	0.0490563	chr1	-	4.99982	5.07904	4.85306	4.85824	4.95996	4.882	5.93134	5.60845	5.39849	5.63049	5.45464	5.34129	YES
GBP3	guanylate binding protein 3	NM_018284	7.78	0.00436685	chr1	-	5.61399	5.65744	5.28963	5.72658	5.56793	5.44082	8.41808	8.30114	8.15756	8.46527	8.53487	8.77685	YES
GBP4	guanylate binding protein 4	NM_052941	11.75	0.010627	chr1	-	5.43612	5.41529	5.30406	5.45476	5.60381	5.53817	8.32195	8.21844	8.16507	8.58531	9.14016	9.42322	YES
GBP5	guanylate binding protein 5	NM_001134486	1.92	0.0311725	chr1	-	4.86953	4.84993	4.72905	4.89874	4.74812	4.82635	5.09334	4.96539	5.04548	5.75049	5.64951	6.0379	YES
GCA	grancalcin, EF-hand calcium binding protein	NM_012198	2.21	0.00436685	chr2	+	6.02304	6.13657	5.89195	6.9132	6.87819	6.80162	6.97823	6.75071	6.82327	8.08009	7.95834	8.01577	YES
GCH1	GTP cyclohydrolase 1	NM_000161	2.07	0.0166301	chr14	-	7.66383	7.43193	7.68638	7.7326	7.68262	7.633	8.83787	8.97609	8.76948	8.72137	8.59052	8.91088	YES
GCLC	glutamate-cysteine ligase, catalytic subunit	NM_001197115	-1.54	0.0321728	chr6	-	9.96687	9.98513	10.2178	10.1879	10.3684	10.363	9.93416	9.92505	9.85742	9.67998	9.73742	9.81832	NO
GCLM	glutamate-cysteine ligase, modifier subunit	NM_002061	-1.57	0.00138922	chr1	-	12.2748	12.3198	12.3372	12.9398	12.983	12.9545	12.3026	12.2414	12.1049	12.3005	12.3206	12.2918	YES
GCNT4	glucosaminyl (N-acetyl) transferase 4, core 2	NM_016591	3.73	0.0159531	chr5	-	4.61124	4.55109	4.75988	4.97063	5.15995	5.19292	6.65217	6.82141	6.86305	6.63011	7.07957	7.07073	NO
GCSH	glycine cleavage system protein H (aminomethyl carrier)	NM_004483	-1.53	0.00777636	chr16	-	9.31865	9.49282	9.61752	10.0136	9.93402	10.0203	9.22451	9.28412	9.13598	9.36317	9.40428	9.43441	YES
GDF1	growth differentiation factor 1	NM_001492	-1.42	0.0363118	chr19	-	7.72248	7.67262	7.70418	7.91826	7.82636	8.04096	7.44509	7.49722	7.4071	7.29487	7.40534	7.42833	NO
GFRA1	GDNF family receptor alpha 1	NM_001145453	-2.11	0.0279443	chr10	-	9.50087	9.38431	9.6224	11.1523	11.3791	11.3957	9.32975	9.42945	9.22333	10.3045	10.31	10.5391	NO
GGCX	gamma-glutamyl carboxylase	NM_000821	-1.41	0.0345712	chr2	-	8.50028	8.53442	8.73426	8.75878	8.6224	8.69806	8.59627	8.60262	8.39899	8.03275	8.19012	8.22783	NO
GGT3P	gamma-glutamyltransferase 3 pseudogene	NR_003267	-1.43	0.0473747	chr22	-	8.13325	8.17588	8.38317	8.37008	8.22581	8.38456	8.01726	8.09103	7.97504	7.85365	7.8056	7.96494	NO
GLCCI1	glucocorticoid induced transcript 1	NM_138426	1.52	0.0156426	chr7	+	6.96737	6.91304	7.25699	6.66903	6.72034	6.72614	7.1845	7.29069	7.1691	7.25575	7.31708	7.43664	NO
GLS	glutaminase	NM_001256310	-1.71	0.0434856	chr2	+	9.61409	9.70286	9.68916	12.5482	12.3707	12.3087	9.24765	9.07868	9.03616	11.7713	11.4469	11.5989	YES
GLT8D1	glycosyltransferase 8 domain containing 1	NM_001010983	-1.58	0.0143277	chr3	-	9.09067	8.89527	9.15478	8.41145	8.4489	8.54887	8.79397	8.8427	8.80891	7.80028	7.80047	7.90228	YES
GLTP	glycolipid transfer protein	NM_016433	-1.51	0.028771	chr12	-	9.72826	9.82316	9.90692	10.1868	10.1215	10.0927	9.5306	9.58287	9.25333	9.54678	9.41198	9.64284	YES
GM2A	GM2 ganglioside activator	NM_000405	-1.65	0.0418103	chr5	+	8.54531	8.36885	8.55996	8.80167	8.62409	8.86665	8.24111	8.29124	8.09407	7.95049	8.07276	8.18823	YES
GMCL1	germ cell-less homolog 1 (Drosophila)	NM_178439	-1.41	0.00517553	chr2	+	10.7398	10.8143	10.9067	10.7607	10.7774	10.7776	10.3759	10.3805	10.4739	10.273	10.2854	10.3422	YES
GNAL	guanine nucleotide binding protein (G protein), alpha activating activity polypeptide, olfactory type	NM_001142339	-1.62	0.00946339	chr18	+	8.29614	8.18867	8.38331	8.69608	8.66153	8.7886	7.97592	8.05149	7.99897	7.92694	8.00383	8.02485	NO
GNAQ	guanine nucleotide binding protein (G protein), q polypeptide	NM_002072	-1.59	0.04611	chr9	-	10.8193	10.7534	11.022	10.7792	10.8657	10.9147	10.5873	10.5196	10.3665	10.1993	10.1739	10.4242	NO
GNB4	guanine nucleotide binding protein (G protein), beta polypeptide 4	NM_021629	1.43	0.00606786	chr3	-	7.78197	7.71115	7.88495	8.55404	8.48051	8.53559	9.73898	9.80865	9.64812	9.02557	9.07842	9.0494	NO
GNG5	guanine nucleotide binding protein (G protein), gamma 5	NM_005274	1.61	0.0198247	chr1	-	9.01282	9.01348	9.01542	8.86128	8.82957	8.73878	9.69096	9.66549	9.51327	9.49998	9.43741	9.64534	NO
GNL3L	guanine nucleotide binding protein-like 3 (nucleolar)-like	NM_001184819	-2.18	0.0103337	chrX	+	10.8454	10.8345	11.02	10.8243	10.7099	10.8294	10.5183	10.5445	10.3696	9.68763	9.62534	9.84103	YES
GNPAT	glyceronephosphate O-acyltransferase	NM_014236	-1.74	0.0164866	chr1	+	11.5475	11.5676	11.621	11.6166	11.7562	11.67	11.377	11.3162	11.3153	10.8852	10.8488	11.0326	NO
GOT1	glutamic-oxaloacetic transaminase 1, soluble (aspartate aminotransferase 1)	NM_002079	-1.64	0.0356753	chr10	-	9.67215	9.67856	9.90861	10.6624	10.72	10.8251	9.5315	9.59205	9.458	10.0081	9.88505	10.1717	NO
GPBP1	GC-rich promoter binding protein 1	NM_001127235	1.83	0.00517553	chr5	+	11.3882	11.3401	11.4077	11.085	11.1678	11.1188	12.3275	12.3286	12.3297	11.9918	11.9984	12.0998	YES
GPR125	G protein-coupled receptor 125	NM_145290	-2.04	0.00917	chr4	-	9.04657	9.16766	9.25003	9.0587	9.00678	9.16654	8.44089	8.56613	8.30098	8.04079	8.04409	8.17285	YES
GPR180	G protein-coupled receptor 180	NM_180989	2.09	0.0100146	chr13	+	8.94457	8.80914	9.2885	9.0645	8.98451	9.14397	10.8014	10.806	10.4292	10.1129	10.1451	10.3129	YES
GPR64	G protein-coupled receptor 64	NM_001079858	-1.94	0.00899406	chrX	-	9.29295	9.0284	9.31403	8.92508	8.85268	8.99084	8.87142	8.86988	8.81584	7.96526	7.88386	8.04344	NO
GPSM2	G-protein signaling modulator 2	NM_013296	-1.88	0.0288051	chr1	+	9.49793	9.50571	9.71175	9.36691	9.44259	9.52742	8.96698	8.93611	8.91203	8.53641	8.53692	8.80027	NO
GRAMD1B	GRAM domain containing 1B	NM_020716	2.79	0.00286904	chr11	+	8.73119	8.63258	9.01062	7.99608	7.91352	7.88439	9.29535	9.24916	9.05161	9.40548	9.39297	9.51574	NO
GRB10	growth factor receptor-bound protein 10	NM_001001549	1.55	0.00613494	chr7	-	6.28075	6.3813	6.351	6.85125	6.88386	6.94205	6.40079	6.35737	6.45718	7.5062	7.52033	7.56976	NO
GRB14	growth factor receptor-bound protein 14	NM_004490	-1.81	0.00941463	chr2	-	9.97791	9.96421	10.1206	9.9565	9.9272	9.8954	9.66681	9.63894	9.48644	9.07142	8.93051	9.11556	NO
GRINA	glutamate receptor, ionotropic, N-methyl D-aspartate-associated protein 1 (glutamate binding)	NM_000837	1.44	0.0424837	chr8	+	8.1275	8.15008	8.2591	8.30146	8.22067	8.38117	8.8642	8.9155	8.67627	8.67461	8.81707	8.83599	NO
GSR	glutathione reductase	NM_000637	-1.87	0.00602701	chr8	-	13.8758	13.9099	14.0349	14.3444	14.3171	14.2922	13.5993	13.6377	13.4973	13.3938	13.4207	13.529	NO
GSS	glutathione synthetase	NM_000178	-1.6	0.022583	chr20	-	9.56152	9.55212	9.8769	9.81402	9.69299	9.84149	9.57915	9.64448	9.37792	9.10384	9.14353	9.26094	NO
GTF2E2	general transcription factor IIE, polypeptide 2, beta 34kDa	NM_002095	1.57	0.019097	chr8	-	9.832	9.82721	9.77906	9.68399	9.67616	9.74987	10.7283	10.7712	10.8095	10.3271	10.1776	10.3384	YES
GTF2I	general transcription factor IIi	NM_001163636	-1.53	0.024883	chr7	+	14.0828	14.0191	14.2866	13.025	13.1814	13.0895	14.0009	13.9529	13.8977	12.454	12.4847	12.6086	NO
GTF2IP1	general transcription factor IIi, pseudogene 1	NR_002206	-1.89	0.0115165	chr7	+	16.1849	16.0967	16.3361	14.9384	15.0573	15.0274	15.8424	15.8544	15.7617	14.1007	14.1146	14.2624	NO
GTPBP1	GTP binding protein 1	NM_004286	1.86	0.00286904	chr22	+	7.40099	7.46127	7.52791	7.41614	7.38831	7.35429	8.87907	8.79553	8.62863	8.24159	8.28677	8.32692	YES
GTPBP2	GTP binding protein 2	NM_019096	1.58	0.0454174	chr6	-	7.621	7.55103	7.76663	7.72645	7.68283	7.73029	8.69508	8.80975	8.49974	8.27817	8.3727	8.63328	YES
GTSE1	G-2 and S-phase expressed 1	NM_016426	-1.44	0.0313999	chr22	+	8.122	8.04518	8.3455	8.09522	8.12439	8.21166	7.97278	8.05275	7.86314	7.52122	7.5868	7.71755	NO
GUF1	GUF1 GTPase homolog (S. cerevisiae)	NM_021927	-1.66	0.0248659	chr4	+	10.358	10.4267	10.7247	10.3429	10.3402	10.4091	10.0234	10.0758	9.90461	9.57936	9.62451	9.82058	NO
GUSBP3	glucuronidase, beta pseudogene 3	NR_027386	-1.42	0.0423907	chr5	-	8.5026	8.69812	8.79201	7.93422	8.09883	8.17854	8.34111	8.388	7.97176	7.57911	7.57392	7.56768	YES
GUSBP9	glucuronidase, beta pseudogene 9	NR_033968	-1.44	0.0103768	chr5	-	8.87836	9.1456	9.09144	8.37839	8.42992	8.33325	8.64074	8.81747	8.34611	7.85274	7.81818	7.90092	NO
GXYLT2	glucoside xylosyltransferase 2	NM_001080393	-1.43	0.035759	chr3	+	6.55237	6.77678	6.78423	6.63426	6.58866	6.59073	6.24279	6.40006	6.17132	6.08431	5.82824	6.05675	NO
H1F0	H1 histone family, member 0	NM_005318	2.06	0.029893	chr22	+	9.68961	9.80216	9.96498	9.9929	10.0253	10.2235	10.3079	10.3389	10.1709	11.0787	11.0309	11.3911	YES
H2AFV	H2A histone family, member V	NM_012412	-2.35	0.0233551	chr7	-	11.3016	11.2898	11.597	11.153	11.2384	11.0567	10.7891	10.8714	10.8928	9.82987	9.91527	10.2104	YES
H3F3B	H3 histone, family 3B (H3.3B)	NM_005324	1.98	0.0210964	chr17	-	13.5535	13.4726	13.9146	13.2446	13.3928	13.5084	14.5716	14.5413	14.3335	14.3605	14.3777	14.6077	NO
HABP4	hyaluronan binding protein 4	NM_014282	-1.46	0.0206023	chr9	+	8.29733	8.17979	8.45657	8.58881	8.64798	8.6927	8.00935	8.1382	8.07598	8.09898	8.1029	8.22513	NO
HACL1	2-hydroxyacyl-CoA lyase 1	NM_012260	-1.5	0.0493779	chr3	-	9.96174	10.0532	10.118	10.0966	10.1236	10.2614	9.879	9.81426	9.7609	9.51369	9.4466	9.71069	NO
HADHA	hydroxyacyl-CoA dehydrogenase/3-ketoacyl-CoA thiolase/enoyl-CoA hydratase (trifunctional protein), alpha subunit	NM_000182	-1.46	0.0157135	chr2	-	13.2363	13.1867	13.4165	13.7158	13.6997	13.7149	13.141	13.1141	13.0686	13.1543	13.1779	13.2975	NO
HAPLN3	hyaluronan and proteoglycan link protein 3	NM_178232	1.5	0.0203543	chr15	-	5.74007	5.9579	5.85144	5.93431	6.09964	6.00662	6.40609	6.48639	6.47518	6.59193	6.59748	6.50791	YES
HBEGF	heparin-binding EGF-like growth factor	NM_001945	1.84	0.045825	chr5	-	6.7576	6.72903	6.86404	6.70917	6.78984	6.7413	7.19137	7.18024	7.08943	7.65902	7.56993	8.06214	YES
HCAR2	hydroxycarboxylic acid receptor 2	NM_177551	4.63	0.0213012	chr12	-	4.80613	4.91179	4.7719	5.05584	4.65701	4.74419	5.49885	5.70225	5.27546	6.91078	6.99203	7.58154	YES
HCAR3	hydroxycarboxylic acid receptor 3	NM_006018	4.73	0.00820953	chr12	-	5.82794	5.99395	5.59591	6.2237	5.82268	6.15768	6.70426	7.0821	6.9897	8.42619	8.4708	8.25471	YES
HDAC8	histone deacetylase 8	NM_001166418	-1.41	0.0326709	chrX	-	8.48831	8.421	8.68519	8.20496	8.11347	8.24729	8.3526	8.29517	8.23875	7.70092	7.69388	7.82337	NO
HDX	highly divergent homeobox	NM_001177478	3.41	0.00448898	chrX	-	6.0299	6.20922	5.9447	6.01187	6.03109	6.11139	7.97646	8.11173	8.02422	7.6835	7.78683	7.91807	YES
HECTD1	HECT domain containing E3 ubiquitin protein ligase 1	NM_015382	-1.55	0.00181618	chr14	-	12.2696	12.2814	12.4005	11.9837	12.0283	12.015	11.9489	11.9132	11.907	11.381	11.3699	11.4064	NO
HEG1	HEG homolog 1 (zebrafish)	NM_020733	1.88	0.0218779	chr3	-	8.55021	8.63789	8.82645	8.97509	8.84478	8.96368	11.3293	11.2935	11.2316	9.71643	9.88982	10.0303	YES
HELB	helicase (DNA) B	NM_033647	1.77	0.0189838	chr12	+	8.47873	8.50531	8.87467	8.63566	8.60229	8.55287	9.33703	9.3625	9.29658	9.42899	9.24302	9.48706	YES
HELLS	helicase, lymphoid-specific	NM_018063	-1.71	0.00483352	chr10	+	11.3684	11.567	11.5808	11.3576	11.4012	11.3919	11.0729	11.0892	11.0223	10.613	10.5886	10.6909	YES
HERC1	HECT and RLD domain containing E3 ubiquitin protein ligase family member 1	NM_003922	-1.64	0.0149066	chr15	-	9.03463	9.24484	9.23151	8.87575	8.86994	8.85846	8.77039	8.82836	8.66826	8.16113	8.15483	8.32607	NO
HERC2P2	hect domain and RLD 2 pseudogene 2	NR_002824	-1.42	0.00556932	chr15	-	10.9779	11.2194	11.2184	11.2273	11.2153	11.1978	11.0073	11.0435	10.8205	10.7037	10.7163	10.7744	NO
HERC2P9	hect domain and RLD 2 pseudogene 9	NR_036443	-1.41	0.00866214	chr15	+	10.9356	11.1626	11.2235	11.1996	11.1629	11.1994	11.0696	10.9985	10.849	10.7064	10.7084	10.7843	NO
HERC5	HECT and RLD domain containing E3 ubiquitin protein ligase 5	NM_016323	67.09	0.000426447	chr4	+	6.70607	6.65624	6.94464	8.34921	8.41859	8.37807	13.862	13.6824	13.8097	14.4397	14.4574	14.6143	YES
HERC6	HECT and RLD domain containing E3 ubiquitin protein ligase family member 6	NM_001165136	9.98	0.000999818	chr4	+	7.59698	7.44677	7.66172	8.07454	8.04556	8.08745	11.9239	11.8167	11.8078	11.4006	11.3811	11.5945	YES
HES7	hairy and enhancer of split 7 (Drosophila)	NM_001165967	1.62	0.0396773	chr17	-	6.8456	6.76265	6.93553	6.77887	6.80047	6.98791	7.25135	7.53134	7.34882	7.48531	7.65283	7.43244	NO
HEXIM1	hexamethylene bis-acetamide inducible 1	NM_006460	1.66	0.0212886	chr17	+	10.6938	10.7568	10.8657	10.088	9.98176	10.1926	11.2911	11.2262	11.0799	10.8106	10.7636	10.9251	NO
HGSNAT	heparan-alpha-glucosaminide N-acetyltransferase	NM_152419	-1.5	0.022133	chr8	+	12.0588	12.1341	12.1877	11.4133	11.4777	11.4959	11.8659	11.7878	11.8335	10.8837	10.8027	10.9921	NO
HIAT1	hippocampus abundant transcript 1	NM_033055	2.92	0.00585115	chr1	+	12.136	12.2173	12.3493	12.5199	12.4113	12.6489	13.0093	13.0005	13.0565	14.0245	14.063	14.143	NO
HIBADH	3-hydroxyisobutyrate dehydrogenase	NM_152740	-1.52	0.0276905	chr7	-	9.9299	9.77874	9.91304	9.95533	9.80342	9.91423	9.64881	9.77196	9.65259	9.29594	9.13747	9.3341	YES
HILPDA	hypoxia inducible lipid droplet-associated	NM_001098786	-1.71	0.038099	chr7	+	9.35739	9.34843	9.51805	9.57677	9.71237	9.60004	8.99903	9.12428	8.99285	8.67181	8.79453	9.0206	NO
HIP1	huntingtin interacting protein 1	NM_001243198	-2.47	0.00436685	chr7	-	10.6062	10.6502	10.8251	10.8979	10.833	10.9052	9.91014	9.94618	9.74644	9.44519	9.605	9.58584	YES
HIP1R	huntingtin interacting protein 1 related	NM_003959	1.7	0.022133	chr12	+	6.93137	6.8837	6.91027	6.97699	6.821	6.92422	7.2617	7.27384	7.16428	7.54329	7.69332	7.76862	YES
HIST1H1D	histone cluster 1, H1d	NM_005320	-1.73	0.01344	chr6	-	8.43572	8.2259	8.14174	7.72473	7.79718	7.75245	7.54587	7.57383	7.36659	6.96915	6.80842	7.01798	NO
HIST1H2AB	histone cluster 1, H2ab	NM_003513	-2.19	0.038516	chr6	-	13.2856	13.2178	13.2536	13.2623	13.196	13.4265	12.5916	12.8577	12.5227	11.8102	12.1711	12.3175	NO
HIST1H2AH	histone cluster 1, H2ah	NM_080596	-2.07	0.00714764	chr6	+	9.46276	9.47796	9.48856	9.47528	9.40592	9.57857	8.75574	8.94176	8.71763	8.39085	8.42785	8.49312	NO
HIST1H3I	histone cluster 1, H3i	NM_003533	-2	0.0291552	chr6	-	14.0632	14.012	14.2143	13.9318	14.0525	14.1622	13.2925	13.3225	13.116	12.8153	13.0677	13.1739	YES
HIST1H4D	histone cluster 1, H4d	NM_003539	-2.31	0.0152245	chr6	-	12.2554	12.0734	12.3144	11.795	11.8937	12.0353	11.4047	11.5091	11.3465	10.4225	10.6845	10.7023	NO
HIST1H4E	histone cluster 1, H4e	NM_003545	-1.72	0.0494062	chr6	+	11.1948	11.1877	11.3649	11.0929	11.1959	11.2621	10.8941	10.9483	10.9234	10.0109	10.419	10.3995	NO
HIST1H4H	histone cluster 1, H4h	NM_003543	1.9	0.00910179	chr6	-	10.2697	10.7061	10.5912	10.6903	10.6429	10.7835	10.7869	10.917	10.7688	11.7274	11.6196	11.5802	YES
HIST2H2AA4	histone cluster 2, H2aa4	NM_001040874	1.46	0.0276169	chr1	+	17.8664	17.9214	17.9237	17.8395	17.9926	18.0045	18.4066	18.3385	18.4258	18.478	18.5306	18.6406	YES
HIST2H2AB	histone cluster 2, H2ab	NM_175065	-2.62	0.0427858	chr1	-	12.9763	13.0236	13.1742	12.513	12.9066	12.9666	12.4609	12.6628	12.4318	11.5366	11.5534	11.8172	NO
HIVEP2	human immunodeficiency virus type I enhancer binding protein 2	NM_006734	1.69	0.0202906	chr6	-	9.33609	9.23855	9.48552	9.50367	9.39607	9.50299	9.98963	9.93127	9.89268	10.2784	10.2438	10.5009	YES
HJURP	Holliday junction recognition protein	NM_018410	-1.6	0.0345905	chr2	-	10.1063	10.0991	10.4391	11.5036	11.613	11.6498	9.96667	10.0302	9.8311	10.9512	10.9159	11.1247	NO
HKDC1	hexokinase domain containing 1	NM_025130	-1.69	0.0298472	chr10	+	7.34394	7.28827	7.43891	8.09539	7.87461	8.02986	6.96428	6.93102	6.93703	7.24906	7.19194	7.39399	NO
HLA-A	major histocompatibility complex, class I, A	NM_001242758	4.03	0.00436685	chr6	+	8.33988	8.13508	8.45475	8.20476	8.03485	8.21717	9.9931	9.84283	9.97695	10.1835	10.2276	10.399	YES
HLA-B	major histocompatibility complex, class I, B	NM_005514	12.37	0.00247455	chr6	-	7.12032	7.19947	7.21041	7.20128	7.23021	7.28541	10.5928	10.4561	10.2297	10.852	10.8745	11.2065	YES
HLA-C	major histocompatibility complex, class I, C	NM_001243042	5.13	0.00483352	chr6	-	7.54634	7.79143	7.56439	7.48355	7.74022	7.65784	9.80765	9.59965	9.5916	9.98892	9.9226	10.1728	YES
HLA-E	major histocompatibility complex, class I, E	NM_005516	12.84	0.000779858	chr6	+	9.44537	9.54928	9.93469	9.55316	9.57432	9.49653	13.3418	13.295	13.2701	13.123	13.2428	13.3065	YES
HLA-F	major histocompatibility complex, class I, F	NM_001098478	4.99	0.00517553	chr6	+	6.63878	6.64397	6.50518	6.26531	6.58821	6.4115	8.86398	8.85581	8.62588	8.74891	8.7246	8.91694	YES
HLA-G	major histocompatibility complex, class I, G	NM_002127	3.6	0.00212865	chr6	+	5.91932	5.84132	5.92414	5.81363	5.81641	5.76534	7.40827	6.99721	7.30555	7.53371	7.66315	7.70223	YES
HLA-H	major histocompatibility complex, class I, H (pseudogene)	NR_001434	6.6	0.000999818	chr6	+	7.92407	7.87895	7.95494	7.72767	7.63909	7.80769	10.1809	9.90253	9.90908	10.4424	10.3977	10.5113	YES
HLA-J	major histocompatibility complex, class I, J (pseudogene)	NR_024240	2.56	0.0224347	chr6	+	6.88522	6.65035	6.41597	6.42662	6.50107	6.66814	7.53694	7.64532	7.41457	7.66307	7.86471	8.09122	YES
HLA-L	major histocompatibility complex, class I, L (pseudogene)	NR_027822	1.75	0.0116218	chr6	+	5.31515	5.27016	5.20078	5.36929	5.43249	5.22937	5.71259	6.01669	6.22164	6.14339	6.1692	6.18123	NO
HLTF	helicase-like transcription factor	NM_003071	-1.89	0.0121671	chr3	-	12.9596	12.943	13.0863	12.879	12.9932	12.9149	12.4993	12.4079	12.5209	12.0147	11.8873	12.1017	NO
HMGCR	3-hydroxy-3-methylglutaryl-CoA reductase	NM_000859	-1.71	0.000999818	chr5	+	12.2225	12.2875	12.3007	12.8569	12.876	12.8753	12.2553	12.2018	12.1578	12.1383	12.0983	12.1059	YES
HMGN2	high mobility group nucleosomal binding domain 2	NM_005517	-1.44	0.0274326	chr1	+	11.4191	11.4735	11.7861	10.7975	10.8731	10.8868	11.4561	11.4984	11.3341	10.3006	10.3435	10.4664	NO
HMMR	hyaluronan-mediated motility receptor (RHAMM)	NM_001142556	-1.96	0.0249282	chr5	+	10.6112	10.5443	10.7874	10.3779	10.4268	10.4392	10.1846	10.2351	10.2238	9.44816	9.46289	9.74146	YES
HNF4G	hepatocyte nuclear factor 4, gamma	NM_004133	1.59	0.0161266	chr8	+	6.90576	6.68419	6.95319	6.01982	5.92399	6.06124	8.42894	8.44695	8.40485	6.76059	6.68217	6.60089	NO
HOMER2	homer homolog 2 (Drosophila)	NM_004839	-1.52	0.0394074	chr15	-	8.40813	8.43476	8.60385	8.95596	8.94193	8.75877	8.24607	8.25105	8.35961	8.35638	8.24905	8.39663	NO
HOOK3	hook homolog 3 (Drosophila)	NM_032410	-1.77	0.00707014	chr8	+	10.2194	10.0917	10.4837	10.2509	10.3287	10.3577	10.0205	9.8878	9.8999	9.50646	9.44624	9.55364	NO
HP1BP3	heterochromatin protein 1, binding protein 3	NM_016287	-1.45	0.00987034	chr1	-	12.2828	12.3696	12.469	11.9391	12.059	11.965	12.0504	11.9681	11.87	11.4281	11.4011	11.4405	NO
HPGD	hydroxyprostaglandin dehydrogenase 15-(NAD)	NM_000860	-1.46	0.0256333	chr4	-	10.4914	10.5022	10.4153	11.2411	11.4332	11.3407	10.0865	10.1329	10.136	10.6782	10.7882	10.7927	NO
HS1BP3	HCLS1 binding protein 3	NM_022460	-1.41	0.0289262	chr2	-	6.75073	6.79673	6.82306	7.24188	7.12964	7.30505	6.61769	6.58459	6.5902	6.61984	6.72319	6.74546	NO
HSD17B12	hydroxysteroid (17-beta) dehydrogenase 12	NM_016142	-1.58	0.00969687	chr11	+	13.2423	13.2057	13.3736	13.4772	13.3727	13.4211	13.1491	13.148	13.0482	12.7739	12.6592	12.7548	NO
HSD17B14	hydroxysteroid (17-beta) dehydrogenase 14	NM_016246	-1.95	0.0133534	chr19	-	6.77428	6.55818	6.89684	7.69758	7.55031	7.73177	6.5816	6.47638	6.4263	6.7305	6.75386	6.86968	NO
HSD17B4	hydroxysteroid (17-beta) dehydrogenase 4	NM_000414	-1.46	0.00855582	chr5	+	11.4431	11.4261	11.5262	11.2817	11.3132	11.3182	11.3205	11.3093	11.35	10.8588	10.7694	10.7735	YES
HSD17B7	hydroxysteroid (17-beta) dehydrogenase 7	NM_016371	-1.73	0.00536488	chr1	+	9.5162	9.4691	9.62819	10.3305	10.383	10.4482	9.55288	9.64143	9.55471	9.57093	9.58937	9.62565	NO
HSD17B7P2	hydroxysteroid (17-beta) dehydrogenase 7 pseudogene 2	NR_003086	-1.56	0.0130028	chr10	+	10.3816	10.3266	10.5544	11.2072	11.2178	11.1701	10.5405	10.5339	10.4615	10.6181	10.4527	10.5743	NO
HSDL1	hydroxysteroid dehydrogenase like 1	NM_001146051	-1.66	0.0398721	chr16	-	9.25558	9.27131	9.42975	9.93355	9.80809	10.0959	8.98709	9.04684	8.89436	9.16179	9.20791	9.34458	NO
HTR1D	5-hydroxytryptamine (serotonin) receptor 1D, G protein-coupled	ENST00000314113	-2.99	0.0401137	chr1	-	6.84319	6.80282	6.8608	10.4064	10.1575	10.2182	6.12575	5.91479	5.99528	8.52112	8.65686	9.16344	NO
HTRA1	HtrA serine peptidase 1	NM_002775	-1.6	0.0150037	chr10	+	9.22698	9.27609	9.35629	9.02249	8.89761	8.98593	8.94574	9.07131	8.88719	8.15636	8.31098	8.29684	YES
IAH1	isoamyl acetate-hydrolyzing esterase 1 homolog (S. cerevisiae)	NM_001039613	-1.55	0.0140334	chr2	+	8.15749	8.24309	8.31463	8.47106	8.34031	8.48896	8.02192	8.00106	7.94169	7.81882	7.8673	7.84598	NO
IARS	isoleucyl-tRNA synthetase	NM_002161	-1.85	0.0143562	chr9	-	12.875	12.9258	12.9581	13.2781	13.42	13.4799	12.6479	12.7289	12.6919	12.519	12.5217	12.6302	NO
IARS2	isoleucyl-tRNA synthetase 2, mitochondrial	NM_018060	-1.42	0.0187798	chr1	+	12.5767	12.512	12.6839	12.8617	12.8524	12.9064	12.4515	12.4417	12.4231	12.3441	12.1884	12.3548	NO
ICAM1	intercellular adhesion molecule 1	NM_000201	2.05	0.0112564	chr19	+	5.49676	5.46555	5.18433	5.35881	5.41933	5.35814	5.66195	5.68424	5.75111	6.19272	6.38494	6.39762	YES
IDH2	isocitrate dehydrogenase 2 (NADP+), mitochondrial	NM_002168	-1.75	0.0127775	chr15	-	9.27538	9.14949	9.47502	9.08412	9.12831	9.15568	9.30409	9.41435	9.20834	8.24732	8.30267	8.44386	NO
IDI1	isopentenyl-diphosphate delta isomerase 1	NM_004508	-1.46	0.0276253	chr10	-	9.34848	9.34259	9.39392	9.33735	9.26195	9.22213	9.30783	9.2916	9.17727	8.65639	8.71066	8.8388	NO
IDO1	indoleamine 2,3-dioxygenase 1	NM_002164	8.3	0.00436685	chr8	+	5.9051	5.96453	5.97872	6.14251	6.21233	6.0558	9.16367	9.01816	9.10843	8.88812	9.18647	9.26796	YES
IER2	immediate early response 2	NM_004907	1.7	0.0427078	chr19	+	6.75995	6.95171	7.12359	6.81614	6.52562	6.68306	7.59557	7.80412	7.53172	7.2758	7.48596	7.44185	YES
IFI16	interferon, gamma-inducible protein 16	NM_001206567	17.64	0.00517553	chr1	+	5.08708	5.07876	5.0584	5.13321	5.53514	5.15029	9.13179	8.97157	9.07419	9.31809	9.24522	9.70609	YES
IFI27	interferon, alpha-inducible protein 27	NM_001130080	186.87	0.00138922	chr14	+	5.76008	5.65207	5.48117	5.4799	5.93992	5.80761	14.079	13.8012	13.6074	13.0104	13.3213	13.3343	YES
IFI30	interferon, gamma-inducible protein 30	NM_006332	7.5	0.00436685	chr19	+	10.8715	10.971	11.4704	10.0272	9.67405	9.87709	13.0553	12.9976	12.8716	12.7767	12.7646	12.9799	NO
IFI35	interferon-induced protein 35	NM_005533	27.85	0.00138922	chr17	+	8.22301	8.20248	8.33606	8.33905	8.21052	8.31358	13.8946	13.9085	13.7917	13.0055	13.1022	13.3693	YES
IFI44	interferon-induced protein 44	NM_006417	16.75	0.00230727	chr1	+	5.13584	5.14157	5.0948	5.18335	5.49534	5.43924	10.0683	9.98632	10.0175	9.53743	9.51797	9.77144	YES
IFI44L	interferon-induced protein 44-like	NM_006820	15.72	0.00299945	chr1	+	4.9626	5.05854	4.92223	4.95965	4.75872	4.77847	9.56832	9.3994	9.39264	8.59182	8.71823	9.00427	YES
IFI6	interferon, alpha-inducible protein 6	NM_002038	830.42	0.000779858	chr1	-	9.06668	8.80423	9.4939	8.86839	8.99545	9.31117	18.6447	18.6783	18.618	18.7045	18.7305	18.8621	YES
IFIH1	interferon induced with helicase C domain 1	NM_022168	233.75	0.000392629	chr2	-	5.42159	5.1865	5.41252	6.53383	6.72263	6.73164	13.7444	13.6242	13.6613	14.5389	14.6011	14.6276	YES
IFIT1	interferon-induced protein with tetratricopeptide repeats 1	NM_001548	244.41	0.00286904	chr10	+	5.20409	5.1303	4.72577	5.41853	4.70775	5.20496	14.1123	14.0283	13.8788	13.4049	13.0869	12.8014	YES
IFIT2	interferon-induced protein with tetratricopeptide repeats 2	NM_001547	679.08	0.00212865	chr10	+	5.42712	6.16043	5.20837	5.94961	5.39982	5.49333	13.9423	13.92	13.5148	14.5303	14.8508	15.1929	YES
IFIT3	interferon-induced protein with tetratricopeptide repeats 3	NM_001031683	68.08	0.00138922	chr10	+	8.24278	7.77483	7.25212	8.1231	8.25057	7.81838	15.2675	15.3501	14.8658	14.0842	14.1699	14.3634	YES
IFIT5	interferon-induced protein with tetratricopeptide repeats 5	NM_012420	14.13	0.00337613	chr10	+	8.10467	8.14574	8.52511	8.14328	7.82608	7.92163	12.5206	12.468	12.3023	11.7543	11.5883	11.9493	YES
IFITM1	interferon induced transmembrane protein 1	NM_003641	26.25	0.000999818	chr11	+	7.40114	7.45481	7.6085	6.89288	6.81482	6.72684	12.4842	12.4414	12.4932	11.5213	11.531	11.7995	YES
IFITM2	interferon induced transmembrane protein 2	NM_006435	47.14	0.000999818	chr11	+	11.2838	10.9745	11.7111	9.21335	8.89451	9.11277	15.6892	15.7325	15.5989	14.5434	14.6621	14.7341	YES
IFITM3	interferon induced transmembrane protein 3	NM_021034	28.27	0.000999818	chr11	-	9.63024	9.27269	9.6138	8.07834	7.77034	8.04363	13.721	13.8624	13.6875	12.8062	12.8768	12.965	YES
IFITM4P	interferon induced transmembrane protein 4 pseudogene	NR_001590	15.97	0.00556932	chr6	-	7.14424	7.18738	7.36891	7.06201	6.85101	6.80393	10.8254	10.9634	10.9641	10.8624	10.8014	10.3413	YES
IFNA13	interferon, alpha 13	NM_006900	1.43	0.0218782	chr9	-	4.39248	3.94733	4.29565	4.50709	4.576	4.42108	4.66918	4.75012	4.63266	4.96213	5.06756	5.0239	NO
IFNB1	interferon, beta 1, fibroblast	NM_002176	10.4	0.0148353	chr9	-	5.17778	5.17406	4.60204	4.53365	4.46405	4.8711	7.28732	7.23561	6.65728	7.8034	7.94848	8.68969	YES
IFNGR2	interferon gamma receptor 2 (interferon gamma transducer 1)	NM_005534	1.68	0.00987034	chr21	+	8.71702	8.68428	8.98716	8.61259	8.55268	8.64701	8.9496	9.06478	8.90184	9.36533	9.35388	9.50055	YES
IFT172	intraflagellar transport 172 homolog (Chlamydomonas)	NM_015662	-1.41	0.00181618	chr2	-	7.15942	7.24231	7.30544	7.15087	7.1654	7.16189	6.90759	6.82331	6.83568	6.66199	6.65133	6.69326	NO
IFT80	intraflagellar transport 80 homolog (Chlamydomonas)	NM_001190241	-1.81	0.00465016	chr3	-	9.81088	9.89367	10.1141	9.71779	9.78606	9.77092	9.34363	9.3657	9.22418	8.90575	8.92082	8.99879	NO
IGF2R	insulin-like growth factor 2 receptor	NM_000876	-1.53	0.0244464	chr6	+	9.74248	9.81497	9.94511	9.50155	9.4754	9.49984	9.65089	9.64288	9.378	8.7688	8.88264	9.00131	NO
IGFBP3	insulin-like growth factor binding protein 3	NM_000598	1.63	0.0259267	chr7	-	9.68085	9.79949	10.108	8.89142	8.77653	8.89717	10.3331	10.381	10.1647	9.45641	9.60502	9.71579	NO
IGFBP6	insulin-like growth factor binding protein 6	NM_002178	3	0.0248969	chr12	+	7.05118	6.96812	7.44869	7.73844	7.90696	7.82394	7.41224	7.50492	7.19645	9.11758	9.39862	9.71177	NO
IKBKAP	inhibitor of kappa light polypeptide gene enhancer in B-cells, kinase complex-associated protein	NM_003640	-1.48	0.0166098	chr9	-	10.8259	10.9193	11.0559	10.8838	10.8404	10.9059	10.7509	10.8223	10.6976	10.3141	10.3064	10.442	NO
IL18	interleukin 18 (interferon-gamma-inducing factor)	NM_001243211	-1.55	0.031136	chr11	-	11.5897	11.525	11.4636	11.5529	11.6267	11.6717	11.3463	11.2113	11.0922	11.0013	10.9617	11.1678	YES
IL18BP	interleukin 18 binding protein	NM_001039659	1.48	0.00654191	chr11	+	6.04629	6.07944	6.12695	6.13527	6.18282	6.1223	6.86179	6.90059	6.75726	6.68373	6.70273	6.76316	YES
IL18R1	interleukin 18 receptor 1	NM_003855	1.42	0.0276757	chr2	+	6.04024	6.1432	6.23941	5.83866	5.87385	5.92986	6.32568	6.36126	6.27954	6.38292	6.24357	6.38788	NO
IL22RA1	interleukin 22 receptor, alpha 1	NM_021258	2.04	0.0140816	chr1	-	5.57313	5.61709	5.58486	5.64089	5.44865	5.44791	7.42722	7.33195	7.16313	6.48649	6.54816	6.38509	YES
IL28A	interleukin 28A (interferon, lambda 2)	NM_172138	353.86	0.00212865	chr19	+	5.31836	5.72447	5.01242	5.71015	5.73208	5.28608	12.0256	12.1948	11.461	13.8766	14.1586	14.5627	NO
IL28B	interleukin 28B (interferon, lambda 3)	NM_172139	146.96	0.00212865	chr19	-	6.93347	6.57451	6.56388	6.5484	6.54541	6.39408	11.5325	11.6416	10.8162	13.2645	13.7648	13.9272	NO
IL29	interleukin 29 (interferon, lambda 1)	NM_172140	146.65	0.00230727	chr19	+	6.24137	6.47055	6.45626	6.38828	6.35374	6.52144	11.4258	11.2998	10.8353	13.161	13.6226	13.8689	NO
IL32	interleukin 32	NM_001012631	1.45	0.0053691	chr16	+	6.76442	6.81895	6.64133	6.82465	6.83028	6.88381	6.87248	6.70882	6.90036	7.36334	7.34985	7.40542	YES
IL4I1	interleukin 4 induced 1	NM_152899	1.62	0.024395	chr19	-	6.40719	6.53487	6.42066	6.44583	6.38265	6.35769	6.88776	6.85116	6.69865	7.08131	6.96833	7.21914	YES
IL6	interleukin 6 (interferon, beta 2)	NM_000600	4.79	0.00738494	chr7	+	5.77005	5.74934	5.52722	5.95973	5.94887	5.91164	6.04109	6.16867	6.03085	8.18132	8.02553	8.46797	YES
IL6ST	interleukin 6 signal transducer (gp130, oncostatin M receptor)	NM_001190981	1.52	0.00230727	chr5	-	15.0836	15.0974	15.1651	14.0114	14.0221	14.0112	15.6789	15.567	15.7138	14.6367	14.579	14.6218	NO
IL7R	interleukin 7 receptor	NM_002185	1.49	0.00606786	chr5	+	4.63326	4.75457	4.54856	4.64841	4.62986	4.68999	4.61284	4.63626	4.71192	5.17594	5.23027	5.25215	YES
IL8	interleukin 8	NM_000584	2.11	0.00917242	chr4	+	6.27333	6.23325	6.52005	5.57943	5.69785	5.62215	7.976	7.67295	7.73944	6.69821	6.71157	6.89949	YES
ILF3	interleukin enhancer binding factor 3, 90kDa	NM_001137673	-1.41	0.025662	chr19	+	12.3039	12.2843	12.5763	12.4191	12.3884	12.421	12.3561	12.3479	12.1686	11.9123	11.9283	12.0674	NO
IMPA2	inositol(myo)-1(or 4)-monophosphatase 2	NM_014214	-1.52	0.0146748	chr18	+	11.1413	11.1821	11.3864	11.3363	11.274	11.3934	10.9584	10.9807	10.8225	10.6647	10.7278	10.7974	YES
IMPDH1	IMP (inosine 5'-monophosphate) dehydrogenase 1	NM_000883	-1.41	0.00754802	chr7	-	8.5132	8.56058	8.71357	8.72119	8.78014	8.78654	8.29747	8.50353	8.31287	8.28362	8.28159	8.33342	NO
IMPDH2	IMP (inosine 5'-monophosphate) dehydrogenase 2	NM_000884	-1.7	0.0229603	chr3	-	9.17903	9.2083	9.53809	8.79359	8.77778	8.83921	8.7532	8.90121	8.68675	7.98162	8.03535	8.23046	YES
INA	internexin neuronal intermediate filament protein, alpha	NM_032727	3.64	0.0100146	chr10	+	9.97159	9.84776	9.99129	11.9714	11.7362	11.9383	11.3172	11.1324	10.9797	13.8066	13.5133	13.8316	NO
INHBB	inhibin, beta B	NM_002193	-3.05	0.0173776	chr2	+	10.2729	10.1681	10.3058	11.4514	11.4006	11.4421	9.50871	9.1695	8.70682	9.85875	9.81757	10.2452	NO
INPP5A	inositol polyphosphate-5-phosphatase, 40kDa	NM_005539	-1.42	0.036592	chr10	+	8.25817	8.13843	8.46114	8.24024	8.22998	8.30835	7.87871	7.88046	7.57912	7.73039	7.72619	7.9054	NO
INSIG1	insulin induced gene 1	NM_005542	-1.57	0.0380172	chr7	+	10.8285	10.846	11.0085	10.8428	10.9773	10.97	11.087	11.0227	10.894	10.3345	10.3039	10.5028	YES
INVS	inversin	NM_014425	-2.09	0.0123268	chr9	+	9.43513	9.45503	9.5855	9.67424	9.50079	9.68659	9.23136	9.23323	9.07338	8.54589	8.6046	8.70997	YES
IPO4	importin 4	NM_024658	-1.67	0.0424523	chr14	-	9.42008	9.42474	9.77807	9.61922	9.53439	9.65093	9.33149	9.48982	9.23545	8.80732	8.874	9.10745	NO
IPO5	importin 5	NM_002271	-1.41	0.00763126	chr13	+	10.038	10.0309	10.1532	9.92817	9.92097	9.94119	9.69164	9.68559	9.61396	9.3632	9.46004	9.43687	YES
IPO8	importin 8	NM_001190995	-1.44	0.0210964	chr12	-	11.2351	11.2177	11.4512	10.5905	10.6827	10.6997	11.1293	11.0882	11.0314	10.2341	10.1031	10.1601	NO
IPP	intracisternal A particle-promoted polypeptide	NM_001145349	-1.81	0.0246527	chr1	-	7.72846	7.74091	8.0754	7.52748	7.66164	7.65933	7.42022	7.49424	7.47654	6.53218	6.79778	6.81004	NO
IQGAP3	IQ motif containing GTPase activating protein 3	NM_178229	-1.68	0.0229311	chr1	-	8.48603	8.43734	8.63286	8.53726	8.53626	8.63951	8.02165	8.11373	7.91967	7.66316	7.77968	7.92883	NO
IQSEC1	IQ motif and Sec7 domain 1	NM_001134382	-1.42	0.0466876	chr3	-	7.34394	7.48278	7.61266	7.93029	7.85053	7.90666	7.12664	7.20776	7.10505	7.29107	7.38033	7.53516	NO
IRAK2	interleukin-1 receptor-associated kinase 2	NM_001570	3.56	0.01004	chr3	+	8.23335	7.91677	8.34483	9.21177	8.95493	9.0667	9.30678	9.3069	8.9973	10.9314	10.865	11.2239	NO
IRF1	interferon regulatory factor 1	NM_002198	4.18	0.000999818	chr5	-	5.84228	6.06148	5.89893	5.90219	5.98555	6.03158	8.40426	8.35088	8.13901	8.00402	8.04073	8.07458	YES
IRF2	interferon regulatory factor 2	NM_002199	3.14	0.00606786	chr4	-	9.42752	9.11364	9.55279	9.26586	9.10772	9.36986	11.59	11.603	11.4701	10.8957	10.9105	11.0272	YES
IRF7	interferon regulatory factor 7	NM_001572	3.13	0.00662641	chr11	-	6.67875	6.79662	6.69343	6.74054	6.70243	6.67157	9.06957	9.32678	9.05647	8.26169	8.33835	8.55387	YES
IRF9	interferon regulatory factor 9	NM_006084	1.94	0.00855582	chr14	+	7.02484	7.02036	7.18029	7.03261	6.8842	6.98642	8.34167	8.4355	8.17437	7.93551	7.8593	8.00066	YES
ISG15	ISG15 ubiquitin-like modifier	NM_005101	4.08	0.00899406	chr1	+	5.36423	5.46934	4.88084	5.54448	5.14181	5.44524	7.112	7.63433	7.39473	7.47229	7.34994	7.52273	YES
ISG20	interferon stimulated exonuclease gene 20kDa	NM_002201	1.91	0.00662641	chr15	+	7.04552	7.03914	6.90787	6.89393	6.84011	6.86546	8.22144	8.18964	7.99548	7.80517	7.68972	7.84359	YES
ISYNA1	inositol-3-phosphate synthase 1	NM_001170938	-1.48	0.0212221	chr19	-	7.81521	7.8741	8.20973	8.02173	8.03818	7.96875	7.72401	7.78746	7.47065	7.34184	7.46591	7.52788	NO
ITGA2	integrin, alpha 2 (CD49B, alpha 2 subunit of VLA-2 receptor)	NM_002203	4.67	0.00286904	chr5	+	10.2938	10.2066	10.4223	10.5857	10.4059	10.5055	11.9198	11.7742	11.8464	12.727	12.5651	12.7234	NO
ITGA5	integrin, alpha 5 (fibronectin receptor, alpha polypeptide)	NM_002205	2.09	0.0286872	chr12	-	8.94156	8.75942	9.09339	8.19581	8.03158	8.1369	9.04161	9.10399	8.80891	8.97726	9.20352	9.39143	YES
ITGA6	integrin, alpha 6	NM_000210	-1.56	0.0147979	chr2	+	10.4626	10.4214	10.6005	11.3097	11.3443	11.3485	10.4526	10.4064	10.4582	10.7108	10.6992	10.8492	NO
ITGAV	integrin, alpha V	NM_001144999	-1.69	0.008157	chr2	+	13.4899	13.4848	13.5073	14.0666	13.987	14.0415	13.2283	13.114	13.2605	13.3453	13.2106	13.28	YES
ITGB1BP1	integrin beta 1 binding protein 1	NM_004763	-1.49	0.0404638	chr2	-	7.51642	7.49109	7.65184	8.06663	7.93161	8.10444	7.34006	7.42934	7.31568	7.5004	7.47593	7.62927	NO
ITGB1BP2	integrin beta 1 binding protein (melusin) 2	NM_012278	1.52	0.0434358	chrX	+	5.02905	5.28164	5.12002	5.19528	5.21085	4.93373	5.43027	5.48132	5.32711	5.91848	5.79723	5.74408	NO
ITGB4	integrin, beta 4	NM_000213	-1.97	0.0105639	chr17	+	8.09855	8.10369	8.28057	9.34441	9.33303	9.39401	7.67901	7.79721	7.55876	8.24595	8.36541	8.48059	NO
ITGB8	integrin, beta 8	NM_002214	1.88	0.0244827	chr7	+	6.3342	6.09584	6.31012	5.66571	5.78257	5.56616	6.98147	6.88288	6.7948	6.56848	6.45611	6.73261	NO
ITGBL1	integrin, beta-like 1 (with EGF-like repeat domains)	NM_004791	-1.45	0.0262288	chr13	+	7.36801	7.16886	7.08753	8.26322	8.15549	8.25077	7.13766	7.20494	7.27492	7.78255	7.61896	7.73168	NO
ITPRIPL2	inositol 1,4,5-trisphosphate receptor interacting protein-like 2	NM_001034841	1.43	0.0483267	chr16	+	7.16111	6.99516	6.95233	6.97802	6.93441	7.15804	7.50834	7.49508	7.48521	7.4501	7.51971	7.48449	NO
JAG1	jagged 1	NM_000214	3.24	0.00754802	chr20	-	9.18257	9.20357	9.33629	8.93546	8.7449	8.91229	10.3636	10.3908	10.1733	10.4779	10.616	10.7612	YES
JAK2	Janus kinase 2	NM_004972	2.93	0.00388165	chr9	+	8.51603	8.38146	8.65054	8.34532	8.33169	8.35848	10.1092	9.95687	9.92224	9.78622	9.90427	9.99332	YES
JHDM1D	jumonji C domain containing histone demethylase 1 homolog D (S. cerevisiae)	NM_030647	2.21	0.0197716	chr7	-	7.75286	7.72277	7.94337	7.37893	7.29668	7.5486	8.18798	8.08643	7.98668	8.55401	8.52127	8.82826	NO
JUN	jun proto-oncogene	NM_002228	2.31	0.0178957	chr1	-	6.02964	5.91418	5.95906	6.60458	6.42153	6.44396	6.30389	6.31435	6.31942	7.47383	7.64537	7.7961	NO
JUNB	jun B proto-oncogene	NM_002229	3.75	0.0430427	chr19	+	7.31992	6.92152	7.431	6.98523	6.61447	7.04344	8.39811	8.54237	7.99108	8.23635	8.92086	8.91609	NO
JUP	junction plakoglobin	NM_002230	-1.58	0.0382568	chr17	-	13.4645	13.2991	13.6154	12.4312	12.2359	12.4245	13.2127	13.2619	13.0108	11.574	11.7485	11.7851	YES
KAT2B	K(lysine) acetyltransferase 2B	NM_003884	-1.68	0.0221747	chr3	+	10.3341	10.2793	10.4677	10.3169	10.2417	10.3647	10.5031	10.5583	10.3849	9.56996	9.43275	9.67707	YES
KATNAL1	katanin p60 subunit A-like 1	NM_001014380	-1.47	0.00842616	chr13	-	8.51433	8.58056	8.62183	8.62035	8.62014	8.57248	8.17277	8.16658	8.19909	8.02801	8.12476	8.05749	NO
KCNJ16	potassium inwardly-rectifying channel, subfamily J, member 16	NM_018658	-2.28	0.0100146	chr17	+	6.77195	6.4544	6.8852	7.00198	6.74604	6.91155	6.31595	6.53254	6.40089	5.767	5.66535	5.70249	NO
KCNMA1	potassium large conductance calcium-activated channel, subfamily M, alpha member 1	NM_001014797	-1.83	0.0206087	chr10	-	5.77713	5.80267	5.7669	7.94217	7.75216	7.9588	5.72678	5.67118	5.76512	7.19076	7.0435	7.07722	NO
KCTD3	potassium channel tetramerisation domain containing 3	NM_016121	-1.42	0.0418492	chr1	+	11.0094	11.0501	11.1075	11.0102	11.2096	11.0866	10.8315	10.8547	10.7924	10.5824	10.5896	10.6974	NO
KDM6A	lysine (K)-specific demethylase 6A	NM_021140	2.24	0.00299945	chrX	+	9.89663	9.87266	10.0109	9.71233	9.7216	9.75951	10.5093	10.5794	10.4987	10.8502	10.8809	10.9766	YES
KIAA0100	KIAA0100	NM_014680	-1.52	0.0137139	chr17	-	12.429	12.5288	12.7135	12.56	12.5438	12.5923	12.3529	12.3828	12.2251	11.9425	11.9686	12.0856	YES
KIAA0196	KIAA0196	NM_014846	-1.52	0.00738494	chr8	-	12.2023	12.0806	12.3447	12.4465	12.503	12.5195	11.8972	11.8876	11.861	11.8938	11.8198	11.908	NO
KIAA0226	KIAA0226	NM_001145642	1.66	0.0203518	chr3	-	6.71148	6.53709	6.72932	6.67124	6.56511	6.65897	7.62399	7.70971	7.33997	7.39311	7.27233	7.51264	YES
KIAA0564	KIAA0564	NM_001009814	-1.68	0.0112892	chr13	-	8.96372	8.92963	9.14079	8.82496	8.75097	8.81531	8.67332	8.73142	8.64412	8.06473	7.99208	8.15776	NO
KIAA0754	KIAA0754	NM_015038	-1.63	0.0476774	chr1	+	8.51658	8.03817	8.75051	9.96447	9.59999	9.68597	8.3589	8.03816	7.79458	8.93385	8.98444	9.06257	YES
KIAA1033	KIAA1033	NM_015275	1.95	0.0053691	chr12	+	12.5525	12.5415	12.631	12.6901	12.709	12.6589	14.2411	14.0457	14.2108	13.7075	13.5597	13.659	NO
KIAA1109	KIAA1109	NM_015312	-1.46	0.0111145	chr4	+	9.29141	9.29821	9.4184	9.39546	9.33184	9.32421	9.10422	9.11233	9.03332	8.77495	8.79177	8.87676	YES
KIAA1217	KIAA1217	NM_001098500	2.35	0.00669444	chr10	+	6.73014	6.69365	6.65928	7.10407	7.02565	7.04908	8.39687	8.49851	8.34166	8.2754	8.29839	8.48177	YES
KIAA1598	KIAA1598	NM_001127211	-1.46	0.015058	chr10	-	11.4993	11.3627	11.6834	11.3527	11.4378	11.4534	11.4068	11.4144	11.2948	10.8374	10.9032	10.9491	NO
KIAA1715	KIAA1715	NM_030650	-1.53	0.00299945	chr2	-	8.85514	8.70211	8.80366	9.33007	9.38061	9.38544	8.40626	8.47402	8.45552	8.77328	8.73536	8.76878	YES
KIAA1804	mixed lineage kinase 4	NM_032435	-1.46	0.0353894	chr1	+	9.8474	9.73397	9.95176	10.6067	10.6257	10.6797	9.34567	9.41416	9.1902	10.0754	10.084	10.2668	NO
KIAA1841	KIAA1841	NM_001129993	-1.58	0.019368	chr2	+	8.59272	8.65513	8.74031	9.08524	9.04726	9.10738	8.46965	8.52455	8.3767	8.41777	8.36523	8.56514	NO
KIDINS220	kinase D-interacting substrate, 220kDa	NM_020738	-1.44	0.00754802	chr2	-	9.58628	9.63274	9.72673	10.0798	10.0448	10.0969	9.38843	9.41285	9.33866	9.46702	9.54828	9.55313	NO
KIF14	kinesin family member 14	NM_014875	-1.84	0.00976395	chr1	-	11.2389	11.2256	11.3333	11.2348	11.3446	11.3849	10.5001	10.5476	10.5355	10.432	10.457	10.547	NO
KIF15	kinesin family member 15	NM_020242	-1.64	0.0129332	chr3	+	8.95784	8.85128	9.17275	8.58621	8.64337	8.62016	8.54185	8.61247	8.54914	7.91892	7.89524	8.05418	YES
KIF1C	kinesin family member 1C	NM_006612	-2.1	0.00979699	chr17	+	9.20972	9.10748	9.27332	9.72716	9.6152	9.7759	8.53333	8.65476	8.44099	8.53343	8.66019	8.71693	YES
KIF3C	kinesin family member 3C	NM_002254	-1.99	0.015058	chr2	-	8.85082	8.75065	8.96231	10.2442	10.2358	10.3798	8.30874	8.44009	8.28678	9.23796	9.26178	9.45836	NO
KIF4A	kinesin family member 4A	NM_012310	-1.52	0.0245703	chrX	+	10.7048	10.7063	10.9895	10.7362	10.7471	10.7874	10.3682	10.5431	10.3969	10.0263	10.1397	10.2581	NO
KLHDC2	kelch domain containing 2	NM_014315	-1.7	0.00409228	chr14	+	10.6239	10.5726	10.8084	10.5939	10.4934	10.5533	10.2869	10.3138	10.3194	9.7837	9.80119	9.76861	YES
KLHL23	kelch-like 23 (Drosophila)	NM_144711	-1.71	0.0203675	chr2	+	6.90074	6.92162	7.08393	7.62925	7.48819	7.58969	6.69883	6.70019	6.65826	6.75978	6.80695	6.96022	NO
KLHL4	kelch-like 4 (Drosophila)	NM_019117	-1.54	0.0166098	chrX	+	6.96044	7.0313	7.11015	7.36394	7.25479	7.39282	6.71086	6.86594	6.84287	6.6256	6.73195	6.75646	NO
KLHL5	kelch-like 5 (Drosophila)	NM_001007075	-1.67	0.00138922	chr4	+	10.6118	10.6353	10.6897	10.6017	10.6372	10.5998	10.2963	10.3537	10.1759	9.83642	9.86603	9.8797	NO
KNTC1	kinetochore associated 1	NM_014708	-1.58	0.0103381	chr12	+	10.9969	11.1015	11.193	10.789	10.834	10.7848	10.7349	10.7671	10.6814	10.1366	10.0273	10.1808	NO
KRT80	keratin 80	NM_001081492	-1.41	0.0252055	chr12	-	7.0647	7.05288	7.28831	7.29756	7.23225	7.15764	6.73941	6.69196	6.60504	6.7492	6.60229	6.725	NO
LACTB	lactamase, beta	NM_032857	1.85	0.008157	chr15	+	9.14733	8.89386	9.19052	10.3688	10.4275	10.4971	10.114	10.0546	9.96736	11.2964	11.3231	11.4316	NO
LAMP3	lysosomal-associated membrane protein 3	NM_014398	56.8	0.000932749	chr3	-	6.33448	5.82418	5.91522	5.86184	6.15241	6.15727	11.8514	11.7136	11.8009	11.9494	12.0481	11.9772	YES
LAP3	leucine aminopeptidase 3	NM_015907	12.26	0.000999818	chr4	+	7.98548	7.94947	8.11575	8.1551	8.14009	8.24358	11.9095	11.8824	11.8206	11.6657	11.7493	11.9071	YES
LAPTM4A	lysosomal protein transmembrane 4 alpha	NM_014713	1.59	0.00855582	chr2	-	14.8008	14.7386	15.0244	15.1214	15.0295	15.0239	15.54	15.3742	15.4912	15.6432	15.701	15.7198	NO
LARS	leucyl-tRNA synthetase	NM_020117	-1.56	0.00575955	chr5	-	12.1908	12.2175	12.3814	12.0443	12.1057	12.0603	12.1958	12.1968	12.1987	11.4219	11.3558	11.4458	NO
LASP1	LIM and SH3 protein 1	NM_006148	-1.54	0.00662641	chr17	+	11.5953	11.5498	11.8315	11.8065	11.7668	11.8385	11.2784	11.3194	11.2173	11.1432	11.1751	11.2316	NO
LATS2	LATS, large tumor suppressor, homolog 2 (Drosophila)	NM_014572	1.42	0.0243282	chr13	-	8.00492	7.87345	8.03541	8.0526	8.00165	8.07343	8.19456	8.15993	8.06915	8.4495	8.56776	8.62548	NO
LGALS3BP	lectin, galactoside-binding, soluble, 3 binding protein	NM_005567	18.11	0.00575955	chr17	-	7.23858	7.07829	7.09571	7.22545	7.28498	7.29812	12.4196	12.5656	12.027	11.0726	11.5042	11.7789	YES
LGALS8	lectin, galactoside-binding, soluble, 8	NM_006499	1.71	0.00247455	chr1	+	10.9332	10.8986	11.0548	10.5516	10.5041	10.5692	11.6128	11.5034	11.5343	11.3225	11.2929	11.3461	YES
LGALS9	lectin, galactoside-binding, soluble, 9	NM_002308	1.49	0.013867	chr17	+	5.22693	5.32583	5.1776	5.36756	5.35258	5.29798	6.91351	6.66586	6.79746	5.927	5.93041	5.8091	YES
LGMN	legumain	NM_001008530	2.32	0.008157	chr14	-	11.5257	11.3413	11.6335	11.4722	11.2975	11.3518	12.4281	12.3905	12.3609	12.5092	12.5633	12.6853	YES
LINC00294	long intergenic non-protein coding RNA 294	NR_015451	-2.39	0.0243831	chr11	+	8.55095	8.69938	9.18218	8.97617	8.83728	9.09035	8.34586	8.36397	7.83098	7.49425	7.72224	7.90662	NO
LINC00473	long intergenic non-protein coding RNA 473	NR_026860	1.73	0.0157135	chr6	-	10.406	10.6258	10.748	8.92574	9.00912	8.9068	10.8402	10.9846	10.4476	9.70017	9.55412	9.73603	NO
LIPA	lipase A	NM_000235	1.96	0.00585115	chr10	-	8.00525	7.89289	8.11115	8.04168	8.15169	8.11724	9.1513	8.92525	9.00537	9.15845	9.03354	9.07351	NO
LMO7	LIM domain 7	NM_005358	1.98	0.00965075	chr13	+	9.63693	9.52228	9.80133	9.78038	9.7721	9.89601	10.9676	10.8179	10.8733	10.6949	10.7537	10.8643	NO
LNPEP	leucyl/cystinyl aminopeptidase	NM_005575	1.68	0.0100466	chr5	+	11.1368	11.1538	11.2479	10.7012	10.6061	10.5887	12.392	12.2952	12.3374	11.3525	11.2515	11.3379	YES
LOC100130111	uncharacterized LOC100130111	ENST00000536835	-1.41	0.0377131	chr15	+	7.80533	8.01951	8.20536	7.30519	7.22978	7.4061	7.77361	7.60832	7.51751	6.82051	6.81704	6.92881	NO
LOC100132707	uncharacterized LOC100132707	NR_024476	1.95	0.0162135	chr7	+	7.27748	7.25031	7.43765	6.90553	7.00428	6.9442	9.253	9.26034	8.99345	7.7893	7.8989	8.07495	NO
LOC100134229	uncharacterized LOC100134229	NR_024451	2.11	0.00409228	chr7	+	5.39971	5.00637	5.37379	5.44923	5.55615	5.51447	5.52679	5.75888	5.55326	6.52394	6.59463	6.62594	NO
LOC100499466	uncharacterized LOC100499466	NR_027418	-1.63	0.0333128	chr17	+	9.93465	10.0234	9.98406	9.67531	9.90891	9.85087	9.50163	9.49976	9.4575	9.13569	9.09524	9.25105	NO
LOC100505817	uncharacterized LOC100505817	NR_038340	-1.7	0.013966	chr18	+	5.70568	6.46597	5.87431	13.4149	13.5048	13.371	6.28186	5.7635	6.74227	12.6573	12.4871	12.6547	NO
LOC100505876	uncharacterized LOC100505876	NR_037879	-1.74	0.016181	chr2	+	10.0234	10.0634	10.2222	10.1224	10.2815	10.2812	9.874	9.89214	9.76618	9.48051	9.41007	9.55572	NO
LOC100506123	uncharacterized LOC100506123	NR_040097	-1.55	0.0145056	chr2	+	7.57036	7.93772	7.58141	7.78212	7.95634	7.84653	7.3074	7.30471	7.29682	7.19438	7.21914	7.25727	NO
LOC100506303	uncharacterized LOC100506303	ENST00000547220	1.59	0.00499909	chr14	+	10.0448	10.2108	10.2375	9.947	10.0296	10.0027	11.3138	11.2798	11.2173	10.6682	10.6356	10.7006	NO
LOC100506465	uncharacterized LOC100506465	ENST00000510694	-1.44	0.0284811	chr12	-	8.76896	8.7516	8.79003	8.56912	8.37725	8.52613	8.46489	8.45587	8.29667	8.00049	8.00295	8.01344	NO
LOC100506831	uncharacterized LOC100506831	ENST00000436616	3.03	0.00181618	chr2	+	7.60152	7.67221	7.52063	7.93498	7.95798	7.93886	9.38467	9.45776	9.40373	9.5099	9.53828	9.64729	NO
LOC100506881	uncharacterized LOC100506881	ENST00000416220	-1.54	0.00914237	chr7	-	7.84882	7.72496	8.00079	8.48732	8.39113	8.41049	7.28513	7.56228	7.23457	7.82157	7.79229	7.7202	NO
LOC100506963	uncharacterized LOC100506963	NR_038280	-1.46	0.045754	chr1	-	5.98502	5.98402	6.29129	5.6181	5.78589	5.80131	5.66166	5.70062	5.73568	5.23829	5.25893	5.35083	NO
LOC100507463	uncharacterized LOC100507463	NR_037173	2.91	0.0148806	chr6	+	5.34176	5.54779	5.40814	5.66178	5.58589	5.55834	8.21679	8.22637	7.80686	7.10384	7.15717	7.54842	NO
LOC100507487	uncharacterized LOC100507487	ENST00000511497	-1.59	0.0130726	chr4	+	7.7373	7.87165	7.87299	7.38345	7.38962	7.25982	7.49014	7.35605	7.22663	6.78753	6.7165	6.72556	NO
LOC100653149	uncharacterized LOC100653149	ENST00000455088	1.54	0.00917242	chr14	-	10.4399	10.6467	10.6304	10.4135	10.4844	10.4674	11.7852	11.7314	11.6742	11.1389	11.0197	11.0908	NO
LOC152217	uncharacterized LOC152217	NR_024388	1.41	0.00899406	chr3	+	7.3696	7.31821	7.47427	7.3134	7.26983	7.20916	7.30249	7.543	6.98745	7.76486	7.74466	7.77586	NO
LOC400655	uncharacterized LOC400655	NR_034133	-1.42	0.0316797	chr18	-	9.4595	9.53268	9.74215	9.49674	9.56592	9.64187	9.41532	9.58272	9.31578	8.8956	9.07924	9.05194	NO
LOC440896	uncharacterized LOC440896	NR_015361	1.63	0.00707474	chr9	-	5.34317	5.40552	5.33746	5.49038	5.56617	5.54317	5.42192	5.55725	5.535	6.19991	6.31041	6.23452	NO
LOC643401	uncharacterized LOC643401	NR_038848	2.63	0.00914237	chr5	+	6.06992	5.78553	5.9189	9.13506	9.05382	8.99512	6.65846	6.44652	6.54048	10.4716	10.2872	10.5538	NO
LOC647859	occludin pseudogene	NM_001205255	1.64	0.0187852	chr5	-	10.9164	10.6359	11.1021	12.2071	12.1444	12.3043	11.84	11.7297	11.7026	12.8673	12.9207	13.0473	NO
LOC654342	lymphocyte-specific protein 1 pseudogene	NR_027238	-1.42	0.0454507	chr2	-	7.90312	7.95624	8.32711	8.39698	8.5422	8.5047	8.02444	8.00987	7.91576	7.92881	7.98035	8.11667	NO
LOC728554	THO complex 3 pseudogene	NR_003615	-1.43	0.0100146	chr5	+	10.3126	10.5424	10.7489	10.7257	10.6628	10.6887	10.3552	10.5034	10.329	10.1519	10.1746	10.2482	NO
LOC90784	uncharacterized LOC90784	NR_026984	-1.61	0.00953633	chr2	-	7.95559	8.33421	8.45295	8.523	8.50129	8.61503	7.82657	7.47803	7.7101	7.75167	7.86293	7.83492	NO
LONP2	lon peptidase 2, peroxisomal	NM_031490	-1.74	0.0124438	chr16	+	10.4965	10.5013	10.6968	11.017	10.9145	10.9326	10.4256	10.4455	10.3039	10.1295	10.1278	10.2817	YES
LONRF2	LON peptidase N-terminal domain and ring finger 2	NM_198461	-2.2	0.00726473	chr2	-	8.62122	8.5195	8.74033	8.05058	8.05372	8.23147	7.66365	7.82846	7.44358	6.96696	6.91398	6.8564	NO
LPIN1	lipin 1	NM_145693	-1.55	0.00490313	chr2	+	8.97892	8.92894	9.07739	9.53456	9.52795	9.60787	9.15086	9.1243	9.0146	8.87963	8.89791	8.92949	NO
LPP	LIM domain containing preferred translocation partner in lipoma	NM_001167671	-1.51	0.0120208	chr3	+	7.79132	7.90376	7.88522	7.66503	7.66738	7.59742	7.7467	7.67901	7.55247	7.06007	6.94655	7.07521	NO
LRCH1	leucine-rich repeats and calponin homology (CH) domain containing 1	NM_001164211	1.48	0.0413333	chr13	+	7.63461	7.55966	7.69954	8.21174	8.02395	8.12674	8.06763	8.12386	8.02823	8.68257	8.68408	8.90274	NO
LRIG3	leucine-rich repeats and immunoglobulin-like domains 3	NM_001136051	1.56	0.0493414	chr12	-	8.38583	8.31433	8.63212	7.96187	7.85213	8.17278	9.07957	9.06824	8.89076	8.61519	8.63906	8.77334	NO
LRP6	low density lipoprotein receptor-related protein 6	NM_002336	-1.85	0.000999818	chr12	-	12.5664	12.6008	12.7786	12.0435	12.0487	12.0038	12.4424	12.3577	12.3442	11.1423	11.161	11.1703	NO
LRPPRC	leucine-rich pentatricopeptide repeat containing	NM_133259	-1.53	0.0201503	chr2	-	13.1983	13.2468	13.4738	13.5997	13.6818	13.7073	12.8501	12.8409	12.7994	13.0735	13.0554	13.1992	YES
LRRC28	leucine rich repeat containing 28	NM_144598	-1.65	0.0221123	chr15	+	8.66372	8.69247	8.86999	8.57666	8.38755	8.60492	8.3234	8.41225	8.21132	7.86977	7.84136	7.88645	NO
LRRC66	leucine rich repeat containing 66	NM_001024611	1.55	0.0291552	chr4	-	4.92339	4.86126	5.02742	4.99413	5.01279	5.20163	5.24916	5.03765	5.39664	5.68002	5.63068	5.60956	NO
LRRK2	leucine-rich repeat kinase 2	NM_198578	-1.55	0.0297185	chr12	+	9.12264	9.1043	9.26687	7.58342	7.33865	7.4341	8.65183	8.64482	8.54709	6.86469	6.74986	6.82085	NO
LRRN3	leucine rich repeat neuronal 3	NM_001099658	1.8	0.0137877	chr7	+	5.68702	5.66164	5.38249	6.20822	6.1422	6.21103	5.51546	5.70471	5.67391	7.04612	6.87472	7.07457	YES
LSM4	LSM4 homolog, U6 small nuclear RNA associated (S. cerevisiae)	NM_001252129	-1.45	0.0451132	chr19	-	10.0035	9.92077	10.1403	9.91425	10.0087	10.0397	9.95427	10.046	10.0193	9.3643	9.46578	9.59493	NO
LSR	lipolysis stimulated lipoprotein receptor	NM_015925	1.86	0.0386257	chr19	+	8.22808	8.21792	8.4294	8.09376	8.09363	8.20589	8.65609	8.79385	8.40879	8.76805	9.01033	9.14779	NO
LSS	lanosterol synthase (2,3-oxidosqualene-lanosterol cyclase)	NM_001001438	-2.19	0.020312	chr21	-	9.07774	9.06088	9.24933	9.34938	9.25917	9.46836	8.87797	9.01679	8.64441	8.03452	8.24665	8.37118	YES
LTA4H	leukotriene A4 hydrolase	NM_000895	-1.99	0.0134491	chr12	-	13.3435	13.2715	13.4023	13.1408	13.1122	13.1157	12.8662	12.8598	12.7527	12.0162	12.1026	12.2855	YES
LY6E	lymphocyte antigen 6 complex, locus E	NM_001127213	3.19	0.00409228	chr8	+	9.7937	9.6467	10.0096	9.50295	9.29797	9.50133	11.5081	11.5991	11.3038	11.1766	11.2065	11.1445	YES
LZIC	leucine zipper and CTNNBIP1 domain containing	NM_032368	-1.47	0.0298341	chr1	-	9.85075	9.63096	9.97781	9.63435	9.64748	9.71907	9.91987	9.74441	9.62835	9.07522	8.99712	9.21923	NO
MAGED1	melanoma antigen family D, 1	NM_001005332	-1.55	0.0235417	chrX	+	8.72404	8.64834	8.84731	8.4406	8.41518	8.55681	8.47025	8.55827	8.46298	7.68963	7.79946	7.89603	NO
MALL	mal, T-cell differentiation protein-like	NM_005434	-1.73	0.00181618	chr2	-	13.9572	13.945	14.1632	13.8559	13.8045	13.8488	14.0506	14.0943	14.0343	13.0614	13.0936	13.0522	NO
MAN1A2	mannosidase, alpha, class 1A, member 2	NM_006699	-1.57	0.0116411	chr1	+	10.5694	10.4942	10.6896	10.2731	10.2855	10.3076	10.1872	10.2409	10.0739	9.63406	9.64226	9.77009	YES
MAP1B	microtubule-associated protein 1B	NM_005909	-1.49	0.0112173	chr5	+	11.2955	11.3239	11.3691	12.8142	12.8448	12.8355	10.8524	10.89	10.7366	12.1841	12.2593	12.3253	YES
MAP2	microtubule-associated protein 2	NM_001039538	1.43	0.0348041	chr2	+	6.0729	6.04214	6.05632	5.22943	5.41063	5.35076	7.46695	7.61257	7.30904	5.86349	5.82687	6.00022	YES
MAP3K8	mitogen-activated protein kinase kinase kinase 8	NM_001244134	1.67	0.0137565	chr10	+	9.20406	9.03839	9.28131	8.70962	8.51653	8.62237	10.3201	10.2114	10.0282	9.32457	9.41003	9.35715	NO
MAP4K4	mitogen-activated protein kinase kinase kinase kinase 4	NM_001242559	1.84	0.013947	chr2	+	9.33754	9.31932	9.51422	10.066	10.1111	10.1343	9.41375	9.43784	9.40474	10.8851	10.97	11.1268	NO
MAP7D3	MAP7 domain containing 3	NM_001173516	-1.52	0.0069181	chrX	-	9.2156	9.15766	9.44704	9.15711	9.19422	9.1843	8.70152	8.83212	8.7064	8.48347	8.58229	8.58014	NO
MAPK9	mitogen-activated protein kinase 9	NM_001135044	-1.44	0.00924006	chr5	-	9.50476	9.44034	9.65567	9.71983	9.74409	9.7997	9.24496	9.32103	9.16766	9.22266	9.15394	9.24253	NO
MAPKAP1	mitogen-activated protein kinase associated protein 1	NM_001006617	-2.09	0.0065988	chr9	-	9.66254	9.68825	9.85012	9.82615	9.76553	9.82453	9.23727	9.26501	9.10663	8.7774	8.75099	8.90894	YES
MAPRE2	microtubule-associated protein, RP/EB family, member 2	NM_001143826	-1.5	0.00901928	chr18	+	9.78263	9.63481	9.76432	9.73455	9.74684	9.80154	9.31516	9.31373	9.20988	9.05299	9.16474	9.15119	YES
MAPT	microtubule-associated protein tau	NM_001123066	-1.59	0.0278672	chr17	+	7.69927	7.58102	7.87698	7.92345	7.71721	7.93203	7.37707	7.53016	7.39765	7.26189	7.23135	7.27721	NO
MASTL	microtubule associated serine/threonine kinase-like	NM_001172303	3.29	0.00517553	chr10	+	11.0971	11.1438	11.2675	11.3219	11.2418	11.335	13.2306	13.1647	13.146	13.059	12.9011	13.1619	YES
MAVS	mitochondrial antiviral signaling protein	NM_001206491	-1.85	0.0157486	chr20	+	8.88456	8.8649	9.27704	9.20612	9.02397	9.21379	8.70368	8.77795	8.54478	8.32379	8.24755	8.38731	YES
MB21D2	Mab-21 domain containing 2	NM_178496	2.96	0.00536488	chr3	-	7.64432	7.76959	7.87899	7.77867	7.77787	7.95104	9.75556	9.8912	9.65081	9.34098	9.34719	9.22763	NO
MBD5	methyl-CpG binding domain protein 5	NM_018328	1.46	0.0305244	chr2	+	7.4798	7.29345	7.47674	7.43318	7.40181	7.49758	7.61495	7.65812	7.56295	7.91266	7.97195	8.12638	YES
MBOAT1	membrane bound O-acyltransferase domain containing 1	NM_001080480	1.43	0.0116678	chr6	-	9.82024	9.93001	10.0768	10.5276	10.4364	10.5394	10.4001	10.4808	10.4678	10.9975	11.0787	11.0555	NO
MBOAT2	membrane bound O-acyltransferase domain containing 2	NM_138799	-1.6	0.00763126	chr2	-	8.87469	8.95565	8.98475	9.21697	9.23418	9.29853	8.4886	8.60427	8.48721	8.44707	8.55294	8.54988	NO
MBTPS2	membrane-bound transcription factor peptidase, site 2	NM_015884	-1.43	0.0148806	chrX	+	13.0406	13.253	13.1664	12.8495	12.7958	12.7678	12.8782	12.811	12.8563	12.2826	12.1663	12.2969	NO
MCL1	myeloid cell leukemia sequence 1 (BCL2-related)	NM_001197320	2.68	0.00517553	chr1	-	10.823	10.8791	11.0028	10.7342	10.6553	10.6677	12.2245	12.0557	12.0255	11.9951	12.0728	12.204	YES
MCM6	minichromosome maintenance complex component 6	NM_005915	-1.67	0.0223619	chr2	-	11.4324	11.322	11.5282	12.149	12.2469	12.3018	11.233	11.2328	11.1687	11.5019	11.3902	11.6109	YES
MCM8	minichromosome maintenance complex component 8	NM_032485	-1.48	0.00987034	chr20	+	13.955	14.0466	14.0648	13.923	13.8762	13.9346	13.5443	13.6203	13.6463	13.3585	13.3302	13.4363	NO
MDM2	Mdm2, p53 E3 ubiquitin protein ligase homolog (mouse)	NM_002392	1.97	0.00517553	chr12	+	10.802	10.7676	10.9214	12.3462	12.3502	12.3371	10.8985	10.8425	10.7716	13.2749	13.3167	13.4285	YES
ME1	malic enzyme 1, NADP(+)-dependent, cytosolic	NM_002395	-1.98	0.00901928	chr6	-	14.6759	14.6524	14.803	15.0157	15.1279	15.0772	14.3752	14.3499	14.3444	14.078	14.0311	14.2076	YES
MEGF9	multiple EGF-like-domains 9	NM_001080497	-1.72	0.0136415	chr9	-	10.9228	10.8605	11.096	10.2896	10.3239	10.3962	10.0654	10.055	9.7973	9.56027	9.52861	9.69645	YES
MEMO1P1	mediator of cell motility 1 pseudogene 1	ENST00000412073	-1.71	0.00838917	chr21	+	9.4565	9.09275	9.78687	9.8529	9.96537	9.93995	8.90447	9.12476	8.95217	9.16151	9.13586	9.23559	NO
METTL12	methyltransferase like 12	NM_001043229	1.62	0.0482353	chr11	+	6.61861	6.59787	7.15362	6.68845	6.71885	6.89371	6.79707	6.98787	6.69286	7.39527	7.33189	7.60564	NO
METTL2A	methyltransferase like 2A	NM_181725	-1.51	0.00910179	chr17	+	11.198	11.2727	11.4778	11.0525	11.0767	11.0965	11.1318	11.0959	11.0945	10.4914	10.4118	10.5355	NO
METTL2B	methyltransferase like 2B	NM_018396	-1.63	0.0360196	chr7	+	10.9818	10.9884	11.0692	10.6885	10.9067	10.8857	10.7579	10.772	10.6721	10.1898	10.1972	10.3121	NO
METTL7B	methyltransferase like 7B	NM_152637	-2	0.0408282	chr12	+	8.5435	7.8765	8.7836	7.22217	7.16501	7.0879	7.6936	8.06273	7.37264	6.13957	6.0185	6.45524	NO
MFF	mitochondrial fission factor	NM_020194	-1.47	0.00377905	chr2	+	10.5876	10.6352	10.7832	11.0702	11.1269	11.0943	10.4844	10.3296	10.3473	10.5342	10.5413	10.5764	NO
MFGE8	milk fat globule-EGF factor 8 protein	NM_001114614	-1.45	0.0434917	chr15	-	9.11515	9.15113	9.40592	9.97345	9.77818	9.9586	9.0853	9.12305	8.93378	9.38189	9.48233	9.4342	NO
MFSD6	major facilitator superfamily domain containing 6	NM_017694	-1.53	0.0166098	chr2	+	9.16792	9.10521	9.29642	9.83849	9.79081	9.85273	8.67137	8.78421	8.63628	9.22497	9.21568	9.36367	NO
MGAT5	mannosyl (alpha-1,6-)-glycoprotein beta-1,6-N-acetyl-glucosaminyltransferase	NM_002410	1.46	0.045412	chr2	+	9.18168	9.23755	9.57092	10.1502	10.1082	10.0798	9.40263	9.30421	9.2035	10.6139	10.6718	10.9101	NO
MGC23284	uncharacterized LOC197187	NR_024399	-2.66	0.0219854	chr16	+	7.91963	7.80266	7.98558	8.38698	8.37659	8.46991	7.44396	7.47467	7.13907	6.83721	6.95401	7.31001	NO
MIB1	mindbomb E3 ubiquitin protein ligase 1	NM_020774	-1.52	0.0105667	chr18	+	10.2617	10.3723	10.4131	10.345	10.2981	10.2923	10.0371	10.1193	9.9555	9.66176	9.69206	9.79071	NO
MIER3	mesoderm induction early response 1, family member 3	NM_152622	1.45	0.00826141	chr5	-	9.20017	9.20438	9.3391	9.19349	9.24746	9.17005	9.5204	9.4779	9.48957	9.7062	9.72949	9.78432	NO
MIF4GD	MIF4G domain containing	NM_001242498	-1.65	0.00804732	chr17	-	9.54967	9.41192	9.82395	9.23747	9.16846	9.27286	9.33431	9.39108	9.08127	8.50777	8.50178	8.58837	NO
MIR3198-1	microRNA 3198-1	NR_036168	-2.95	0.0145555	chr22	-	9.09442	9.54437	10.3097	9.27935	9.19852	9.49639	8.77151	8.95784	8.64546	7.52182	7.75668	7.87405	NO
MIR4521	microRNA 4521	NR_039746	3.87	0.0108686	chr17	+	8.19242	8.13801	8.34047	9.62664	9.28141	9.60206	10.2913	10.3011	10.095	11.4441	11.5445	11.7827	NO
MIR4637	microRNA 4637	NR_039780	-1.8	0.04611	chr5	-	4.37385	5.59884	5.51234	5.18851	5.08381	4.88944	4.41135	5.57663	4.22196	4.4363	4.18849	4.23347	NO
MKL2	MKL/myocardin-like 2	NM_014048	-1.54	0.00443029	chr16	+	11.2556	11.2848	11.3527	11.2557	11.1653	11.2125	10.8891	10.8687	10.6755	10.5827	10.5652	10.5867	YES
MLH1	mutL homolog 1, colon cancer, nonpolyposis type 2 (E. coli)	NM_000249	-1.49	0.0411817	chr3	+	9.74936	9.78463	9.93056	9.96595	10.1089	10.122	9.76693	9.77936	9.68239	9.53039	9.5417	9.6783	NO
MLKL	mixed lineage kinase domain-like	NM_001142497	5.79	0.00337613	chr16	-	8.30197	8.44144	8.63023	9.43284	9.14414	9.24708	11.5636	11.5941	11.3756	11.7952	11.7354	11.8637	YES
MLPH	melanophilin	NM_001042467	-1.5	0.0183112	chr2	+	8.23506	8.15296	8.3334	9.13362	8.96786	9.04123	7.70609	7.65292	7.66584	8.46455	8.40585	8.50986	NO
MLXIP	MLX interacting protein	NM_014938	-1.7	0.0170369	chr12	+	9.36678	9.46849	9.81377	8.75352	8.66849	8.79161	9.05727	9.12021	8.82327	7.8711	7.97784	8.08176	YES
MMAB	methylmalonic aciduria (cobalamin deficiency) cblB type	NM_052845	-1.72	0.00965075	chr12	-	8.96712	9.02125	9.171	9.21468	9.20191	9.37064	8.83613	8.89227	8.62679	8.42591	8.42727	8.45721	NO
MMD	monocyte to macrophage differentiation-associated	NM_012329	-2.2	0.014052	chr17	-	14.759	14.7804	14.9375	13.8983	14.0189	14.0017	14.0149	13.9213	14.045	12.6824	12.9705	12.8881	NO
MMP24	matrix metallopeptidase 24 (membrane-inserted)	NM_006690	-1.48	0.015062	chr20	+	7.75122	7.70053	7.96145	8.2276	8.14796	8.2962	7.54479	7.58008	7.41059	7.661	7.65541	7.71954	NO
MOB3A	MOB kinase activator 3A	NM_130807	-1.78	0.00527177	chr19	-	11.8308	11.8335	12.1689	11.8106	11.9245	11.8437	11.5657	11.6498	11.4178	10.9933	11.062	11.0144	NO
MOCS2	molybdenum cofactor synthesis 2	NM_004531	-1.59	0.0181788	chr5	-	8.37737	8.18911	8.38915	8.54374	8.42267	8.55821	7.84255	7.92252	7.69905	7.89293	7.74295	7.87934	NO
MORC3	MORC family CW-type zinc finger 3	NM_015358	1.49	0.0187798	chr21	+	9.46034	9.37857	9.47946	9.23579	9.20868	9.26931	9.93466	9.85922	9.92427	9.77552	9.81418	9.96274	NO
MORC4	MORC family CW-type zinc finger 4	NM_001085354	-1.67	0.024883	chrX	-	10.7178	10.6984	10.8848	11.307	11.4066	11.4994	10.4586	10.474	10.4047	10.6021	10.6541	10.7984	NO
MOV10	Mov10, Moloney leukemia virus 10, homolog (mouse)	NM_001130079	2.42	0.00654191	chr1	+	7.52521	7.44743	7.69987	7.62439	7.645	7.69236	9.7834	9.79318	9.35289	8.91086	8.93261	9.12433	YES
MPDZ	multiple PDZ domain protein	NM_003829	-1.75	0.0126763	chr9	-	10.1938	10.1891	10.3279	10.1418	10.1278	10.1161	9.98741	10.0082	9.8766	9.32489	9.32397	9.49786	NO
MPP1	membrane protein, palmitoylated 1, 55kDa	NM_001166460	-1.47	0.00917242	chrX	-	7.04479	7.104	7.02959	7.59172	7.5365	7.55415	6.8024	6.8039	6.83915	7.06421	6.95391	6.99676	NO
MPV17L	MPV17 mitochondrial membrane protein-like	NM_001128423	-1.5	0.0491504	chr16	+	9.1173	9.20626	9.19367	9.91318	9.71645	9.75688	8.79589	8.84206	8.75844	9.30671	9.04047	9.16002	NO
MRPL17	mitochondrial ribosomal protein L17	NM_022061	2.12	0.029893	chr11	-	9.03093	9.05291	9.33063	9.045	9.0405	9.2489	10.326	10.3988	10.1913	10.0462	10.1305	10.427	YES
MRPS27	mitochondrial ribosomal protein S27	NM_015084	-1.62	0.0145827	chr5	-	10.8861	10.8522	10.962	10.7442	10.6856	10.7311	10.5402	10.6454	10.5087	10.0245	9.97237	10.1543	YES
MSH4	mutS homolog 4 (E. coli)	NM_002440	3.46	0.0145555	chr1	+	4.57401	4.67805	4.63132	4.67282	4.53122	4.50127	5.61643	5.54893	5.44704	6.27906	6.11765	6.59436	NO
MSI2	musashi homolog 2 (Drosophila)	NM_138962	-1.64	0.0148806	chr17	+	8.90794	9.04125	9.27894	9.08143	9.0193	9.05806	8.70119	8.74259	8.61951	8.33749	8.25127	8.45155	NO
MSMO1	methylsterol monooxygenase 1	NM_001017369	-1.44	0.0112068	chr4	+	13.9418	13.8184	13.7676	14.3424	14.4493	14.4341	13.8714	13.8115	13.9194	13.9175	13.9486	13.9219	YES
MT1A	metallothionein 1A	NM_005946	2.09	0.0251078	chr16	+	5.49046	5.12336	5.0878	5.20972	5.4105	5.42225	6.7685	6.60548	6.43052	6.49288	6.23993	6.58042	YES
MT1B	metallothionein 1B	NM_005947	4.65	0.0189424	chr16	+	5.84448	6.28421	5.94373	6.1091	5.93829	5.96289	7.20462	7.38151	7.63607	8.18032	8.15818	7.61018	NO
MT1CP	metallothionein 1C, pseudogene	ENST00000379816	5.75	0.00900258	chr16	+	5.5341	5.58483	5.62311	6.3765	6.09742	5.9648	8.08283	8.33239	8.19337	8.65644	8.36531	8.63931	NO
MT1DP	metallothionein 1D, pseudogene	NR_003658	1.79	0.0158509	chr16	+	5.89709	6.12852	5.71283	6.12335	6.05887	5.98086	6.78563	6.92394	6.61642	7.00802	6.8866	6.78994	NO
MT1E	metallothionein 1E	NM_175617	1.63	0.0251515	chr16	+	7.09354	7.09891	7.05535	7.06223	7.08045	6.97508	7.51299	7.40076	7.66189	7.7072	7.97845	7.76987	NO
MT1F	metallothionein 1F	NM_005949	3.58	0.0170175	chr16	+	5.67937	5.90923	6.04326	5.94537	5.98226	6.27168	7.20831	7.03682	7.17629	7.62742	7.77765	8.05931	YES
MT1JP	metallothionein 1J, pseudogene	NR_036677	2.97	0.0354503	chr16	+	4.76059	5.48048	5.02304	5.41072	5.90346	5.54529	6.63453	6.6026	6.55537	7.15001	7.12737	6.79068	NO
MT1M	metallothionein 1M	NM_176870	1.68	0.0366374	chr16	+	5.81346	5.74253	5.56478	5.78042	5.51462	5.703	6.11463	6.05348	5.98027	6.6909	6.41809	6.45771	YES
MT1X	metallothionein 1X	NM_005952	1.78	0.0360494	chr16	+	6.0491	6.18178	6.33768	6.66663	6.63375	6.72837	7.01011	7.0434	6.79554	7.26048	7.51638	7.59778	YES
MT2A	metallothionein 2A	NM_005953	5.83	0.0117928	chr16	+	11.6617	11.2439	11.7483	12.5743	11.9314	12.4216	14.8117	14.7198	14.673	14.9435	14.8931	15.0437	YES
MTCH2	mitochondrial carrier 2	NM_014342	-1.7	0.00299945	chr11	-	13.9069	14.013	14.1275	14.1156	14.0837	14.1437	13.7101	13.6648	13.6783	13.348	13.2899	13.3577	NO
MTMR11	myotubularin related protein 11	NM_001145862	1.57	0.0466876	chr1	-	7.87109	7.7397	7.95812	7.28474	7.22819	7.2561	9.35314	9.45846	8.89735	7.88216	7.93532	8.25244	YES
MTMR12	myotubularin related protein 12	NM_001040446	-1.54	0.0426519	chr5	-	10.2829	10.13	10.3589	10.1546	10.2275	10.1739	9.98006	9.98104	9.86116	9.53402	9.43529	9.73169	NO
MTO1	mitochondrial translation optimization 1 homolog (S. cerevisiae)	NM_001123226	-1.46	0.030362	chr6	+	7.73916	7.60973	7.75789	8.03045	7.90081	8.06734	7.61601	7.58191	7.41377	7.49233	7.478	7.58112	NO
MTOR	mechanistic target of rapamycin (serine/threonine kinase)	NM_004958	-1.5	0.0354407	chr1	-	9.33007	9.36305	9.5806	9.24097	9.22652	9.32265	9.29837	9.32796	9.11385	8.53349	8.64414	8.79326	NO
MTR	5-methyltetrahydrofolate-homocysteine methyltransferase	NM_000254	-1.56	0.0096444	chr1	+	10.083	10.158	10.4459	10.2706	10.27	10.2749	10.0632	10.0034	9.99361	9.63055	9.59811	9.73418	NO
MTSS1L	metastasis suppressor 1-like	NM_138383	-1.64	0.0310832	chr16	-	7.97533	7.9046	8.15822	8.37159	8.35893	8.50633	7.53074	7.6797	7.31255	7.649	7.64749	7.86654	NO
MUC1	mucin 1, cell surface associated	NM_001018016	1.43	0.0127906	chr1	-	6.13749	6.17866	6.24914	6.0398	6.09009	5.99109	6.78952	6.63861	6.49276	6.55704	6.55968	6.65593	YES
MUM1	melanoma associated antigen (mutated) 1	NM_032853	-1.41	0.0245164	chr19	+	8.04069	8.20665	8.42062	7.9361	8.00573	8.0025	7.82429	7.92668	7.78397	7.43986	7.49743	7.60083	NO
MUT	methylmalonyl CoA mutase	NM_000255	-1.5	0.0159074	chr6	-	9.16651	9.12405	9.19549	9.04985	8.9905	8.98697	8.85388	8.89544	8.9237	8.39254	8.4075	8.5383	NO
MVD	mevalonate (diphospho) decarboxylase	NM_002461	-2.72	0.0263631	chr16	-	9.94214	9.83068	10.1852	10.8041	10.605	10.941	9.92583	9.98253	9.58987	9.19089	9.31873	9.6286	NO
MVK	mevalonate kinase	NM_000431	-1.61	0.0121948	chr12	+	7.56697	7.47224	7.67416	7.66475	7.57315	7.7388	7.28553	7.34359	7.20351	6.94386	6.97483	7.01419	NO
MX2	myxovirus (influenza virus) resistance 2 (mouse)	NM_002463	2.24	0.00556932	chr21	+	5.50532	5.56753	5.25934	5.41273	5.55873	5.42871	6.80377	6.82118	6.69217	6.52994	6.62552	6.59335	YES
MXD1	MAX dimerization protein 1	NM_001202513	3.08	0.0156426	chr2	+	7.01676	6.84667	7.06085	7.13237	6.9903	7.09887	7.46909	7.57013	7.50238	8.75078	8.68892	9.17958	YES
MXRA7	matrix-remodelling associated 7	NM_001008528	-1.64	0.0250984	chr17	-	11.4192	11.4157	11.5461	11.2381	11.1575	11.2382	11.2558	11.2381	11.1072	10.5314	10.5093	10.7156	NO
MYCBP2	MYC binding protein 2, E3 ubiquitin protein ligase	NM_015057	1.47	0.0206129	chr13	-	8.98898	9.13862	9.24129	9.02438	8.948	8.9162	9.76729	9.70559	9.66468	9.51232	9.42897	9.5877	YES
MYD88	myeloid differentiation primary response gene (88)	NM_001172566	6.56	0.00230727	chr3	+	9.06546	9.07103	9.33047	8.80547	8.77245	8.97443	12.363	12.3971	12.3026	11.5141	11.3542	11.492	YES
MYEF2	myelin expression factor 2	NM_016132	-1.57	0.00499909	chr15	-	9.78867	9.74427	9.85641	9.71107	9.78852	9.78317	9.5539	9.53206	9.57842	9.15733	9.13436	9.10973	NO
MYH10	myosin, heavy chain 10, non-muscle	NM_001256012	-1.66	0.0124438	chr17	-	10.0076	10.0089	10.1349	10.5803	10.5831	10.6753	9.58662	9.61985	9.45976	9.85863	9.83104	9.98188	NO
MYH9	myosin, heavy chain 9, non-muscle	NM_002473	-1.49	0.0315258	chr22	-	11.0055	11.0198	11.2457	11.6226	11.5966	11.6213	10.875	10.8715	10.6765	11.03	11.061	11.2337	NO
MYL12A	myosin, light chain 12A, regulatory, non-sarcomeric	NM_006471	1.57	0.00899406	chr18	+	13.8258	13.9626	14.0217	14.1377	14.0347	14.0929	14.842	14.6807	14.6523	14.6852	14.7428	14.7831	NO
MYO1D	myosin ID	NM_015194	-1.56	0.0157628	chr17	-	6.5315	6.67288	6.66584	7.93792	7.8621	7.91254	6.60192	6.61813	6.42324	7.37089	7.19396	7.25632	NO
MYO5A	myosin VA (heavy chain 12, myoxin)	NM_000259	-2.31	0.00594205	chr15	-	10.8093	10.8114	11.0445	11.1191	11.1981	11.164	10.4373	10.4375	10.2271	9.94448	9.8759	10.0672	NO
MYO5C	myosin VC	NM_018728	-1.97	0.00900258	chr15	-	11.3531	11.3719	11.5786	10.53	10.4506	10.5232	10.9227	10.8964	10.7721	9.44016	9.55663	9.63143	NO
MYO9A	myosin IXA	NM_006901	-1.69	0.00726473	chr15	-	10.3309	10.3518	10.467	10.1549	10.1327	10.1804	10.0457	10.0642	9.98344	9.34879	9.39166	9.48397	NO
N4BP1	NEDD4 binding protein 1	NM_153029	2.16	0.00820953	chr16	-	8.71891	8.729	8.94033	9.4096	9.46316	9.40851	9.58667	9.56391	9.51398	10.5078	10.4237	10.6438	YES
NAE1	NEDD8 activating enzyme E1 subunit 1	NM_001018159	-1.52	0.0460571	chr16	-	11.8699	11.81	11.9063	12.4355	12.444	12.401	11.8162	11.8399	11.7779	11.8509	11.6417	11.9525	NO
NALCN	sodium leak channel, non-selective	NM_052867	-1.69	0.00630552	chr13	-	7.20604	7.14346	7.21765	7.78095	7.68216	7.66939	6.8993	6.83117	7.01852	6.91429	6.96556	6.89768	NO
NAMPT	nicotinamide phosphoribosyltransferase	NM_005746	1.72	0.0204192	chr7	-	8.28619	8.15326	8.35187	8.86904	9.12585	8.98739	9.79314	9.67133	9.79684	9.77658	9.77952	9.89381	YES
NAMPTL	nicotinamide phosphoribosyltransferase-like	ENST00000543053	1.95	0.0371548	chr10	-	9.74658	9.60199	9.69068	10.2793	10.7279	10.6036	11.4172	11.2823	11.381	11.5456	11.5478	11.7196	YES
NAPA	N-ethylmaleimide-sensitive factor attachment protein, alpha	NM_003827	2.72	0.00900258	chr19	-	9.81316	9.66917	10.1141	10.054	10.1571	10.2636	11.4095	11.5922	11.3405	11.4859	11.5945	11.7255	YES
NARS	asparaginyl-tRNA synthetase	NM_004539	-1.43	0.0267647	chr18	-	13.7663	13.7233	13.9464	14.0336	14.0919	14.038	13.6609	13.641	13.6196	13.5303	13.3748	13.5825	NO
NAV2	neuron navigator 2	NM_001111018	2.37	0.0144019	chr11	+	6.12104	6.10786	6.0075	6.51949	6.37143	6.43576	6.13895	6.069	6.12469	7.65594	7.71193	7.9945	NO
NAV3	neuron navigator 3	NM_014903	2.06	0.0205409	chr12	+	6.29929	6.1805	6.39363	7.81166	7.75634	7.80951	6.86234	6.76629	6.64837	8.82262	8.87983	9.20341	YES
NBEA	neurobeachin	NM_001204197	-1.69	0.00443029	chr13	+	8.98954	9.03447	9.18608	8.66364	8.5827	8.6639	8.82	8.6739	8.59952	7.90977	7.88603	7.93606	NO
NBEAL1	neurobeachin-like 1	NM_001114132	-1.5	0.0254623	chr2	+	8.7005	8.818	8.88879	9.59876	9.56718	9.58942	8.40914	8.33403	8.20203	9.01502	8.98958	9.17783	NO
NBN	nibrin	NM_002485	2.07	0.00490313	chr8	-	9.93167	9.90329	10.039	9.92951	10.0122	10.0661	11.367	11.3991	11.4118	11.0524	11.0267	11.1151	YES
NBPF1	neuroblastoma breakpoint family, member 1	NM_017940	-1.42	0.045754	chr1	-	11.4309	11.511	11.6862	11.4313	11.5561	11.4838	11.2685	11.2365	11.1022	10.923	10.9775	11.1317	NO
NCAPD2	non-SMC condensin I complex, subunit D2	NM_014865	-1.84	0.0141877	chr12	+	12.9613	13.0175	13.1275	12.9079	13.0016	13.0529	12.6648	12.7392	12.5664	12.0362	12.1024	12.2342	YES
NCAPG2	non-SMC condensin II complex, subunit G2	NM_017760	-1.42	0.0373885	chr7	-	10.7411	10.8135	10.995	10.953	10.9808	10.9844	10.5396	10.6247	10.5438	10.47	10.479	10.6519	NO
NCF2	neutrophil cytosolic factor 2	NM_000433	1.63	0.00594205	chr1	-	4.76733	4.79743	4.71657	4.85589	4.84214	4.886	4.81324	4.80861	4.95738	5.49416	5.60454	5.56733	NO
NCOA7	nuclear receptor coactivator 7	NM_001122842	1.79	0.00436685	chr6	+	9.44826	9.3177	9.61519	9.04847	8.94944	9.02243	11.0864	11.0279	10.9594	9.85436	9.82754	9.89495	YES
NDRG3	NDRG family member 3	NM_022477	-2.01	0.00807583	chr20	-	12.2347	12.2046	12.401	12.3537	12.3167	12.4019	11.852	11.9227	11.7477	11.3475	11.3535	11.5054	NO
NDUFA9	NADH dehydrogenase (ubiquinone) 1 alpha subcomplex, 9, 39kDa	NM_005002	1.78	0.0264378	chr12	+	10.7093	10.5204	10.5497	10.4709	10.4015	10.6269	11.9657	11.8169	11.7028	11.311	11.2101	11.4456	NO
NDUFS1	NADH dehydrogenase (ubiquinone) Fe-S protein 1, 75kDa (NADH-coenzyme Q reductase)	NM_001199981	-1.68	0.00436685	chr2	-	10.2132	10.3284	10.4199	11.0646	10.9867	11.0086	10.0305	9.99625	9.96391	10.2187	10.2669	10.2934	NO
NDUFV3	NADH dehydrogenase (ubiquinone) flavoprotein 3, 10kDa	NM_001001503	-1.54	0.0235502	chr21	+	8.54135	8.34056	8.67697	8.43902	8.56655	8.54475	8.32486	8.40296	8.15183	8.01904	7.84421	7.93046	NO
NEBL	nebulette	NM_001173484	-1.47	0.00853726	chr10	-	7.8069	7.75805	7.92462	7.74517	7.78703	7.72804	7.39781	7.4863	7.30637	7.19099	7.16111	7.25918	YES
NEDD9	neural precursor cell expressed, developmentally down-regulated 9	NM_001142393	1.5	0.0434358	chr6	-	6.97084	7.03531	7.15149	6.57849	6.46131	6.4951	7.43915	7.40834	7.33869	6.90791	7.08725	7.13901	NO
NEIL3	nei endonuclease VIII-like 3 (E. coli)	NM_018248	-1.75	0.00230727	chr4	+	10.8997	11.1186	11.008	11.8859	11.9385	11.9612	10.4176	10.4424	10.3645	11.1522	11.1236	11.1248	NO
NEK2	NIMA (never in mitosis gene a)-related kinase 2	NM_001204182	-1.81	0.0297185	chr1	-	8.67474	8.59445	8.81	8.73208	8.65909	8.7232	8.24102	8.34287	8.17931	7.88076	7.86138	8.13648	NO
NEK7	NIMA (never in mitosis gene a)-related kinase 7	NM_133494	1.68	0.0138922	chr1	+	9.30935	9.28905	9.4664	9.1669	9.08603	9.14735	10.4536	10.4145	10.4009	9.88461	9.83407	10.0334	NO
NEU1	sialidase 1 (lysosomal sialidase)	NM_000434	-1.55	0.00635333	chr6	-	7.51661	7.50862	7.63012	7.78845	7.7476	7.81301	7.3094	7.36301	7.31006	7.11906	7.20939	7.14908	NO
NFAT5	nuclear factor of activated T-cells 5, tonicity-responsive	NM_001113178	1.56	0.0123955	chr16	+	13.0247	13.2068	13.1143	13.4679	13.5636	13.4857	13.5604	13.4918	13.5311	14.0232	14.1307	14.1211	YES
NFATC3	nuclear factor of activated T-cells, cytoplasmic, calcineurin-dependent 3	NM_004555	1.42	0.0138585	chr16	+	8.62099	8.61572	8.6349	8.88961	8.8292	8.90938	9.3225	9.28916	9.15685	9.39199	9.34241	9.46485	YES
NFE2L3	nuclear factor (erythroid-derived 2)-like 3	NM_004289	8.65	0.00443029	chr7	+	7.51359	7.47933	7.89403	7.91554	7.55229	7.68083	10.4037	10.4045	10.2924	10.8032	10.6019	10.8265	YES
NFIX	nuclear factor I/X (CCAAT-binding transcription factor)	NM_002501	1.8	0.00474424	chr19	+	7.85452	7.7944	8.14504	7.35522	7.25781	7.24683	9.2971	9.23974	9.09531	8.11333	8.10189	8.083	NO
NFKB1	nuclear factor of kappa light polypeptide gene enhancer in B-cells 1	NM_001165412	1.81	0.020915	chr4	+	9.3297	9.36712	9.4624	9.33859	9.34168	9.42528	9.89969	9.88901	9.76406	10.1026	10.1795	10.3815	NO
NFKB2	nuclear factor of kappa light polypeptide gene enhancer in B-cells 2 (p49/p100)	NM_001077493	2.39	0.0212886	chr10	+	8.62399	8.40862	8.64859	9.47585	9.28184	9.34239	9.58929	9.57369	9.37725	10.4579	10.5844	10.8595	NO
NFKBIA	nuclear factor of kappa light polypeptide gene enhancer in B-cells inhibitor, alpha	NM_020529	2.14	0.0154948	chr14	-	12.0563	11.8815	12.2398	12.9701	12.7121	12.775	13.2499	13.275	12.961	13.8864	13.8718	14.0619	NO
NFKBIE	nuclear factor of kappa light polypeptide gene enhancer in B-cells inhibitor, epsilon	NM_004556	2.42	0.0122883	chr6	-	6.64702	6.64168	6.764	6.86698	6.92878	6.81707	7.24987	6.9882	6.9062	8.12123	8.17044	8.4437	NO
NFKBIZ	nuclear factor of kappa light polypeptide gene enhancer in B-cells inhibitor, zeta	NM_001005474	3.26	0.00926603	chr3	+	7.5607	7.50011	7.60688	6.99701	7.20758	6.98518	8.44966	8.44912	8.19535	8.55003	8.70621	8.82095	NO
NHEJ1	nonhomologous end-joining factor 1	NM_024782	-1.47	0.0349062	chr2	-	8.27631	8.24458	8.39473	8.83226	8.7901	8.85004	8.24592	8.22625	8.00686	8.26584	8.27617	8.45843	NO
NHLRC2	NHL repeat containing 2	NM_198514	-1.65	0.0132538	chr10	+	11.8076	11.9265	12.037	11.7666	11.8011	11.7415	11.4361	11.4368	11.3882	11.0529	10.8686	11.0445	NO
NIN	ninein (GSK3B interacting protein)	NM_016350	-1.61	0.0155292	chr14	-	9.82283	9.76034	9.95606	10.057	10.0565	10.1329	9.43854	9.42339	9.33616	9.36437	9.32105	9.5031	YES
NIPSNAP1	nipsnap homolog 1 (C. elegans)	NM_001202502	-1.7	0.0103337	chr22	-	9.30162	9.23366	9.59125	9.59153	9.55723	9.59377	9.25057	9.28945	9.06099	8.83608	8.80424	8.96263	NO
NIT2	nitrilase family, member 2	NM_020202	-1.59	0.0134926	chr3	+	9.33845	9.40785	9.50588	9.1858	9.18931	9.29107	9.26309	9.23682	9.07625	8.51383	8.45734	8.60969	NO
NKX3-1	NK3 homeobox 1	NM_001256339	1.97	0.0360587	chr8	-	6.68832	6.37751	6.47665	6.93832	6.68596	6.81466	7.61353	7.43691	7.52848	7.76994	7.65165	8.03858	YES
NLN	neurolysin (metallopeptidase M3 family)	NM_020726	-1.71	0.00914237	chr5	+	11.3301	11.3541	11.3485	11.887	11.9998	11.9156	11.0271	11.0327	11.0141	11.0223	11.147	11.1457	NO
NLRC5	NLR family, CARD domain containing 5	NM_032206	2.25	0.00286904	chr16	+	5.69107	5.76856	5.63058	5.75651	5.71427	5.75648	7.35827	7.36569	7.13414	6.92981	6.90281	7.0308	YES
NMI	N-myc (and STAT) interactor	NM_004688	10.49	0.00585115	chr2	-	7.2975	7.08966	7.09469	7.58217	7.85513	7.8997	11.4942	11.3526	11.3615	10.9541	11.2922	11.4231	YES
NOC3L	nucleolar complex associated 3 homolog (S. cerevisiae)	NM_022451	1.49	0.0270868	chr10	-	9.97461	9.71907	10.0654	10.0491	10.0498	10.0498	10.4068	10.416	10.3645	10.5332	10.6067	10.7657	YES
NOL9	nucleolar protein 9	NM_024654	-1.7	0.0134491	chr1	-	9.54796	9.5353	9.74718	9.72512	9.66248	9.68949	9.35725	9.31525	9.39229	8.80427	8.93675	9.00949	NO
NPTX1	neuronal pentraxin I	NM_002522	1.49	0.0213232	chr17	-	6.15386	6.16307	6.17041	6.15334	6.22342	6.19607	6.23998	6.10225	6.3381	6.75816	6.68256	6.87836	NO
NR1D1	nuclear receptor subfamily 1, group D, member 1	NM_021724	1.41	0.0276443	chr17	-	6.63603	6.78743	6.87547	6.85883	6.72771	6.83888	6.88991	6.94287	6.62292	7.21726	7.34482	7.33943	NO
NR4A1	nuclear receptor subfamily 4, group A, member 1	NM_001202233	1.96	0.0180451	chr12	+	8.07642	8.02168	8.20004	8.14916	8.22179	8.27199	8.35399	8.38402	8.18323	9.06384	9.17268	9.3629	YES
NR4A2	nuclear receptor subfamily 4, group A, member 2	NM_006186	4.87	0.00409228	chr2	-	9.02423	9.0607	9.35553	7.97976	8.06118	8.0722	10.086	10.0962	9.91407	10.1275	10.4121	10.3491	NO
NR4A3	nuclear receptor subfamily 4, group A, member 3	NM_006981	1.94	0.0107373	chr9	+	6.4092	6.19282	6.75558	5.77893	5.73452	5.82265	6.76808	6.84258	6.59255	6.57427	6.73107	6.77112	YES
NR5A2	nuclear receptor subfamily 5, group A, member 2	NM_003822	-1.66	0.021727	chr1	+	9.62708	9.45768	9.62651	11.5721	11.6061	11.6138	8.84488	8.86893	8.58772	10.8633	10.6464	10.9127	NO
NRP1	neuropilin 1	NM_001024628	1.59	0.00613494	chr10	-	12.4596	12.4334	12.6071	11.567	11.5475	11.5816	13.5269	13.5114	13.3952	12.2317	12.2019	12.3144	NO
NSDHL	NAD(P) dependent steroid dehydrogenase-like	NM_001129765	-1.82	0.0317376	chrX	+	10.8184	10.7867	11.0213	11.3896	11.4027	11.4594	10.7627	10.8788	10.7444	10.5351	10.4585	10.7954	NO
NSMAF	neutral sphingomyelinase (N-SMase) activation associated factor	NM_001144772	-1.42	0.014438	chr8	-	9.53952	9.51072	9.62874	9.61367	9.60638	9.66902	9.28722	9.33213	9.29751	9.10742	9.08101	9.20346	NO
NT5C2	5'-nucleotidase, cytosolic II	NM_001134373	2.11	0.00707474	chr10	-	12.4263	12.4451	12.619	12.2666	12.2369	12.178	13.3644	13.274	13.3003	13.3685	13.1906	13.3176	YES
NT5C3	5'-nucleotidase, cytosolic III	NM_001002010	19.32	0.000465687	chr7	-	8.19576	8.25494	8.45738	8.22733	8.11222	8.11781	12.9027	12.7772	12.8809	12.3928	12.3293	12.4284	NO
NT5DC2	5'-nucleotidase domain containing 2	NM_001134231	-2.64	0.00138922	chr3	-	9.17835	9.36965	9.53434	9.43924	9.38734	9.44641	8.17704	8.23923	8.13633	8.07734	8.04486	7.98596	YES
NT5E	5'-nucleotidase, ecto (CD73)	NM_001204813	6.16	0.00635333	chr6	+	10.1296	10.0593	10.1787	8.9474	8.56026	8.78777	11.1906	11.0949	11.0068	11.3758	11.1805	11.4174	YES
NUAK2	NUAK family, SNF1-like kinase, 2	NM_030952	2	0.032626	chr1	-	9.68091	9.96514	9.70548	10.9382	10.8441	11.0369	11.0663	11.0676	10.8398	11.7316	11.9457	12.1298	NO
NUB1	negative regulator of ubiquitin-like proteins 1	NM_001243351	2.4	0.00890694	chr7	+	9.5854	9.57572	9.80747	9.30417	9.36889	9.37049	11.2115	11.299	11.0934	10.5124	10.6168	10.7822	YES
NUBPL	nucleotide binding protein-like	NM_001201573	-1.64	0.00924006	chr14	+	8.04638	8.0737	8.10508	7.67752	7.57707	7.67595	7.7002	7.67182	7.50585	6.99295	6.89097	6.96763	NO
NUDCD1	NudC domain containing 1	NM_001128211	2.36	0.000426447	chr8	-	9.86025	9.71803	9.88916	9.80352	9.83382	9.81528	11.206	11.2524	11.1772	11.072	11.046	11.0526	NO
NUDT3	nudix (nucleoside diphosphate linked moiety X)-type motif 3	NM_006703	-1.53	0.00212865	chr6	-	10.0447	10.0048	10.2448	9.8946	9.90312	9.88303	9.78189	9.76572	9.67493	9.28716	9.27912	9.32899	YES
NUP133	nucleoporin 133kDa	NM_018230	-1.46	0.0122883	chr1	-	9.92895	9.90595	10.1099	9.84599	9.90643	9.86462	9.66583	9.77831	9.63269	9.32691	9.32724	9.43161	NO
NUP155	nucleoporin 155kDa	NM_004298	-1.51	0.0130731	chr5	-	12.8388	12.8986	12.966	12.7069	12.7036	12.8183	12.5808	12.5985	12.564	12.0509	12.1191	12.1653	NO
NUP188	nucleoporin 188kDa	NM_015354	-1.41	0.0308826	chr9	+	10.5923	10.6729	10.8269	10.5314	10.5028	10.5966	10.5573	10.5819	10.4169	10.0397	10.0339	10.1868	NO
NUP210	nucleoporin 210kDa	NM_024923	-1.58	0.0345814	chr3	-	10.6324	10.7055	11.0168	10.2658	10.2389	10.348	10.7334	10.7224	10.4991	9.46339	9.6017	9.75178	YES
NUP43	nucleoporin 43kDa	NM_198887	-1.64	0.0112564	chr6	-	12.0307	11.9283	12.0917	12.0861	12.0842	12.1278	11.6883	11.8107	11.6935	11.3678	11.2899	11.4666	NO
NUPR1	nuclear protein, transcriptional regulator, 1	NM_001042483	1.86	0.0175268	chr16	-	9.5514	9.28528	9.47081	9.70047	9.78726	9.77938	10.1072	9.97652	10.1387	10.5294	10.815	10.6909	YES
OAS1	2'-5'-oligoadenylate synthetase 1, 40/46kDa	NM_001032409	40.78	0.000999818	chr12	+	8.38134	8.0847	8.31983	7.61499	7.50414	7.73565	13.2947	13.2838	13.2107	12.9823	12.9513	13.2445	YES
OAS2	2'-5'-oligoadenylate synthetase 2, 69/71kDa	NM_001032731	836.31	0.000581519	chr12	+	5.29322	5.40051	5.47389	5.61728	5.35561	5.43656	15.6119	15.5991	15.6271	14.9988	15.164	15.3161	YES
OAS3	2'-5'-oligoadenylate synthetase 3, 100kDa	NM_006187	30.71	0.000779858	chr12	+	8.52199	8.33344	8.76475	8.40562	8.36199	8.53017	13.9629	13.9959	13.8564	13.2411	13.3607	13.4491	YES
OASL	2'-5'-oligoadenylate synthetase-like	NM_003733	479.2	0.000779858	chr12	-	6.32862	6.28876	6.20063	6.35173	6.24772	6.30969	14.3684	14.5918	14.2981	14.9575	15.2221	15.4371	YES
OCLN	occludin	NM_001205254	1.45	0.0448558	chr5	+	9.65453	9.54417	9.71177	10.8155	10.6832	10.8526	10.2637	10.4151	10.2896	11.2017	11.4058	11.3583	NO
ODC1	ornithine decarboxylase 1	NM_002539	-1.78	0.025057	chr2	-	11.7131	11.7597	11.9223	11.2818	11.1092	11.3463	11.0302	11.1339	10.9606	10.4357	10.435	10.5815	YES
OGFR	opioid growth factor receptor	NM_007346	2.33	0.0153186	chr20	+	9.47529	9.46053	9.50383	9.38237	9.36083	9.44092	11.1364	11.3424	10.8091	10.5737	10.6319	10.9391	YES
OIP5-AS1	OIP5 antisense RNA 1 (non-protein coding)	NR_026757	-1.61	0.0153324	chr15	+	11.8427	11.8779	11.9074	11.9068	11.8766	11.9988	11.6202	11.6192	11.418	11.222	11.1458	11.316	NO
OLFML2A	olfactomedin-like 2A	NM_182487	-1.75	0.0478347	chr9	+	7.66164	7.73322	7.8619	7.50773	7.4545	7.54534	7.45574	7.43479	7.32156	6.87865	6.72238	6.45806	YES
OLR1	oxidized low density lipoprotein (lectin-like) receptor 1	NM_001172632	22.01	0.00405664	chr12	-	7.63237	7.4862	7.88187	8.46503	8.2486	8.72084	10.5146	10.3501	10.2691	12.7782	12.9115	13.1665	YES
OPA1	optic atrophy 1 (autosomal dominant)	NM_015560	-1.76	0.0148712	chr3	+	9.9502	9.88356	10.1127	10.1177	10.0871	10.1796	9.65999	9.65163	9.60445	9.30959	9.31099	9.48771	NO
OPTN	optineurin	NM_001008211	2.33	0.0065988	chr10	+	8.79626	8.67778	8.9505	9.30962	9.25967	9.31292	10.9973	11.0887	10.9902	10.5384	10.4951	10.7118	YES
ORMDL2	ORM1-like 2 (S. cerevisiae)	NM_014182	-1.41	0.0274175	chr12	+	9.14637	9.18389	9.42916	9.47058	9.40117	9.46667	9.16243	9.30332	9.12593	8.83802	8.97446	9.02035	NO
OSBPL8	oxysterol binding protein-like 8	NM_001003712	-1.49	0.0116678	chr12	-	12.0651	12.013	12.1511	12.3945	12.4634	12.4425	11.6497	11.6563	11.7011	11.8579	11.8215	11.9443	NO
OSBPL9	oxysterol binding protein-like 9	NM_024586	-1.47	0.00606786	chr1	+	11.7922	11.7919	11.8314	12.1866	12.14	12.1923	11.5523	11.5567	11.5921	11.6313	11.5736	11.6498	YES
OSGIN1	oxidative stress induced growth inhibitor 1	NM_182981	-1.59	0.0231972	chr16	+	7.83628	7.78615	8.02078	8.44965	8.27897	8.48179	7.70551	7.73957	7.70094	7.76372	7.80401	7.82675	NO
OSGIN2	oxidative stress induced growth inhibitor family member 2	NM_001126111	-2.12	0.0027495	chr8	+	11.6144	11.523	11.6493	11.7201	11.6633	11.6921	11.4007	11.459	11.3707	10.6277	10.5192	10.605	NO
OSMR	oncostatin M receptor	NM_001168355	1.68	0.0069181	chr5	+	13.0801	13.0114	13.1345	13.1028	12.9805	13.0185	14.0596	13.9407	14.001	13.7741	13.7762	13.8364	YES
OTUD4	OTU domain containing 4	NM_001102653	2.26	0.00358306	chr4	-	9.72932	9.68533	9.78819	9.71307	9.74295	9.83314	11.1953	11.2222	11.3152	10.9572	10.873	10.9299	YES
OXA1L	oxidase (cytochrome c) assembly 1-like	NM_005015	-1.55	0.0299708	chr14	+	13.5692	13.5455	13.7304	13.6736	13.7399	13.8698	13.4492	13.4031	13.3015	13.1134	13.0614	13.2345	NO
PABPC4	poly(A) binding protein, cytoplasmic 4 (inducible form)	NM_001135653	-1.42	0.0378613	chr1	-	9.50445	9.48583	9.75907	9.45115	9.4712	9.65445	9.18822	9.31034	9.06652	8.92432	8.95368	9.05266	YES
PADI2	peptidyl arginine deiminase, type II	NM_007365	-2.21	0.0116411	chr1	-	9.30922	9.09511	9.51062	8.94015	8.88671	9.09198	8.86587	8.88662	8.74321	7.69271	7.80837	7.90668	NO
PADI3	peptidyl arginine deiminase, type III	NM_016233	-1.42	0.0219854	chr1	+	8.6589	8.48083	8.69149	7.51517	7.48225	7.47487	7.98733	8.05165	7.85713	7.06955	6.97365	6.88672	NO
PAK6	p21 protein (Cdc42/Rac)-activated kinase 6	NM_001128628	-1.42	0.0174927	chr15	+	9.06835	9.0892	9.23009	9.02788	9.07367	9.04508	8.64209	8.72718	8.64361	8.39475	8.54118	8.55056	NO
PALLD	palladin, cytoskeletal associated protein	NM_001166108	-1.52	0.0493738	chr4	+	8.62416	8.60173	8.76772	9.3762	9.49467	9.55934	8.17988	8.30759	8.08362	8.79191	8.86745	9.03736	YES
PANX1	pannexin 1	NM_015368	1.78	0.0473106	chr11	+	8.88682	8.89468	8.98168	9.12674	9.05754	9.0688	9.48054	9.63969	9.56791	9.88121	9.91528	10.3328	YES
PAPSS2	3'-phosphoadenosine 5'-phosphosulfate synthase 2	NM_001015880	-1.48	0.0103381	chr10	+	9.40132	9.22463	9.47239	9.07894	8.97141	9.06185	9.02201	9.09781	9.0077	8.51021	8.48	8.53614	YES
PAQR5	progestin and adipoQ receptor family member V	NM_001104554	-1.61	0.0328497	chr15	+	10.7624	10.5567	10.6904	13.5097	13.3535	13.4142	10.0377	9.93399	9.6561	12.8626	12.5957	12.7339	NO
PARP10	poly (ADP-ribose) polymerase family, member 10	NM_032789	1.54	0.0160293	chr8	-	5.74436	5.80204	5.54897	5.58939	5.70037	5.69837	6.86001	6.90047	6.67577	6.19611	6.31722	6.32591	YES
PARP12	poly (ADP-ribose) polymerase family, member 12	NM_022750	21.9	0.00212865	chr7	-	6.40532	6.38386	6.58704	6.5423	6.64027	6.62122	11.9705	12.0153	11.8224	11.0977	11.0151	11.4349	YES
PARP14	poly (ADP-ribose) polymerase family, member 14	NM_017554	34.31	0.000392629	chr3	+	9.52117	9.54794	9.72745	9.7303	9.66617	9.64185	15.5621	15.4904	15.5381	14.7767	14.7096	14.7658	YES
PARP8	poly (ADP-ribose) polymerase family, member 8	NM_001178055	1.61	0.00924006	chr5	+	6.48529	6.51266	6.51009	6.32879	6.2154	6.23399	7.92232	7.62991	7.70478	6.86688	6.91496	6.94957	YES
PARP9	poly (ADP-ribose) polymerase family, member 9	NM_001146102	43.46	0.000392629	chr3	-	5.88436	5.90123	6.00254	6.21434	6.161	6.21317	12.4606	12.3184	12.2884	11.6445	11.6656	11.7711	YES
PARPBP	PARP1 binding protein	NM_017915	-1.56	0.0115165	chr12	+	9.98935	9.87724	9.89164	9.83829	9.90887	9.97724	9.54455	9.58044	9.54602	9.30992	9.22151	9.26457	NO
PATL1	protein associated with topoisomerase II homolog 1 (yeast)	NM_152716	1.63	0.00635333	chr11	-	12.3792	12.3202	12.6889	13.0934	13.1146	13.1396	13.578	13.5346	13.4787	13.8151	13.8327	13.9327	YES
PBK	PDZ binding kinase	NM_018492	-1.75	0.0195969	chr8	-	12.1939	12.133	12.4516	11.5414	11.7666	11.6234	11.7624	11.7859	11.6781	10.7836	10.8209	10.9317	NO
PBX3	pre-B-cell leukemia homeobox 3	NM_001134778	-1.56	0.0162458	chr9	+	8.27755	8.251	8.3376	8.19358	8.3439	8.35515	7.73285	7.72877	7.7163	7.71004	7.73116	7.69211	YES
PC	pyruvate carboxylase	NM_000920	-1.58	0.0130028	chr11	-	8.00029	7.88206	8.32018	7.70183	7.718	7.75918	7.46527	7.65916	7.34863	7.05979	7.06909	7.20153	NO
PCCA	propionyl CoA carboxylase, alpha polypeptide	NM_000282	-1.44	0.0142057	chr13	+	9.09197	9.1061	9.29019	9.42187	9.33731	9.31363	8.99494	9.11246	9.03771	8.73756	8.81876	8.84728	NO
PCDH9	protocadherin 9	NM_020403	-2.47	0.00138922	chr13	-	8.40487	8.44929	8.63386	7.74453	7.74704	7.81722	8.18358	8.21003	8.07309	6.43792	6.3679	6.43935	NO
PCF11	PCF11, cleavage and polyadenylation factor subunit, homolog (S. cerevisiae)	NM_015885	1.49	0.00777636	chr11	+	10.1438	10.0517	10.3092	10.2796	10.3057	10.2653	10.5825	10.4441	10.3617	10.8585	10.8372	10.9453	NO
PCGF5	polycomb group ring finger 5	NM_032373	1.91	0.00377905	chr10	+	9.21756	9.15916	9.50298	9.95638	9.9002	9.9307	11.1052	11.1264	10.9624	10.8657	10.7904	10.8964	YES
PCMTD2	protein-L-isoaspartate (D-aspartate) O-methyltransferase domain containing 2	NM_001104925	-1.49	0.00286904	chr20	+	9.19609	9.10198	9.41359	8.76507	8.71462	8.7126	8.99912	9.16309	8.87884	8.13385	8.16407	8.13434	NO
PCYOX1	prenylcysteine oxidase 1	NM_016297	-2.1	0.00483352	chr2	+	12.8122	12.8339	12.9272	13.0419	12.9838	13.1159	12.3285	12.2847	12.2633	11.9778	11.9239	12.021	NO
PCYT2	phosphate cytidylyltransferase 2, ethanolamine	NM_001184917	-1.41	0.00138922	chr17	-	7.59269	7.3889	7.63427	7.39243	7.40122	7.37727	7.42669	7.24265	7.23676	6.87854	6.90172	6.91111	NO
PDE1C	phosphodiesterase 1C, calmodulin-dependent 70kDa	NM_001191056	-1.55	0.0219854	chr7	-	5.79096	5.85492	5.66407	7.32822	7.11971	7.18249	5.5432	5.45828	5.5703	6.55593	6.56248	6.63019	YES
PDE3B	phosphodiesterase 3B, cGMP-inhibited	NM_000922	-1.7	0.0426142	chr11	+	7.46778	7.35831	7.5592	8.82882	8.81794	8.84393	7.12729	7.36188	7.00627	8.03114	8.08748	8.34821	NO
PDE4B	phosphodiesterase 4B, cAMP-specific	NM_001037339	1.41	0.0207334	chr1	+	7.86634	7.85799	8.00743	6.65588	6.80832	6.80203	8.70055	8.66722	8.64393	7.29934	7.24279	7.31625	YES
PDGFD	platelet derived growth factor D	NM_025208	-1.93	0.0273357	chr11	-	9.48388	9.28864	9.73681	9.00949	9.01127	9.11423	9.17649	9.20765	9.15939	8.05831	7.98087	8.32218	NO
PDGFRL	platelet-derived growth factor receptor-like	NM_006207	4.95	0.0105667	chr8	+	9.36784	9.53371	9.53013	8.94449	8.60629	8.57023	11.501	11.437	11.4443	10.9047	10.6282	10.8876	YES
PDHA1	pyruvate dehydrogenase (lipoamide) alpha 1	NM_000284	-1.46	0.0293414	chrX	+	10.6962	10.6469	10.8127	11.0355	10.9318	11.1444	10.6816	10.7193	10.5426	10.486	10.4006	10.5103	NO
PDK3	pyruvate dehydrogenase kinase, isozyme 3	NM_001142386	-2.43	0.0205791	chrX	+	8.95416	8.82866	9.22491	9.33133	9.2866	9.37552	8.26563	8.3551	8.0116	8.02653	7.85899	8.29577	NO
PDLIM1	PDZ and LIM domain 1	NM_020992	1.56	0.00921375	chr10	-	11.1773	11.1314	11.3887	10.8885	10.8785	10.9422	12.4955	12.4641	12.3967	11.4677	11.5196	11.5897	NO
PDXK	pyridoxal (pyridoxine, vitamin B6) kinase	NM_003681	-1.44	0.00527177	chr21	+	8.89057	8.88709	8.97639	9.27873	9.27451	9.20712	8.73171	8.7923	8.64824	8.74704	8.74262	8.75918	YES
PDZD8	PDZ domain containing 8	NM_173791	-2.42	0.000466315	chr10	-	13.3606	13.4108	13.5884	13.4274	13.418	13.3886	12.2619	12.4019	12.2141	12.1293	12.1447	12.1597	YES
PER3	period homolog 3 (Drosophila)	NM_016831	-1.51	0.0194631	chr1	+	6.61859	6.51266	6.63063	7.08308	6.95068	7.1148	6.44745	6.41279	6.37508	6.44474	6.52358	6.50115	NO
PERP	PERP, TP53 apoptosis effector	NM_022121	-1.66	0.0173051	chr6	-	10.7154	10.5851	10.939	11.4851	11.3377	11.3947	10.5394	10.4829	10.2467	10.6591	10.6037	10.782	NO
PEX1	peroxisomal biogenesis factor 1	NM_000466	-1.43	0.0175813	chr7	-	9.19624	9.07131	9.20404	8.89343	8.99598	8.95569	9.03525	9.04453	9.04141	8.41275	8.43898	8.52922	NO
PFKFB3	6-phosphofructo-2-kinase/fructose-2,6-biphosphatase 3	NM_001145443	-1.52	0.0227841	chr10	+	10.0292	10.077	10.2056	10.7268	10.5575	10.6699	9.4574	9.53611	9.32761	10.0568	9.91172	10.0549	NO
PGPEP1	pyroglutamyl-peptidase I	NM_017712	-1.79	0.0159971	chr19	+	8.33377	8.18883	8.33137	8.64582	8.46387	8.62099	7.6223	7.59758	7.57758	7.79142	7.76248	7.88972	NO
PHACTR4	phosphatase and actin regulator 4	NM_001048183	1.69	0.0104535	chr1	+	10.587	10.4288	10.7022	10.4697	10.4024	10.5023	12.0343	11.9163	11.9251	11.1797	11.2167	11.3354	YES
PHF11	PHD finger protein 11	NM_001040443	2.21	0.00474424	chr13	+	6.66724	6.56319	6.67736	6.52001	6.52635	6.52781	8.47674	8.60573	8.45284	7.67857	7.6563	7.82313	YES
PHF15	PHD finger protein 15	NM_015288	1.46	0.0239423	chr5	+	8.14869	8.14704	8.26915	7.92282	7.75076	7.84278	9.19247	9.30091	9.12463	8.32681	8.39191	8.44621	NO
PHKA2	phosphorylase kinase, alpha 2 (liver)	NM_000292	-1.44	0.0418357	chrX	-	8.81294	8.82598	8.93969	8.76313	8.84862	8.95082	8.66441	8.6226	8.39783	8.29932	8.32939	8.45022	NO
PHKB	phosphorylase kinase, beta	NM_000293	-2.86	0.00443029	chr16	+	11.1991	11.2133	11.4151	11.8952	12.0197	12.0696	10.7181	10.6609	10.6045	10.484	10.4402	10.5658	NO
PHLDA1	pleckstrin homology-like domain, family A, member 1	NM_007350	1.51	0.0115165	chr12	-	10.0457	10.0173	10.251	10.5322	10.6173	10.6027	10.4535	10.3889	10.275	11.1919	11.2073	11.3214	YES
PHYH	phytanoyl-CoA 2-hydroxylase	NM_001037537	-1.46	0.028277	chr10	-	8.79625	8.68407	8.75761	8.41422	8.56147	8.53961	8.56933	8.55823	8.6305	8.10054	7.99761	8.01057	NO
PI4K2B	phosphatidylinositol 4-kinase type 2 beta	NM_018323	2.26	0.00635333	chr4	+	8.43059	8.29573	8.48952	8.41841	8.33415	8.37767	10.2991	10.134	10.2468	9.53676	9.56582	9.7286	YES
PI4KA	phosphatidylinositol 4-kinase, catalytic, alpha	NM_002650	-1.41	0.0134491	chr22	-	8.5611	8.55926	8.77176	8.5532	8.48219	8.58771	8.41771	8.45783	8.24785	8.05352	8.05313	8.11744	NO
PIGK	phosphatidylinositol glycan anchor biosynthesis, class K	NM_005482	-1.5	0.0100146	chr1	-	11.3493	11.2202	11.488	10.8315	10.8613	10.9359	11.3341	11.3241	11.439	10.2786	10.2495	10.3372	NO
PIK3AP1	phosphoinositide-3-kinase adaptor protein 1	NM_152309	2.3	0.0131412	chr10	-	6.01535	5.99864	5.82876	6.22234	6.13633	6.1551	6.89895	6.76441	6.79328	7.34582	7.36372	7.65091	NO
PIK3C2A	phosphoinositide-3-kinase, class 2, alpha polypeptide	NM_002645	-1.45	0.013867	chr11	-	13.1882	13.1944	13.1899	13.2291	13.3422	13.3493	13.1113	13.0278	13.1569	12.7721	12.8109	12.8193	NO
PIP5K1A	phosphatidylinositol-4-phosphate 5-kinase, type I, alpha	NM_001135636	1.41	0.0168788	chr1	+	11.7192	11.6958	11.8562	11.8796	11.8524	11.8948	12.087	12.0594	11.9969	12.36	12.3041	12.4564	NO
PIR	pirin (iron-binding nuclear protein)	NM_001018109	-1.86	0.0117211	chrX	-	8.78338	8.75326	8.85287	8.38926	8.4479	8.46099	8.47698	8.49089	8.421	7.47258	7.54252	7.68028	NO
PITPNA-AS1	PITPNA antisense RNA 1 (non-protein coding)	NR_028514	-2	0.0204896	chr17	+	8.82063	8.94921	9.01167	8.69456	8.79333	8.81239	8.28208	8.4773	8.18593	7.49999	7.79353	7.81686	NO
PITRM1	pitrilysin metallopeptidase 1	NM_001242307	-1.57	0.0239503	chr10	-	9.9762	9.90842	10.1303	10.1194	10.1281	10.1768	9.81068	9.88073	9.65364	9.46317	9.48988	9.6666	NO
PKDCC	protein kinase domain containing, cytoplasmic homolog (mouse)	NM_138370	1.75	0.0139198	chr2	+	7.52657	7.5481	7.72304	6.8953	6.8882	6.86728	8.1551	8.30381	8.03532	7.56365	7.70924	7.7881	NO
PKI55	DKFZp434H1419	NR_037701	-2.15	0.0325701	chr2	+	8.12119	8.47789	8.92637	9.3132	8.89517	8.92624	7.75888	7.71515	7.52513	7.66678	7.95805	7.79863	NO
PLA1A	phospholipase A1 member A	NM_001206960	1.7	0.00804732	chr3	+	4.70784	4.8502	4.74676	4.84176	4.75155	4.87621	6.00161	6.03622	6.01302	5.54083	5.63184	5.6057	YES
PLA2G12A	phospholipase A2, group XIIA	NM_030821	-1.8	0.0328831	chr4	-	8.56348	8.4725	8.92104	8.7185	8.67641	8.71716	8.06849	8.04738	7.99957	7.50792	7.87729	7.86973	NO
PLA2G4C	phospholipase A2, group IVC (cytosolic, calcium-independent)	NM_001159322	1.71	0.013096	chr19	-	5.42679	5.47995	5.44981	5.65101	5.65985	5.59047	5.8339	5.82815	5.87687	6.32089	6.52598	6.43967	NO
PLAC8	placenta-specific 8	NM_001130715	1.45	0.040268	chr4	-	7.74784	7.58226	7.74329	8.27757	8.147	8.28189	8.54474	8.31959	8.28965	8.80489	8.94637	8.70581	YES
PLAU	plasminogen activator, urokinase	NM_001145031	2.48	0.0166301	chr10	+	7.09885	7.10446	7.1635	8.61734	8.44402	8.5179	6.98816	7.28778	7.10748	9.81489	9.71107	10.09	YES
PLAUR	plasminogen activator, urokinase receptor	NM_001005376	20.24	0.00286904	chr19	-	6.58367	6.46675	6.75274	7.20023	7.00248	7.10667	9.01267	8.97554	8.52453	11.2142	11.4359	11.6838	NO
PLCE1	phospholipase C, epsilon 1	NM_001165979	-1.64	0.0116411	chr10	+	6.45966	6.53555	6.57246	7.07126	7.02263	7.11019	6.24878	6.34073	6.16599	6.43099	6.26821	6.35363	NO
PLCXD1	phosphatidylinositol-specific phospholipase C, X domain containing 1	NM_018390	-1.52	0.0438021	chrY	+	10.3585	10.2884	10.5859	10.6445	10.4637	10.6029	9.86673	9.88167	9.69049	9.99704	9.8875	10.1098	NO
PLDN	pallidin homolog (mouse)	NM_012388	-1.69	0.0145056	chr15	+	8.5372	8.75721	8.68153	8.67195	8.61054	8.58303	8.11154	7.94558	7.96221	7.87304	7.72928	7.93263	NO
PLEKHA4	pleckstrin homology domain containing, family A (phosphoinositide binding specific) member 4	NM_001161354	1.98	0.00527177	chr19	-	5.9851	6.02965	5.76591	5.90744	5.93405	5.98272	6.85453	6.84006	6.87422	6.914	6.92942	7.04866	YES
PLK1	polo-like kinase 1	NM_005030	-1.5	0.0409704	chr16	+	13.1623	13.1277	13.3962	13.5587	13.5862	13.7664	12.775	12.9083	12.7196	12.7634	12.974	13.0204	NO
PLSCR1	phospholipid scramblase 1	NM_021105	25.86	0.000999818	chr3	-	7.78482	7.84351	7.93895	7.76531	7.48511	7.54052	12.525	12.506	12.3289	12.2082	12.2385	12.2192	YES
PLSCR2	phospholipid scramblase 2	NM_001199978	2.02	0.0112564	chr3	-	4.41154	4.43935	4.33298	4.46728	4.29906	4.31305	5.1728	5.18181	4.94613	5.32375	5.36075	5.21826	YES
PLSCR4	phospholipid scramblase 4	NM_001128304	1.52	0.0150441	chr3	-	7.05422	7.08947	7.01752	6.21962	6.20076	6.33391	8.17429	8.11605	7.95625	6.83385	6.81579	6.75677	YES
PLXNC1	plexin C1	NM_005761	1.99	0.00987844	chr12	+	5.74644	5.54797	5.55473	5.41909	5.41333	5.37399	6.13096	6.20617	6.08317	6.22046	6.39407	6.42004	NO
PMAIP1	phorbol-12-myristate-13-acetate-induced protein 1	NM_021127	7.48	0.00763126	chr18	+	8.43477	8.52173	8.73213	8.68528	8.71407	8.91328	10.1987	10.1634	10.1397	11.6391	11.5633	12.0718	YES
PML	promyelocytic leukemia	NM_002675	3.3	0.0065988	chr15	+	5.81217	5.65992	5.72149	5.78526	5.83083	5.65683	7.97969	8.02653	7.65652	7.39591	7.48473	7.65876	YES
PMP22	peripheral myelin protein 22	NM_000304	1.52	0.022988	chr17	-	12.0851	12.0981	12.2674	12.408	12.2012	12.4033	12.7777	12.7241	12.6448	13.0151	12.9583	13.0336	YES
PMVK	phosphomevalonate kinase	NM_006556	-1.63	0.0027495	chr1	-	9.42487	9.41207	9.40906	9.59887	9.66044	9.64888	9.05984	9.21224	9.087	8.91119	8.94847	8.95283	NO
PNP	purine nucleoside phosphorylase	NM_000270	1.72	0.0250222	chr14	+	9.61068	9.64977	9.77244	9.54067	9.58697	9.59392	9.88185	9.8918	9.89861	10.3659	10.372	10.6673	YES
PNPT1	polyribonucleotide nucleotidyltransferase 1	NM_033109	14.69	0.000392629	chr2	-	11.1517	11.0945	11.266	11.6602	11.7218	11.7002	15.6967	15.5918	15.6186	15.5741	15.519	15.5907	YES
POLD2	polymerase (DNA directed), delta 2, accessory subunit	NM_001127218	-1.43	0.0104535	chr7	-	9.48816	9.51213	9.6833	9.76338	9.72398	9.71542	9.44547	9.50892	9.3499	9.15875	9.19331	9.27365	YES
POLR1A	polymerase (RNA) I polypeptide A, 194kDa	NM_015425	-1.44	0.016393	chr2	-	9.43648	9.49512	9.61027	9.94913	9.92989	9.95838	9.37555	9.38155	9.29153	9.41347	9.43316	9.55113	NO
POLR1E	polymerase (RNA) I polypeptide E, 53kDa	NM_022490	-1.61	0.00714764	chr9	+	10.3457	10.3321	10.4675	10.2964	10.2577	10.2305	9.95933	10.0101	9.75185	9.51685	9.57745	9.63104	NO
POLR2B	polymerase (RNA) II (DNA directed) polypeptide B, 140kDa	NM_000938	-1.63	0.00247455	chr4	+	12.1313	12.1794	12.2416	12.0928	12.1328	12.1366	11.9022	11.835	11.8995	11.4309	11.4267	11.478	NO
POMT2	protein-O-mannosyltransferase 2	NM_013382	-1.58	0.0338634	chr14	-	9.40586	9.30405	9.60064	8.96326	8.99258	8.95241	9.2976	9.38485	9.13155	8.23398	8.29891	8.50164	NO
PON1	paraoxonase 1	NM_000446	1.46	0.0349646	chr7	-	5.66764	5.71519	5.81631	5.53023	5.58889	5.50328	5.76604	5.86151	5.8897	6.08118	5.9608	6.19145	NO
POPDC3	popeye domain containing 3	NM_022361	-2.17	0.00971853	chr6	-	8.48636	8.52542	8.76068	9.43617	9.34113	9.21232	8.3068	8.19312	8.03473	8.14838	8.21708	8.27904	NO
PPA1	pyrophosphatase (inorganic) 1	NM_021129	2.07	0.00606786	chr10	-	12.4566	12.4824	12.5451	12.553	12.5504	12.5662	13.5097	13.5054	13.4354	13.5914	13.6141	13.7697	YES
PPFIBP1	PTPRF interacting protein, binding protein 1 (liprin beta 1)	NM_001198915	1.41	0.0218563	chr12	+	8.93979	8.83507	9.29428	9.32221	9.21008	9.22678	9.68862	9.72031	9.61359	9.69556	9.72187	9.8211	NO
PPIP5K1	diphosphoinositol pentakisphosphate kinase 1	NM_014659	-1.67	0.0105639	chr15	-	7.7202	7.58474	7.93461	7.54098	7.61332	7.6566	7.36378	7.49419	7.36281	6.79631	6.87235	6.93368	NO
PPIP5K2	diphosphoinositol pentakisphosphate kinase 2	NM_015216	-1.52	0.0251858	chr5	+	9.9151	9.90044	10.0525	9.93317	10.0169	10.0753	9.56779	9.5092	9.60775	9.39496	9.33808	9.51713	NO
PPL	periplakin	NM_002705	-1.47	0.0305244	chr16	-	8.21495	8.02154	8.15867	7.68401	7.73283	7.69879	7.56028	7.52533	7.46072	7.06909	7.13311	7.29052	YES
PPM1K	protein phosphatase, Mg2+/Mn2+ dependent, 1K	NM_152542	3.33	0.0112564	chr4	-	5.69511	5.59258	5.39569	5.63023	5.57554	5.76092	7.52875	7.26874	7.40607	7.40494	7.33169	7.73037	YES
PPP1R15A	protein phosphatase 1, regulatory subunit 15A	NM_014330	2.9	0.0465053	chr19	+	5.70185	5.97408	6.06203	6.34597	6.16418	6.28385	6.84675	6.71562	6.69734	7.29393	7.8276	8.00002	NO
PPP1R15B	protein phosphatase 1, regulatory subunit 15B	NM_032833	1.69	0.0314621	chr1	-	10.8029	10.9132	11.288	11.2913	11.0885	11.2045	11.3359	11.2953	11.289	11.8616	11.941	12.1296	NO
PPP2R2C	protein phosphatase 2, regulatory subunit B, gamma	NM_001206994	-1.51	0.0166702	chr4	-	8.32169	8.34882	8.46294	8.46404	8.48119	8.62035	7.91364	7.93614	7.82114	7.76659	7.8844	7.87786	NO
PPP2R5C	protein phosphatase 2, regulatory subunit B', gamma	NM_001161725	-1.52	0.0069181	chr14	+	8.82227	8.80888	8.94753	8.79215	8.87604	8.85033	8.54993	8.50935	8.46135	8.18915	8.24294	8.2628	YES
PRC1	protein regulator of cytokinesis 1	NM_003981	-1.73	0.0401889	chr15	-	12.4991	12.4278	12.7488	12.1634	12.309	12.3132	12.0842	12.1562	12.0077	11.4009	11.4988	11.7069	YES
PRDM1	PR domain containing 1, with ZNF domain	NM_001198	1.5	0.0440628	chr6	+	6.42099	6.3611	6.46883	6.61935	6.61582	6.60148	6.77185	6.73158	6.52991	7.18565	6.98077	7.22936	NO
PREPL	prolyl endopeptidase-like	NM_001042385	-1.75	0.0080051	chr2	-	11.2388	11.2009	11.3315	11.5542	11.5604	11.6035	10.55	10.5382	10.584	10.7724	10.6119	10.7406	NO
PRIC285	peroxisomal proliferator-activated receptor A interacting complex 285	NM_001037335	2.35	0.0112564	chr20	-	6.51416	6.56004	6.31034	6.44143	6.48166	6.53932	8.08139	8.18737	7.75826	7.67373	7.73189	7.97204	NO
PRIM1	primase, DNA, polypeptide 1 (49kDa)	NM_000946	-2.14	0.00752495	chr12	-	11.2354	11.2671	11.3334	10.9445	10.7782	10.9153	10.5543	10.7178	10.5141	9.88995	9.77956	9.8328	YES
PRKAA1	protein kinase, AMP-activated, alpha 1 catalytic subunit	NM_006251	-1.41	0.0287539	chr5	-	11.9497	11.7544	12.0083	11.7935	11.6511	11.7587	11.6875	11.6211	11.6243	11.2595	11.2008	11.3303	NO
PRKAA2	protein kinase, AMP-activated, alpha 2 catalytic subunit	NM_006252	-1.42	0.0206087	chr1	+	10.7423	10.933	10.9233	10.9254	10.9196	11.0494	10.5309	10.4579	10.4951	10.3487	10.4754	10.425	NO
PRKAR2A	protein kinase, cAMP-dependent, regulatory, type II, alpha	NM_004157	-2.71	0.00859015	chr3	-	10.2023	10.1779	10.4483	10.0302	9.93471	10.0937	9.58811	9.60389	9.38841	8.45375	8.57986	8.71891	YES
PRKCA	protein kinase C, alpha	NM_002737	-3.59	0.00138922	chr17	+	13.0337	12.9603	13.1727	12.3844	12.3469	12.3372	11.9725	12.0421	11.7884	10.5126	10.4888	10.6202	YES
PRKD2	protein kinase D2	NM_001079880	4.51	0.0107373	chr19	-	7.15488	7.1339	7.33494	7.39924	7.29333	7.64603	9.93034	9.99536	9.60747	9.41939	9.57488	9.8082	YES
PRKDC	protein kinase, DNA-activated, catalytic polypeptide	NM_001081640	-2.09	0.00443029	chr8	-	13.529	13.725	13.733	13.4298	13.5199	13.4032	13.2181	13.1753	13.0594	12.3669	12.2772	12.3745	YES
PRKX	protein kinase, X-linked	NM_005044	-1.48	0.0262613	chrX	-	8.80484	8.80202	8.90808	9.3278	9.25467	9.42993	8.64462	8.71341	8.67946	8.70478	8.75953	8.84682	NO
PROS1	protein S (alpha)	NM_000313	-1.51	0.0364234	chr3	-	9.14475	9.04842	9.17221	8.41317	8.2911	8.44781	8.89303	8.91884	8.80155	7.93852	7.80424	7.74108	NO
PRPF39	PRP39 pre-mRNA processing factor 39 homolog (S. cerevisiae)	NM_017922	1.67	0.01004	chr14	+	9.5061	9.79938	9.8116	9.40638	9.45636	9.38442	9.96219	9.94855	9.8248	10.135	10.164	10.2962	NO
PRPF8	PRP8 pre-mRNA processing factor 8 homolog (S. cerevisiae)	NM_006445	-2.05	0.00754802	chr17	-	14.2317	14.3294	14.4567	14.226	14.2196	14.2624	14.0639	14.0651	13.9562	13.1749	13.1947	13.3522	NO
PRR11	proline rich 11	NM_018304	-3.78	0.007332	chr17	+	12.0239	11.7701	12.2557	12.0205	12.0564	12.0993	10.9274	11.0426	10.8914	10.1163	10.0035	10.3609	NO
PRRG1	proline rich Gla (G-carboxyglutamic acid) 1	NM_000950	1.6	0.0229695	chrX	+	6.75159	6.75263	6.93574	7.12693	7.13848	7.0469	7.85456	7.90693	7.76226	7.80206	7.73801	7.98581	NO
PRRG4	proline rich Gla (G-carboxyglutamic acid) 4 (transmembrane)	NM_024081	3.35	0.0177586	chr11	+	6.31169	6.35625	6.5576	7.35082	7.08325	6.9403	7.80084	8.1279	7.80922	8.70291	8.82989	9.09287	NO
PRRT3-AS1	PRRT3 antisense RNA 1 (non-protein coding)	ENST00000431558	-1.5	0.0399783	chr3	+	9.83714	9.88342	9.93441	9.89652	10.0302	9.76738	9.81444	9.65925	9.50305	9.32342	9.2545	9.36478	NO
PSAT1	phosphoserine aminotransferase 1	NM_021154	-1.83	0.0166098	chr9	+	12.276	12.2864	12.5482	13.8493	13.8203	13.9264	12.038	12.1002	11.8856	12.9782	12.9873	13.1861	NO
PSMA3	proteasome (prosome, macropain) subunit, alpha type, 3	NM_002788	1.57	0.00602701	chr14	+	11.7902	11.7861	11.858	11.7172	11.7671	11.6559	12.9774	12.9553	12.9357	12.364	12.353	12.3791	NO
PSMA6	proteasome (prosome, macropain) subunit, alpha type, 6	NM_002791	1.55	0.00752495	chr14	+	13.2734	13.1798	13.3547	13.3558	13.2991	13.3029	14.0203	13.9727	13.8352	13.9352	13.8753	13.979	NO
PSMB10	proteasome (prosome, macropain) subunit, beta type, 10	NM_002801	1.72	0.0236751	chr16	-	6.11212	6.15003	6.01735	6.2363	6.23931	6.28735	7.09483	6.89215	6.73675	6.88247	7.01561	7.1679	YES
PSMB8	proteasome (prosome, macropain) subunit, beta type, 8 (large multifunctional peptidase 7)	NM_004159	5.98	0.00719418	chr6	-	5.88631	6.15196	5.93344	6.04661	6.0599	6.03672	8.92071	8.78862	8.40706	8.22037	8.65223	8.60562	YES
PSMB9	proteasome (prosome, macropain) subunit, beta type, 9 (large multifunctional peptidase 2)	NM_002800	4.57	0.00138922	chr6	+	6.50388	6.70184	6.32999	6.65883	6.64753	6.63889	8.6898	8.68881	8.41394	8.84568	8.83502	8.99764	YES
PSMD12	proteasome (prosome, macropain) 26S subunit, non-ATPase, 12	NM_002816	-1.49	0.0441799	chr17	-	11.5942	11.6251	11.8467	11.5539	11.5329	11.5461	11.5105	11.3855	11.4479	10.9718	10.9733	11.193	NO
PSME1	proteasome (prosome, macropain) activator subunit 1 (PA28 alpha)	NM_006263	3.17	0.00517553	chr14	+	11.2496	11.1253	11.5282	11.4396	11.4275	11.4721	13.135	13.1942	13.0433	12.8885	13.108	13.102	YES
PSME2	proteasome (prosome, macropain) activator subunit 2 (PA28 beta)	NM_002818	7.26	0.00181618	chr14	-	9.99278	9.77913	10.1423	10.2722	10.2221	10.3656	12.8156	12.7964	12.6457	13.0339	13.1331	13.2615	YES
PSME2P2	proteasome activator subunit 2 pseudogene 2	ENST00000419812	7.82	0.00575955	chr13	+	10.3793	10.2163	10.6875	10.5725	10.7646	10.9496	13.3857	13.295	13.3422	13.7135	13.7455	14.0455	YES
PSMF1	proteasome (prosome, macropain) inhibitor subunit 1 (PI31)	NM_006814	1.8	0.00719418	chr20	+	10.8024	10.8242	11.0491	10.9672	10.9883	11.0451	12.149	12.0809	12.0135	11.8216	11.8471	11.9624	NO
PTGER4	prostaglandin E receptor 4 (subtype EP4)	NM_000958	1.53	0.039127	chr5	+	5.62093	5.63847	5.73946	5.37961	5.48367	5.38613	5.87511	5.74063	5.61723	5.98946	5.92066	6.18462	YES
PTGR2	prostaglandin reductase 2	NM_001146154	-1.6	0.0408685	chr14	+	9.49365	9.48878	9.64973	9.26159	9.18067	9.28667	9.35289	9.43306	9.27375	8.55886	8.60171	8.80893	NO
PTOV1	prostate tumor overexpressed 1	NM_017432	-1.43	0.0372704	chr19	+	8.53979	8.43912	8.82302	8.60649	8.49767	8.66829	8.47023	8.59686	8.26364	7.99017	8.09368	8.15736	YES
PTPLAD1	protein tyrosine phosphatase-like A domain containing 1	NM_016395	-1.42	0.00804732	chr15	+	16.9524	16.8971	16.9249	16.8035	16.7213	16.7658	16.671	16.7255	16.7328	16.2966	16.2344	16.2565	YES
PTPLB	protein tyrosine phosphatase-like (proline instead of catalytic arginine), member b	NM_198402	-1.63	0.00853726	chr3	-	11.7717	11.8546	11.923	11.3599	11.262	11.2855	11.4204	11.3646	11.3933	10.5697	10.5902	10.6711	YES
PTPRF	protein tyrosine phosphatase, receptor type, F	NM_002840	-1.46	0.0305957	chr1	+	9.00954	8.92092	9.12765	9.36192	9.29051	9.3861	8.80537	8.95516	8.73725	8.78086	8.81867	8.9597	NO
PTPRG	protein tyrosine phosphatase, receptor type, G	NM_002841	-1.44	0.0235989	chr3	+	8.50855	8.51286	8.83674	8.4765	8.49123	8.49386	8.67734	8.84019	8.5775	7.98052	7.96046	8.1217	NO
PTPRS	protein tyrosine phosphatase, receptor type, S	NM_002850	-1.75	0.0190301	chr19	-	9.30956	9.3456	9.59298	9.47928	9.37017	9.56651	8.96562	9.10615	8.77797	8.58506	8.66277	8.77172	NO
PVRL2	poliovirus receptor-related 2 (herpesvirus entry mediator B)	NM_001042724	2.56	0.00662641	chr19	+	9.55427	9.49229	9.71666	9.59848	9.65062	9.5443	10.5726	10.6155	10.5064	10.8629	10.9419	11.0884	YES
PXMP4	peroxisomal membrane protein 4, 24kDa	NM_007238	-1.58	0.0349162	chr20	-	7.50531	7.45098	7.67541	7.3368	7.35298	7.60464	7.06066	6.92272	6.90426	6.76603	6.59718	6.67977	NO
PYGB	phosphorylase, glycogen; brain	NM_002862	-1.81	0.0398948	chr20	+	11.1277	10.9572	11.3393	11.4941	11.2571	11.4866	10.9229	10.9672	10.6435	10.6355	10.6333	10.8263	NO
QARS	glutaminyl-tRNA synthetase	NM_005051	-1.57	0.00926603	chr3	-	11.0757	11.0717	11.3022	11.0602	11.0486	11.1416	10.9116	10.9488	10.8361	10.3746	10.399	10.4813	NO
RAB10	RAB10, member RAS oncogene family	NM_016131	-1.52	0.00707474	chr2	+	14.3004	14.2621	14.3973	15.2002	15.2691	15.2548	14.2135	14.2253	14.2917	14.6518	14.6548	14.7226	NO
RAB3B	RAB3B, member RAS oncogene family	NM_002867	-2.63	0.00965075	chr1	-	8.47168	8.43096	8.78356	12.1078	11.8916	11.9656	7.83742	8.02514	7.60287	10.6078	10.3613	10.5637	NO
RAB40B	RAB40B, member RAS oncogene family	NM_006822	-1.49	0.00388165	chr17	-	7.27082	6.89797	7.37315	7.18157	7.18661	7.23737	6.59337	6.50014	6.44657	6.61056	6.60076	6.64795	YES
RAB42	RAB42, member RAS oncogene family	NM_001193532	1.94	0.0419907	chr1	+	6.5234	6.75629	6.16394	7.27887	7.38345	7.54012	6.60709	6.61174	6.7132	8.06551	8.32935	8.38103	NO
RAB4A	RAB4A, member RAS oncogene family	NM_004578	-1.5	0.011149	chr1	+	9.05177	9.05544	9.21723	8.80545	8.77708	8.84672	8.7177	8.66665	8.58053	8.22832	8.20646	8.32079	NO
RAB8B	RAB8B, member RAS oncogene family	NM_016530	2.36	0.00517553	chr15	+	10.5049	10.4417	10.6342	11.0385	11.1152	11.0036	11.5747	11.5321	11.5616	12.2763	12.2121	12.3734	YES
RAB9A	RAB9A, member RAS oncogene family	NM_001195328	1.6	0.0332694	chrX	+	7.00743	7.03288	7.20645	7.54365	7.44701	7.60569	7.47187	7.43511	7.35473	8.25377	8.03192	8.20702	NO
RABAC1	Rab acceptor 1 (prenylated)	NM_006423	1.47	0.034556	chr19	-	11.2477	11.3019	11.3758	11.2833	11.3017	11.3902	12.2361	12.3378	12.1058	11.6929	11.8538	11.8499	NO
RABEP1	rabaptin, RAB GTPase binding effector protein 1	NM_001083585	-1.53	0.0210964	chr17	+	10.8915	10.8099	11.0974	11.0955	11.1851	11.0998	10.7641	10.7353	10.6921	10.4687	10.4926	10.641	NO
RABL5	RAB, member RAS oncogene family-like 5	NM_001130820	-1.49	0.0291552	chr7	-	9.91155	9.93991	9.97468	9.75582	9.78955	9.76861	9.72627	9.79833	9.4886	9.09861	9.18419	9.33235	NO
RACGAP1	Rac GTPase activating protein 1	NM_001126103	-1.56	0.00752495	chr12	-	11.3059	11.3561	11.5034	11.3839	11.4097	11.4679	10.831	10.994	10.8006	10.7966	10.6994	10.7728	YES
RAP1GDS1	RAP1, GTP-GDP dissociation stimulator 1	NM_001100426	-1.45	0.0127906	chr4	+	8.48537	8.62946	8.76303	8.87993	8.77335	8.87814	8.45284	8.57268	8.39912	8.33522	8.31278	8.37431	NO
RARRES3	retinoic acid receptor responder (tazarotene induced) 3	NM_004585	3.35	0.0179585	chr11	+	5.47581	5.66669	5.34345	5.58377	5.96212	5.64683	7.6008	8.08381	8.02786	7.33889	7.21819	7.57571	YES
RARS2	arginyl-tRNA synthetase 2, mitochondrial	NM_020320	-1.88	0.00689629	chr6	-	10.5899	10.5611	10.6163	11.1587	11.2496	11.2498	10.1885	10.3213	10.1274	10.336	10.3395	10.4414	NO
RASGRP3	RAS guanyl releasing protein 3 (calcium and DAG-regulated)	NM_001139488	3.33	0.000967245	chr2	+	5.9042	6.02125	5.74582	5.98837	5.91054	5.91602	8.17172	8.09143	7.8509	7.60054	7.64527	7.64957	YES
RASSF5	Ras association (RalGDS/AF-6) domain family member 5	NM_182663	1.67	0.0207067	chr1	+	6.69822	6.58016	6.61197	6.26715	6.48101	6.47912	6.49582	6.54159	6.46224	7.16974	7.32576	7.21274	NO
RB1CC1	RB1-inducible coiled-coil 1	NM_001083617	-1.41	0.0219854	chr8	-	11.4951	11.4197	11.5471	11.2231	11.2226	11.2935	11.0577	11.0571	11.0794	10.7401	10.6316	10.8019	NO
RBBP6	retinoblastoma binding protein 6	NM_006910	1.92	0.00358306	chr16	+	11.5358	11.5569	11.5585	11.8745	11.8965	11.8948	12.6281	12.5901	12.4987	12.7471	12.8352	12.8584	YES
RBCK1	RanBP-type and C3HC4-type zinc finger containing 1	NM_006462	1.63	0.0249631	chr20	+	9.03709	9.02774	9.16503	9.5685	9.37244	9.62014	10.9314	11.0973	10.7026	10.2698	10.2805	10.4257	YES
RBFOX3	RNA binding protein, fox-1 homolog (C. elegans) 3	NM_001082575	-1.45	0.0394462	chr17	-	7.32287	7.26786	7.39263	6.95888	6.884	7.02085	6.67531	6.86132	6.53383	6.53702	6.40683	6.31813	NO
RBL1	retinoblastoma-like 1 (p107)	NM_002895	-1.65	0.0140334	chr20	-	11.5745	11.5739	11.742	11.6433	11.6374	11.6996	11.2977	11.252	11.2955	10.9093	10.7315	10.9328	NO
RBL2	retinoblastoma-like 2 (p130)	NM_005611	-1.42	0.015058	chr16	+	10.4815	10.516	10.6009	10.8223	10.8364	10.8419	10.3442	10.3312	10.2689	10.3307	10.3311	10.4501	YES
RBM7	RNA binding motif protein 7	NM_016090	1.47	0.00527177	chr11	+	8.37456	8.10966	8.44574	8.06716	8.07273	8.09797	9.07556	8.97233	8.75562	8.61923	8.62567	8.6973	NO
RBMS2	RNA binding motif, single stranded interacting protein 2	NM_002898	2.23	0.0124438	chr12	+	10.6282	10.655	10.8975	11.1554	10.8959	11.1029	12.6084	12.5907	12.4923	12.2813	12.2589	12.4464	YES
RCN2	reticulocalbin 2, EF-hand calcium binding domain	NM_002902	-1.88	0.00594205	chr15	+	10.8465	10.7754	11.0214	10.4824	10.5079	10.3709	10.2565	10.2824	10.3433	9.57795	9.5379	9.58581	YES
RCOR1	REST corepressor 1	NM_015156	2.19	0.015058	chr14	+	9.98488	9.94961	10.1754	9.63697	9.84973	9.76035	10.724	10.736	10.484	10.7546	10.8773	11.0215	NO
RDX	radixin	NM_002906	-1.57	0.0116678	chr11	-	12.1216	12.0087	12.205	11.4545	11.5853	11.5825	11.7583	11.7694	11.6851	10.9575	10.9093	10.9318	YES
RET	ret proto-oncogene	NM_020630	1.47	0.0124438	chr10	+	5.62349	5.76092	5.47106	5.65458	5.78788	5.68676	6.20075	5.92911	6.04468	6.25234	6.22297	6.24682	NO
REXO2	REX2, RNA exonuclease 2 homolog (S. cerevisiae)	NM_015523	-1.69	0.0148712	chr11	+	10.8184	10.9716	10.93	11.2285	11.1639	11.1829	10.7186	10.8041	10.6244	10.4398	10.4178	10.6003	YES
RFTN1	raftlin, lipid raft linker 1	NM_015150	1.59	0.0127149	chr3	-	7.16223	7.09256	7.13413	7.34625	7.40305	7.37964	7.74509	7.58875	7.58597	7.95784	8.04926	8.13004	NO
RFX5	regulatory factor X, 5 (influences HLA class II expression)	NM_000449	2.03	0.00517553	chr1	-	9.20336	9.33023	9.37403	9.30564	9.334	9.41378	10.3996	10.3441	10.2895	10.3568	10.3668	10.4704	NO
RGNEF	190 kDa guanine nucleotide exchange factor	NM_001080479	1.64	0.00957207	chr5	+	8.93169	8.94714	9.17095	9.76083	9.66004	9.78805	9.35534	9.33155	9.18016	10.3983	10.4711	10.4862	NO
RGS2	regulator of G-protein signaling 2, 24kDa	NM_002923	3.68	0.00833858	chr1	+	7.46395	7.4107	7.43846	7.46349	7.3393	7.44994	8.08598	7.88719	7.81611	9.35551	9.12359	9.49976	YES
RHEBL1	Ras homolog enriched in brain like 1	NM_144593	2.24	0.0273508	chr12	-	6.17307	6.10038	6.08896	6.14523	6.1166	6.43449	6.71132	6.79324	6.81741	7.28728	7.22151	7.4902	NO
RHOBTB3	Rho-related BTB domain containing 3	NM_014899	-2.06	0.0129332	chr5	+	9.92496	9.89799	10.0694	9.34175	9.37603	9.34819	9.23839	9.14993	9.20775	8.30125	8.30833	8.53367	NO
RHOQ	ras homolog family member Q	NM_012249	-1.44	0.0221123	chr2	+	10.0618	10.0106	10.1472	10.4428	10.4878	10.5192	9.69044	9.69869	9.65917	9.8683	9.96827	10.0433	YES
RICTOR	RPTOR independent companion of MTOR, complex 2	NM_152756	1.81	0.0166098	chr5	-	11.1229	11.102	11.2346	11.6716	11.5688	11.6399	12.516	12.3926	12.4519	12.6107	12.358	12.4983	YES
RIPK1	receptor (TNFRSF)-interacting serine-threonine kinase 1	NM_003804	1.56	0.0157135	chr6	+	8.13371	8.02248	8.39826	8.2697	8.39914	8.38284	8.89753	8.9043	8.71518	9.02538	8.97393	9.13159	YES
RIPK2	receptor-interacting serine-threonine kinase 2	NM_003821	1.58	0.017259	chr8	+	10.7074	10.6463	10.7857	11.0284	11.0615	11.0846	11.5146	11.4198	11.4246	11.7029	11.7317	11.9134	YES
RN5S460	RNA, 5S ribosomal 460	ENST00000516789	1.5	0.0408828	chr18	+	5.38424	4.86157	4.92488	4.73778	4.70861	4.47276	5.09165	4.92776	5.14503	5.23239	5.38957	5.30515	NO
RND1	Rho family GTPase 1	NM_014470	2.92	0.0206087	chr12	-	5.95669	6.12014	5.68666	5.71544	5.60333	5.69756	6.23575	6.20451	6.36642	6.82833	7.21585	7.28931	NO
RNF114	ring finger protein 114	NM_018683	2.1	0.0297602	chr20	+	10.9195	10.8243	11.2658	10.7691	10.6363	10.6843	12.1672	12.3049	12.1105	11.7836	11.743	12.1931	YES
RNF122	ring finger protein 122	NM_024787	1.64	0.0442318	chr8	-	7.58351	7.58109	7.82934	7.1297	7.30361	7.40203	8.98572	8.81364	8.70843	7.98763	7.8952	8.14721	NO
RNF130	ring finger protein 130	NM_018434	-1.63	0.0166098	chr5	-	9.64582	9.54715	9.77562	9.36363	9.49174	9.48483	9.38182	9.40876	9.34777	8.81582	8.65695	8.78229	YES
RNF141	ring finger protein 141	NM_016422	-1.56	0.0146478	chr11	-	9.74966	9.70035	9.91175	9.38914	9.366	9.51016	9.54134	9.44598	9.55304	8.80855	8.68137	8.73502	NO
RNF157	ring finger protein 157	NM_052916	-1.62	0.000779858	chr17	-	7.06378	7.09508	7.21963	7.08968	7.07708	7.08878	6.72067	6.85239	6.60515	6.38844	6.37276	6.40761	NO
RNF19B	ring finger protein 19B	NM_001127361	3.33	0.00890694	chr1	-	8.34954	8.32226	8.5577	9.03612	8.74174	8.91101	10.8872	10.8915	10.6779	10.636	10.6314	10.8634	YES
RNF213	ring finger protein 213	NM_001256071	7.38	0.000779858	chr17	+	11.2988	11.5347	11.562	11.6535	11.6834	11.6064	15.3386	15.2816	15.1817	14.509	14.5369	14.6416	YES
RNFT1	ring finger protein, transmembrane 1	NM_016125	-1.53	0.032705	chr17	-	9.76123	9.70879	9.82394	9.61583	9.51251	9.77553	9.3789	9.44111	9.382	9.02678	8.91499	9.00542	NO
RNFT2	ring finger protein, transmembrane 2	NM_001109903	-1.9	0.022694	chr12	+	8.93997	8.88964	9.08813	9.01787	9.01228	9.12682	8.6389	8.65536	8.55937	7.83933	8.17878	8.09619	NO
RNU6-1	RNA, U6 small nuclear 1	ENST00000364784	3.99	0.00965075	chr14	+	14.2475	14.2813	14.1374	13.8613	13.9547	13.8774	15.1246	15.0047	15.0653	15.5072	15.8599	15.8766	NO
RNU6-15	RNA, U6 small nuclear 15	ENST00000384534	3.87	0.0100146	chr10	+	14.1659	14.3306	14.2517	14.0807	14.0775	13.8643	15.2709	15.0634	15.1633	15.7035	16.0178	16.047	NO
RNU6-2	RNA, U6 small nuclear 2	ENST00000384238	3.99	0.00965075	chr2	-	14.2475	14.2813	14.1374	13.8613	13.9547	13.8774	15.1246	15.0047	15.0653	15.5072	15.8599	15.8766	NO
RNU6-21	RNA, U6 small nuclear 21	ENST00000384710	3.75	0.0272344	chr16	-	11.8092	11.349	11.3206	10.0959	10.6263	10.7299	11.9827	11.7676	11.7996	12.3213	12.5853	12.8369	NO
RNU6-3	RNA, U6 small nuclear 3	ENST00000384741	3.64	0.0138189	chr1	-	11.9766	11.8891	11.7954	11.3411	11.1876	11.3696	12.5015	12.401	12.27	12.8151	13.201	13.235	NO
RNU6-38	RNA, U6 small nuclear 38	ENST00000384085	2.04	0.0453096	chr13	+	11.3437	11.3323	11.0178	10.7599	10.3062	10.7018	11.3922	11.633	11.3535	11.7751	11.7442	12.1599	NO
RNU6-42	RNA, U6 small nuclear 42	ENST00000384165	3.19	0.016267	chr3	-	11.7745	11.7579	11.6498	11.3784	11.7384	11.6466	12.4875	12.4515	12.3664	13.0477	13.4009	13.3161	NO
RNU6-49	RNA, U6 small nuclear 49	ENST00000384256	3.34	0.0245164	chrX	+	8.87163	8.43242	8.29898	7.7181	7.89652	8.03558	9.26411	9.11225	8.92295	9.3179	9.64295	9.90834	NO
RNU6-54	RNA, U6 small nuclear 54	ENST00000365563	1.57	0.022133	chr13	+	6.85049	7.04171	6.96105	6.99042	7.0078	6.87355	7.15376	6.64858	6.67348	7.58237	7.63836	7.79211	NO
RNU6-59	RNA, U6 small nuclear 59	ENST00000384787	4.13	0.0333024	chr13	-	8.3148	8.10962	8.06323	7.28407	7.91055	7.71163	9.12723	8.66034	8.80122	9.71373	9.72276	10.4282	NO
RNU6-60	RNA, U6 small nuclear 60	ENST00000364792	4.8	0.0181552	chr13	+	12.0657	11.7044	11.4345	10.7895	11.114	11.2378	12.3538	12.1144	12.0225	12.8848	13.3327	13.378	NO
RNU6-61	RNA, U6 small nuclear 61	ENST00000365528	2.52	0.0191636	chr13	-	5.82028	6.24438	5.6608	5.0075	5.07115	5.13096	6.27173	6.34165	6.02174	6.43498	6.35147	6.80505	NO
RNU6-73	RNA, U6 small nuclear 73	ENST00000384600	2.21	0.0352731	chr13	+	9.88884	9.82128	9.69989	9.43278	9.42539	9.32031	9.98614	9.93602	9.72418	10.5431	10.393	10.9291	NO
RNU6-80	RNA, U6 small nuclear 80	ENST00000384195	3.88	0.0347037	chr13	-	9.82837	9.77139	9.24469	8.21567	9.1469	8.99558	10.4321	9.97505	9.87054	10.9043	11.0316	11.0767	NO
RNU6V	RNA, U6 small nuclear variant sequence with SNRPE pseudogene sequence	ENST00000384105	2.02	0.00635333	chr1	-	7.95004	7.62411	7.51618	7.51205	7.48884	7.5043	7.9069	8.11591	8.09407	8.51061	8.64303	8.46384	NO
RNU7-29P	RNA, U7 small nuclear 29 pseudogene	ENST00000516620	1.7	0.0376474	chr1	-	7.82132	8.38197	7.7322	8.02622	8.11349	8.22342	8.65348	8.39214	8.6031	8.90626	8.70725	8.99639	NO
RNU7-40P	RNA, U7 small nuclear 40 pseudogene	ENST00000516397	3.88	0.0157854	chr12	-	6.43306	6.74185	7.04933	6.62808	6.79843	6.19991	9.45112	9.21868	9.02117	8.54467	8.5104	8.60081	NO
RNU7-76P	RNA, U7 small nuclear 76 pseudogene	ENST00000458888	3.56	0.04225	chr7	-	7.32003	7.61121	7.31672	7.39878	7.04419	6.97098	8.50379	7.98591	8.57221	9.16313	8.8743	8.4534	NO
RNU7-7P	RNA, U7 small nuclear 7 pseudogene	ENST00000458919	1.74	0.0286872	chrX	+	8.30582	8.49941	8.27371	8.32621	8.62355	8.54128	9.3085	9.02574	9.03286	9.34013	9.22034	9.31687	NO
ROCK2	Rho-associated, coiled-coil containing protein kinase 2	NM_004850	1.45	0.0227925	chr2	-	11.9963	11.8707	12.0925	12.7452	12.8762	12.8064	12.8459	12.7472	12.8789	13.355	13.2658	13.4154	NO
RP2	retinitis pigmentosa 2 (X-linked recessive)	NM_006915	1.99	0.00517553	chrX	+	8.54079	8.73985	8.80024	8.92881	8.8507	8.9718	9.56174	9.51066	9.51292	9.87525	9.90597	9.97662	NO
RPGRIP1L	RPGRIP1-like	NM_001127897	-1.68	0.016393	chr16	-	8.59921	8.53495	8.84155	9.19434	9.16494	9.14698	8.44366	8.46168	8.37717	8.40576	8.33351	8.55686	NO
RPS26	ribosomal protein S26	NM_001029	-1.44	0.0350213	chr12	+	10.3445	10.288	10.8062	10.5889	10.465	10.6534	10.3242	10.3072	10.0576	9.97378	10.0593	10.1157	NO
RPS6KA6	ribosomal protein S6 kinase, 90kDa, polypeptide 6	NM_014496	-1.42	0.0294032	chrX	-	9.07133	9.02308	9.21907	8.75746	8.79278	8.80825	8.68907	8.77843	8.78123	8.18611	8.27895	8.39132	NO
RPS6KC1	ribosomal protein S6 kinase, 52kDa, polypeptide 1	NM_001136138	2.19	0.00358306	chr1	+	8.26296	8.28685	8.35018	8.43302	8.35167	8.41034	9.48584	9.53387	9.4483	9.53987	9.47005	9.59383	YES
RRAS2	related RAS viral (r-ras) oncogene homolog 2	NM_001102669	1.41	0.00846258	chr11	-	9.23175	9.28387	9.37873	9.88318	9.91586	9.92277	9.69563	9.77985	9.76345	10.4069	10.3765	10.4749	YES
RRBP1	ribosome binding protein 1 homolog 180kDa (dog)	NM_001042576	2.04	0.0135025	chr20	-	9.85914	9.79209	10.0837	9.54276	9.62661	9.65112	11.5178	11.5233	11.2964	10.6566	10.5972	10.8707	YES
RRH	retinal pigment epithelium-derived rhodopsin homolog	NM_006583	1.52	0.0402153	chr4	+	4.95815	5.11599	4.8387	5.23578	5.01794	5.05717	5.27436	5.06311	5.31781	5.63359	5.58807	5.71583	NO
RRM1	ribonucleotide reductase M1	NM_001033	-1.71	0.0103768	chr11	+	12.4587	12.561	12.5879	12.2909	12.3724	12.4022	12.2236	12.2674	12.2252	11.6002	11.5163	11.6614	NO
RRS1	RRS1 ribosome biogenesis regulator homolog (S. cerevisiae)	NM_015169	1.42	0.039127	chr8	+	9.46091	9.58697	9.57918	10.58	10.4556	10.6294	9.91866	9.81623	9.96575	11.076	10.9811	11.1546	NO
RSAD2	radical S-adenosyl methionine domain containing 2	NM_080657	71.73	0.000999818	chr2	+	4.98023	5.30346	4.99027	5.28955	4.95791	5.27616	11.4759	11.3242	11.0629	11.3289	11.4284	11.6303	YES
RSPRY1	ring finger and SPRY domain containing 1	NM_133368	1.44	0.0370678	chr16	+	10.7557	10.5525	10.8489	11.217	11.0924	11.1165	11.0823	11.1445	10.9695	11.6277	11.5731	11.7707	NO
RTN3P1	reticulon 3 pseudogene 1	ENST00000536295	-1.47	0.0234112	chr4	+	13.5366	13.6369	13.6472	13.4388	13.2763	13.4177	13.4537	13.3483	13.2985	12.9116	12.8737	12.8444	NO
RTP4	receptor (chemosensory) transporter protein 4	NM_022147	2.06	0.0121622	chr3	+	4.86014	5.19484	4.55567	4.97667	4.96575	4.94704	5.92447	5.92138	5.94173	5.99057	6.26269	6.02409	YES
RYK	receptor-like tyrosine kinase	NM_001005861	-1.48	0.034306	chr3	-	11.1733	11.2133	11.3757	11.2621	11.1414	11.2252	10.9158	11.0258	10.9408	10.5432	10.6449	10.7647	NO
S100A4	S100 calcium binding protein A4	NM_002961	-1.59	0.034463	chr1	-	9.64986	9.53355	9.69416	9.19578	8.92249	9.06935	9.39619	9.42415	9.08526	8.3992	8.32272	8.4574	YES
SAMD9	sterile alpha motif domain containing 9	NM_001193307	153.52	0.000999818	chr7	-	5.30772	5.05459	5.30618	5.45063	5.14111	5.38733	12.6837	12.6836	12.7281	12.5897	12.6578	12.8914	YES
SAMD9L	sterile alpha motif domain containing 9-like	NM_152703	18.38	0.00424923	chr7	-	5.32152	5.69414	5.29354	5.23237	5.5677	5.61193	10.0155	9.85883	9.77866	9.77378	9.57587	10.0323	YES
SAMHD1	SAM domain and HD domain 1	NM_015474	18.5	0.000465687	chr20	-	10.1438	10.1362	10.4033	10.2058	10.2148	10.2107	14.6667	14.596	14.6406	14.4117	14.3683	14.5209	YES
SAP130	Sin3A-associated protein, 130kDa	NM_001145928	1.44	0.022565	chr2	-	10.4074	10.3365	10.7578	11.2657	11.1983	11.3036	11.0573	11.133	10.8409	11.7769	11.7196	11.8853	NO
SAPCD1	suppressor APC domain containing 1	NM_001039651	-1.47	0.012753	chr6	+	8.05776	8.23054	8.29338	8.09145	8.1168	8.04816	8.02045	8.04078	7.8419	7.53214	7.47186	7.60391	NO
SAR1A	SAR1 homolog A (S. cerevisiae)	NM_001142648	2.6	0.00804732	chr10	-	10.8203	10.8008	10.8387	10.7194	10.628	10.656	11.1255	11.2057	11.0433	12.0297	11.9592	12.2254	NO
SARS2	seryl-tRNA synthetase 2, mitochondrial	NM_001145901	-1.59	0.0207067	chr19	-	8.44246	8.20151	8.77977	8.66846	8.62164	8.62666	8.43023	8.52129	8.14963	7.94966	7.956	8.13959	NO
SAT2	spermidine/spermine N1-acetyltransferase family member 2	NM_133491	-1.93	0.0305244	chr17	-	10.5596	10.6153	10.8247	10.6745	10.9642	10.8944	10.027	10.0229	9.88834	9.92371	9.83049	10.0731	NO
SBF2	SET binding factor 2	NM_030962	-1.49	0.013096	chr11	-	10.581	10.6107	10.7715	10.4279	10.3991	10.4032	10.5414	10.534	10.4601	9.81382	9.76442	9.91776	NO
SBNO1	strawberry notch homolog 1 (Drosophila)	NM_001167856	-1.63	0.01004	chr12	-	12.4255	12.4321	12.6309	12.8255	12.8264	12.7439	11.9509	11.9265	11.8162	12.1112	12.0691	12.1964	NO
SC5DL	sterol-C5-desaturase (ERG3 delta-5-desaturase homolog, S. cerevisiae)-like	NM_001024956	-1.44	0.013662	chr11	+	9.82205	9.85745	9.80452	10.2982	10.3492	10.2573	9.65855	9.66441	9.69566	9.81017	9.69384	9.78164	NO
SCAI	suppressor of cancer cell invasion	NM_001144877	-1.44	0.00719418	chr9	-	8.11747	8.08213	8.31014	7.90914	7.8705	7.93362	7.75569	7.81771	7.71906	7.38821	7.34236	7.41995	NO
SCARB2	scavenger receptor class B, member 2	NM_001204255	2.52	0.00247455	chr4	-	11.3024	11.2171	11.3844	10.9385	10.9471	10.9173	12.6855	12.576	12.6709	12.2338	12.2682	12.3722	YES
SCD	stearoyl-CoA desaturase (delta-9-desaturase)	NM_005063	-1.54	0.0239423	chr10	+	16.4672	16.4308	16.6515	16.7258	16.7995	16.8257	16.5029	16.4642	16.4215	16.0998	16.1625	16.2982	YES
SCFD2	sec1 family domain containing 2	NM_152540	-1.55	0.0151545	chr4	-	8.66803	8.79448	9.03938	8.7338	8.71756	8.78918	8.63827	8.88388	8.66454	8.09488	8.11541	8.24577	NO
SCLT1	sodium channel and clathrin linker 1	NM_144643	1.49	0.013364	chr4	-	7.519	7.47829	7.66066	7.34506	7.28731	7.28374	8.4975	8.59904	8.40272	7.82974	7.85966	7.96886	YES
SCN3A	sodium channel, voltage-gated, type III, alpha subunit	NM_001081676	1.61	0.0217159	chr2	-	4.89987	4.82655	4.91772	4.92653	4.86768	4.85212	4.90886	4.95523	5.14428	5.55867	5.55304	5.78102	NO
SCP2	sterol carrier protein 2	NM_001007098	-1.46	0.00669444	chr1	+	10.5893	10.5349	10.8524	10.0036	9.90377	9.92332	10.5129	10.439	10.3859	9.37638	9.36378	9.37161	NO
SCRN3	secernin 3	NM_001193528	-1.48	0.021221	chr2	+	8.57829	8.53905	8.6562	8.93483	8.89551	8.902	8.37567	8.39124	8.26472	8.32977	8.28775	8.47128	NO
SDC4	syndecan 4	NM_002999	13.83	0.00337613	chr20	-	10.0443	10.0279	10.3849	10.2007	9.94767	10.1373	11.3326	11.1532	11.1042	13.7133	13.9192	14.1238	NO
SEC24D	SEC24 family, member D (S. cerevisiae)	NM_014822	1.55	0.0244464	chr4	-	7.81614	7.80367	7.90188	7.86616	7.81827	7.82193	8.94217	9.02974	8.91491	8.38265	8.44545	8.61761	NO
SEH1L	SEH1-like (S. cerevisiae)	NM_001013437	-1.62	0.0470793	chr18	+	11.6326	11.7362	11.7866	11.8972	11.9983	11.7798	11.4969	11.4922	11.36	11.1875	11.0737	11.3603	NO
SEL1L3	sel-1 suppressor of lin-12-like 3 (C. elegans)	NM_015187	-1.41	0.00602701	chr4	-	9.74256	9.71757	9.95733	9.56199	9.62017	9.59348	9.74415	9.79356	9.64936	9.14686	9.08881	9.10099	YES
SEMA3C	sema domain, immunoglobulin domain (Ig), short basic domain, secreted, (semaphorin) 3C	NM_006379	-1.42	0.00890694	chr7	-	12.9044	12.8643	12.93	13.0351	12.9997	13.0869	12.4811	12.476	12.4923	12.5394	12.4914	12.5588	YES
SEMA3D	sema domain, immunoglobulin domain (Ig), short basic domain, secreted, (semaphorin) 3D	NM_152754	1.7	0.00548472	chr7	-	5.80119	5.84946	6.15601	5.10928	5.01787	5.01297	6.20142	6.29397	6.28259	5.78195	5.78032	5.83685	NO
SEMA3E	sema domain, immunoglobulin domain (Ig), short basic domain, secreted, (semaphorin) 3E	NM_001178129	-1.41	0.00992182	chr7	-	7.08286	6.98712	7.22317	7.38524	7.36766	7.45059	7.00091	6.9544	6.89129	6.8536	6.93584	6.88582	NO
SEMA4G	sema domain, immunoglobulin domain (Ig), transmembrane domain (TM) and short cytoplasmic domain, (semaphorin) 4G	NM_001203244	-1.52	0.00707014	chr10	+	6.43318	6.44464	6.69904	6.71021	6.73922	6.77348	6.19842	6.27527	6.11524	6.07382	6.13931	6.17005	NO
SEPT9	septin 9	NM_001113491	-1.45	0.0189424	chr17	+	8.58011	8.50336	8.62112	8.61936	8.49755	8.62987	8.29485	8.31363	8.21574	8.06572	8.08448	8.13778	YES
SEPT10	septin 10	NM_144710	-1.42	0.0276169	chr2	-	8.71014	8.70842	8.79651	9.84568	9.80818	9.70475	8.55847	8.5273	8.34134	9.2375	9.28679	9.37233	NO
SERINC5	serine incorporator 5	NM_001174071	-1.49	0.0175529	chr5	-	10.784	10.9291	11.0403	9.70968	9.60913	9.65278	10.33	10.3817	10.2721	8.95783	9.08425	9.11959	NO
SERPINB1	serpin peptidase inhibitor, clade B (ovalbumin), member 1	NM_030666	1.55	0.0414984	chr6	-	9.26586	9.28587	9.40163	8.86786	9.04979	8.91778	9.80252	9.87733	9.63527	9.54367	9.57075	9.80741	YES
SERPINB8	serpin peptidase inhibitor, clade B (ovalbumin), member 8	NM_001031848	1.64	0.0238052	chr18	+	6.73188	6.65079	6.67673	7.2243	7.21536	7.0533	6.95855	7.01823	7.09852	7.93318	7.93716	8.15826	NO
SERPINB9	serpin peptidase inhibitor, clade B (ovalbumin), member 9	NM_004155	2.32	0.0270868	chr6	-	8.09892	7.82557	8.10952	7.99879	7.93601	8.14677	9.14347	9.03897	8.89728	9.21165	9.10213	9.54659	YES
SERPINE1	serpin peptidase inhibitor, clade E (nexin, plasminogen activator inhibitor type 1), member 1	NM_000602	2.42	0.0123689	chr7	+	10.5252	10.3711	10.7152	11.7933	11.5642	11.7768	12.0676	12.1298	11.9489	13.0434	13.0771	13.3035	YES
SERPING1	serpin peptidase inhibitor, clade G (C1 inhibitor), member 1	NM_000062	1.73	0.0155397	chr11	+	5.61557	5.64545	5.47115	5.74425	5.79757	5.81071	6.0048	5.92396	6.15519	6.62839	6.58486	6.41847	YES
SERTAD1	SERTA domain containing 1	NM_013376	2.37	0.0256044	chr19	-	6.86701	6.74215	6.80571	6.89656	7.05931	6.91598	7.8044	7.8193	7.64804	7.81717	8.13261	8.17412	NO
SESTD1	SEC14 and spectrin domains 1	NM_178123	-1.53	0.0166401	chr2	-	9.35024	9.38556	9.47672	9.16339	9.21456	9.203	9.19091	9.32589	9.33748	8.40858	8.59262	8.57999	NO
SETD7	SET domain containing (lysine methyltransferase) 7	NM_030648	-1.48	0.00726473	chr4	-	10.8434	10.86	10.9768	10.8827	10.8638	10.91	10.6084	10.5897	10.5971	10.3084	10.2224	10.3222	NO
SFT2D2	SFT2 domain containing 2	NM_199344	-1.82	0.00247455	chr1	+	10.9273	10.9758	11.0665	10.9767	10.9609	10.9964	10.5767	10.6079	10.5562	10.113	10.0409	10.1223	YES
SGK1	serum/glucocorticoid regulated kinase 1	NM_001143676	1.53	0.00754802	chr6	-	6.03705	5.97021	5.98677	5.93414	5.91074	5.98165	6.14063	6.1431	6.09479	6.55525	6.47538	6.55637	NO
SH2B3	SH2B adaptor protein 3	NM_005475	1.44	0.0136824	chr12	+	6.50552	6.48729	6.64567	6.91748	6.91593	6.90532	6.63285	6.64844	6.69872	7.43382	7.44738	7.58019	NO
SH3GLB1	SH3-domain GRB2-like endophilin B1	NM_001206651	1.51	0.0322324	chr1	+	9.98769	9.99031	10.19	9.40513	9.40268	9.58176	10.6409	10.5451	10.6903	9.95826	9.98945	10.081	YES
SHCBP1	SHC SH2-domain binding protein 1	NM_024745	-1.71	0.0233551	chr16	-	10.2814	10.2362	10.4559	10.9054	10.9145	11.004	9.98865	10.1141	9.95769	9.99085	10.1477	10.2731	NO
SHMT1	serine hydroxymethyltransferase 1 (soluble)	NM_004169	-1.59	0.022133	chr17	-	9.45607	9.60763	9.80738	9.70863	9.76324	9.84192	9.38344	9.38058	9.29018	8.98159	9.11118	9.18849	NO
SHOX2	short stature homeobox 2	NM_001163678	1.54	0.0357495	chr3	-	6.94654	6.8841	6.85272	7.07214	7.13642	7.12288	7.24657	7.54113	7.35339	7.73378	7.62701	7.91747	YES
SIX1	SIX homeobox 1	NM_005982	1.81	0.0155397	chr14	-	6.28312	6.32094	6.14701	6.30723	6.35834	6.26465	7.11299	7.28697	7.21504	7.15624	7.1767	7.39999	NO
SIX4	SIX homeobox 4	NM_017420	1.41	0.0478256	chr14	-	7.6885	7.73087	7.78473	7.63131	7.7369	7.70605	7.8535	7.84488	7.76909	8.01687	8.17964	8.2147	NO
SKA2	spindle and kinetochore associated complex subunit 2	NM_001100595	-1.66	0.0264218	chr17	-	12.5252	12.5129	12.5343	12.5837	12.766	12.8381	12.2381	12.2175	12.1567	12.0231	12.0077	12.0904	NO
SKAP2	src kinase associated phosphoprotein 2	NM_003930	-1.48	0.00527177	chr7	-	8.46659	8.27461	8.46698	8.46645	8.51213	8.44186	8.13429	8.18552	8.20497	7.94834	7.89509	7.90728	YES
SLC12A2	solute carrier family 12 (sodium/potassium/chloride transporters), member 2	NM_001046	-1.95	0.00635333	chr5	+	14.7403	14.8056	14.8173	11.7111	11.7411	11.7597	14.5817	14.5376	14.6035	10.6765	10.7859	10.8427	NO
SLC16A13	solute carrier family 16, member 13 (monocarboxylic acid transporter 13)	NM_201566	-1.71	0.028559	chr17	+	9.87331	9.84238	9.97821	10.444	10.2418	10.5321	9.75611	9.85624	9.57649	9.657	9.71226	9.65151	NO
SLC16A6	solute carrier family 16, member 6 (monocarboxylic acid transporter 7)	NM_001174166	1.68	0.0306564	chr17	-	13.579	13.7303	13.8354	14.188	14.3424	14.4113	13.6637	13.7227	13.8133	14.966	15.0713	15.2059	YES
SLC18B1	solute carrier family 18, subfamily B, member 1	NM_052831	1.49	0.0339268	chr6	-	7.35662	7.38188	7.47291	7.2655	7.39209	7.38188	8.36165	8.34481	8.30347	7.98106	7.7853	7.94907	YES
SLC22A3	solute carrier family 22 (extraneuronal monoamine transporter), member 3	NM_021977	-2.19	0.0272344	chr6	+	12.0484	12.1514	12.3931	10.4565	10.5616	10.3666	11.8372	11.9479	11.759	9.08741	9.35431	9.50555	NO
SLC25A10	solute carrier family 25 (mitochondrial carrier; dicarboxylate transporter), member 10	NM_012140	-1.81	0.0383545	chr17	+	8.78992	8.65915	9.08641	9.08933	9.06565	9.33069	8.45022	8.53264	8.20914	8.21548	8.23315	8.47142	NO
SLC25A11	solute carrier family 25 (mitochondrial carrier; oxoglutarate carrier), member 11	NM_001165417	-1.47	0.0431293	chr17	-	9.60622	9.54571	9.7633	9.55771	9.53349	9.71034	9.48756	9.54998	9.31737	8.96895	9.00574	9.16212	NO
SLC25A15	solute carrier family 25 (mitochondrial carrier; ornithine transporter) member 15	NM_014252	-1.7	0.0179585	chr13	+	8.63399	8.61157	8.87554	8.87481	8.88217	8.9405	8.45125	8.52103	8.32814	8.051	8.10638	8.27966	NO
SLC25A16	solute carrier family 25 (mitochondrial carrier; Graves disease autoantigen), member 16	NM_152707	-1.96	0.00992182	chr10	-	7.90049	7.82273	8.11088	8.24575	8.24035	8.21823	7.60943	7.74929	7.39567	7.28325	7.06468	7.26385	YES
SLC25A28	solute carrier family 25 (mitochondrial iron transporter), member 28	NM_031212	1.8	0.0145555	chr10	-	7.14869	7.16372	7.2365	7.15289	7.01427	6.96669	8.39702	8.52388	8.21442	7.87885	7.7615	7.86653	YES
SLC25A3	solute carrier family 25 (mitochondrial carrier; phosphate carrier), member 3	NM_002635	-1.74	0.00424923	chr12	+	12.6416	12.6461	12.7495	12.9057	12.8486	12.9458	12.2064	12.3194	12.1759	12.1004	12.0674	12.1271	NO
SLC25A39	solute carrier family 25, member 39	NM_001143780	-1.73	0.0318181	chr17	-	11.6539	11.5483	11.9415	11.9394	11.7676	11.9304	11.7037	11.7223	11.4279	11.1244	11.1621	11.3343	YES
SLC25A5	solute carrier family 25 (mitochondrial carrier; adenine nucleotide translocator), member 5	NM_001152	-1.44	0.0358344	chrX	+	12.369	12.3462	12.4717	12.6127	12.4266	12.5948	12.1904	12.238	12.1574	12.082	12.0356	12.1092	YES
SLC25A6	solute carrier family 25 (mitochondrial carrier; adenine nucleotide translocator), member 6	NM_001636	-1.52	0.0465053	chrX	-	13.9273	13.9297	14.1326	14.2339	14.1148	14.3187	13.8066	13.8907	13.7019	13.6192	13.6277	13.795	YES
SLC29A2	solute carrier family 29 (nucleoside transporters), member 2	NM_001532	-1.41	0.0323795	chr11	-	7.8126	7.6223	8.00589	7.79774	7.80196	7.97917	7.67327	7.60275	7.4356	7.20015	7.30739	7.34377	NO
SLC29A3	solute carrier family 29 (nucleoside transporters), member 3	NM_001174098	-1.54	0.0254623	chr10	+	7.67284	7.72664	8.08221	8.0403	7.91472	8.0822	7.6447	7.81725	7.5938	7.52802	7.41313	7.40365	NO
SLC2A12	solute carrier family 2 (facilitated glucose transporter), member 12	NM_145176	2.87	0.00917	chr6	-	7.45279	7.68332	7.55929	7.42581	7.36879	7.37181	9.30084	9.51715	9.05723	8.88788	8.89196	9.1958	NO
SLC2A13	solute carrier family 2 (facilitated glucose transporter), member 13	NM_052885	1.44	0.0314631	chr12	-	8.37458	8.3067	8.44907	7.72936	7.54521	7.67356	8.25378	8.10679	8.08817	8.19348	8.19192	8.34785	NO
SLC30A7	solute carrier family 30 (zinc transporter), member 7	NM_001144884	1.46	0.0245164	chr1	+	10.3283	10.3199	10.3385	9.96828	9.85534	9.94049	10.5995	10.6806	10.6435	10.4957	10.3818	10.5599	NO
SLC30A9	solute carrier family 30 (zinc transporter), member 9	NM_006345	-1.42	0.00886262	chr4	+	11.3542	11.4495	11.5814	11.0448	11.0144	11.1247	11.2974	11.2852	11.2104	10.5397	10.5404	10.534	NO
SLC33A1	solute carrier family 33 (acetyl-CoA transporter), member 1	NM_001190992	-1.45	0.0129332	chr3	-	10.8298	10.7194	10.9656	10.4722	10.3661	10.3737	10.6155	10.5556	10.4488	9.83053	9.80553	9.89921	NO
SLC35E1	solute carrier family 35, member E1	NM_024881	-1.58	0.0225264	chr19	-	9.09535	9.08904	9.43	8.89484	8.81209	8.90533	8.92121	8.76909	8.68572	8.22589	8.24427	8.39803	NO
SLC35E3	solute carrier family 35, member E3	NM_018656	-1.43	0.0429204	chr12	+	8.98082	9.12689	9.08713	9.20669	9.42184	9.36201	8.71728	8.82481	8.76332	8.89709	8.78604	8.8297	NO
SLC37A1	solute carrier family 37 (glycerol-3-phosphate transporter), member 1	NM_018964	1.44	0.00782162	chr21	+	6.51788	6.60894	6.59162	6.69667	6.6548	6.65283	7.04927	7.05774	7.14152	7.17449	7.17838	7.26115	YES
SLC47A1	solute carrier family 47, member 1	NM_018242	-1.68	0.0103381	chr17	+	10.228	10.3344	10.4845	10.4914	10.4051	10.5214	10.0545	10.1273	10.0069	9.61327	9.73764	9.73969	NO
SLC4A7	solute carrier family 4, sodium bicarbonate cotransporter, member 7	NM_003615	-1.86	0.00976395	chr3	-	11.5486	11.6156	11.7717	11.2167	11.0456	11.0912	11.2613	11.177	11.1087	10.2614	10.1435	10.2089	YES
SLC6A9	solute carrier family 6 (neurotransmitter transporter, glycine), member 9	NM_001024845	1.57	0.00594205	chr1	-	7.39515	7.36766	7.5297	7.46192	7.46961	7.50678	8.3337	8.42885	8.21322	8.10701	8.12394	8.20591	YES
SLC7A11	solute carrier family 7 (anionic amino acid transporter light chain, xc- system), member 11	NM_014331	-3.24	0.000779858	chr4	-	14.1167	14.2502	14.3042	15.0032	14.9774	14.9838	13.2618	13.1437	13.1464	13.3162	13.23	13.2916	NO
SLC9A2	solute carrier family 9, subfamily A (NHE2, cation proton antiporter 2), member 2	NM_003048	-1.66	0.0375356	chr2	+	9.29135	9.29935	9.79073	6.67129	6.51904	6.65604	8.7096	8.7944	8.5873	6.0986	5.91791	5.83857	NO
SLFN11	schlafen family member 11	NM_001104587	1.46	0.0427848	chr17	-	9.11756	9.10568	9.40009	9.5745	9.40029	9.58149	10.1838	10.2053	9.91532	10.0323	10.1095	10.261	NO
SLFN5	schlafen family member 5	NM_144975	2.25	0.00859015	chr17	+	10.8597	10.8706	11.1044	10.3143	10.1203	10.3465	12.5921	12.4048	12.451	11.5012	11.4948	11.6059	YES
SLIT3	slit homolog 3 (Drosophila)	NM_003062	-1.7	0.0197467	chr5	-	7.84199	7.70787	7.8444	8.86891	8.7306	8.9639	7.6833	7.71802	7.63804	8.09929	8.0339	8.15109	NO
SMA4	glucuronidase, beta pseudogene	NR_024054	-1.51	0.00424923	chr5	-	8.92195	9.15378	9.12379	8.37016	8.38936	8.42145	8.68191	8.81046	8.39634	7.84111	7.77693	7.79613	NO
SMA5	glucuronidase, beta pseudogene	NR_033968	-1.41	0.0124438	chr5	-	9.42891	9.66153	9.64539	8.95709	8.95854	9.08388	9.24596	9.27952	8.79659	8.44524	8.45771	8.45964	NO
SMARCA1	SWI/SNF related, matrix associated, actin dependent regulator of chromatin, subfamily a, member 1	NM_003069	-1.56	0.0188537	chrX	-	13.6581	13.6543	13.7807	13.3112	13.3612	13.3415	13.3727	13.3646	13.357	12.7873	12.5773	12.7113	NO
SMARCA5	SWI/SNF related, matrix associated, actin dependent regulator of chromatin, subfamily a, member 5	NM_003601	2.64	0.00299945	chr4	+	11.7833	11.6963	11.9706	11.6796	11.7863	11.684	13.3614	13.2536	13.4019	13.0821	13.078	13.183	YES
SMC2	structural maintenance of chromosomes 2	NM_001042550	-1.58	0.00971853	chr9	+	12.3556	12.1845	12.3989	12.3543	12.4491	12.4494	11.9255	11.9504	11.943	11.7471	11.7824	11.8423	NO
SMNDC1	survival motor neuron domain containing 1	NM_005871	1.58	0.0127775	chr10	-	9.5808	9.39681	9.78019	9.76358	9.65932	9.75322	10.0529	10.0395	9.90446	10.4226	10.4172	10.5638	NO
SMOX	spermine oxidase	NM_175839	1.5	0.0337572	chr20	+	9.26597	9.08506	9.31233	8.81944	8.64162	8.66292	9.54391	9.60807	9.29331	9.17525	9.23109	9.31593	YES
SMURF1	SMAD specific E3 ubiquitin protein ligase 1	NM_001199847	1.46	0.027275	chr7	-	9.14696	9.27717	9.44579	9.20435	9.14043	9.15773	9.78411	9.76497	9.75041	9.72187	9.68585	9.90689	NO
SNAR-A12	small ILF3/NF90-associated RNA A12	NR_004437	1.53	0.0308826	chr19	+	6.63824	6.56004	6.442	7.15656	7.19942	7.23576	7.11246	7.0914	6.93677	7.78712	7.83022	8.05742	NO
SNAR-D	small ILF3/NF90-associated RNA D	NR_024243	1.46	0.038938	chr19	-	8.18079	8.12374	8.26304	8.32693	8.38328	8.33292	8.03974	8.21827	8.28231	8.86802	8.88917	8.69112	NO
SND1	staphylococcal nuclease and tudor domain containing 1	NM_014390	-1.46	0.0199129	chr7	+	10.7853	10.7298	10.9681	10.6604	10.6295	10.6787	10.6929	10.7356	10.6003	10.1194	10.1015	10.2529	NO
SNORA44	small nucleolar RNA, H/ACA box 44	NR_002976	2.13	0.0110331	chr1	-	8.94422	9.0522	9.11573	9.63372	9.45707	9.55545	9.66352	9.67986	9.44823	10.5216	10.655	10.7237	NO
SNORD107	small nucleolar RNA, C/D box 107	NR_001293	-1.66	0.0122337	chr15	+	7.6074	7.75183	7.72865	6.9761	6.96192	7.12426	6.838	6.67365	6.6828	6.31353	6.24172	6.2303	NO
SNORD115-15	small nucleolar RNA, C/D box 115-15	NR_003307	1.86	0.0326715	chr15	+	4.22312	4.24106	4.41808	4.15659	4.11001	4.07848	5.2221	5.82247	5.06194	4.7131	4.98415	5.03343	NO
SNORD115-42	small nucleolar RNA, C/D box 115-42	NR_003302	1.69	0.0439388	chr15	+	4.27224	4.16556	3.88237	4.23496	3.89932	4.02329	4.14683	4.57413	4.69298	4.81349	4.79111	4.68972	NO
SNRNP200	small nuclear ribonucleoprotein 200kDa (U5)	NM_014014	-1.47	0.0276253	chr2	-	11.7659	11.8108	11.9047	12.3931	12.5009	12.5205	11.5894	11.6524	11.5685	11.7989	11.9459	11.9728	NO
SNX13	sorting nexin 13	NM_015132	-1.46	0.00719418	chr7	-	10.1371	10.0495	10.2742	9.66955	9.69839	9.6996	9.80487	9.79113	9.76883	9.14484	9.16112	9.23182	NO
SNX14	sorting nexin 14	NM_020468	-1.5	0.00499909	chr6	-	10.3955	10.3368	10.4661	10.5503	10.5035	10.5153	10.258	10.2965	10.2236	9.93193	9.92505	9.99377	NO
SOD2	superoxide dismutase 2	NM_000636	5.16	0.00323471	chr6	-	9.44803	9.34001	9.47802	9.91978	9.77644	9.87346	10.1531	10.1061	9.90549	12.2352	12.1	12.3619	YES
SORT1	sortilin 1	NM_001205228	-2.07	0.0116678	chr1	-	10.3372	10.3618	10.5649	9.71303	9.58991	9.60778	10.0355	10.0973	9.97447	8.55425	8.41624	8.66489	NO
SOX9	SRY (sex determining region Y)-box 9	NM_000346	1.54	0.015058	chr17	+	9.56536	9.69167	9.67196	8.08727	8.14675	8.15586	9.98725	9.98406	9.64529	8.85239	8.67602	8.7833	NO
SP100	SP100 nuclear antigen	NM_001080391	14.02	0.000465687	chr2	+	7.34779	7.10407	7.42901	8.35388	8.23464	8.28788	11.7336	11.7588	11.6872	12.0778	12.0986	12.1647	YES
SP110	SP110 nuclear body protein	NM_001185015	26.16	0.000999818	chr2	-	6.64464	6.503	6.71077	6.98062	6.88031	7.03043	11.7141	11.5905	11.5045	11.6685	11.5305	11.8569	YES
SP140	SP140 nuclear body protein	NM_001005176	1.55	0.0239423	chr2	+	5.67889	5.78654	5.44907	5.75732	5.77142	5.73659	6.10436	6.0449	6.31174	6.4868	6.40089	6.25349	YES
SP140L	SP140 nuclear body protein-like	NM_138402	5.84	0.00448898	chr2	+	5.92205	5.8645	5.75668	6.09375	6.0623	6.03559	8.44059	8.41715	8.29633	8.58643	8.46761	8.83479	YES
SPATS2L	spermatogenesis associated, serine-rich 2-like	NM_001100422	2.05	0.00548472	chr2	+	9.11757	9.07892	9.24623	9.29143	9.27063	9.33697	10.7072	10.6443	10.6963	10.3343	10.2555	10.4141	YES
SPC24	SPC24, NDC80 kinetochore complex component, homolog (S. cerevisiae)	NM_182513	-1.66	0.00855582	chr19	-	9.02799	8.96228	9.22224	8.53399	8.58561	8.63537	8.61242	8.72513	8.48497	7.86037	7.84494	7.94833	NO
SPC25	SPC25, NDC80 kinetochore complex component, homolog (S. cerevisiae)	NM_020675	-1.56	0.00842616	chr2	-	8.6157	8.46658	8.53323	9.00354	9.09233	8.98878	8.19676	8.20341	8.19866	8.30752	8.39722	8.35274	NO
SPRY2	sprouty homolog 2 (Drosophila)	NM_005842	1.45	0.0396773	chr13	-	7.74328	7.79096	7.72259	7.6836	7.73718	7.88217	7.59518	7.7329	7.70732	8.29808	8.26694	8.44037	NO
SQLE	squalene epoxidase	NM_003129	-1.62	0.0168788	chr8	+	13.5461	13.587	13.7276	14.2346	14.3161	14.3225	13.6421	13.5088	13.5435	13.6313	13.4872	13.6788	YES
SQRDL	sulfide quinone reductase-like (yeast)	NM_021199	2.09	0.00443029	chr15	+	10.8375	10.7368	10.9805	11.4162	11.3029	11.4176	12.2392	12.1424	12.0685	12.4823	12.428	12.5222	YES
SRD5A3	steroid 5 alpha-reductase 3	NM_024592	-1.54	0.00606786	chr4	+	10.0259	10.0965	10.1662	9.79348	9.73276	9.78125	9.84877	10.0561	9.91658	9.10895	9.19408	9.16794	NO
SRGN	serglycin	NM_002727	2.31	0.00247455	chr10	+	13.0229	13.1238	13.1355	12.7871	12.8578	12.8311	13.5364	13.6451	13.824	14.0345	14.007	14.1164	NO
SRI	sorcin	NM_003130	-1.64	0.0297185	chr7	-	9.57139	9.52942	9.7201	9.97327	9.88489	9.95993	9.47087	9.41333	9.28006	9.23553	9.15793	9.41917	YES
SRR	serine racemase	NM_021947	-1.58	0.0194378	chr17	+	9.96421	10.005	10.1859	10.2511	10.0689	10.1095	10.118	10.2318	10.1454	9.40016	9.43778	9.53335	NO
SSRP1	structure specific recognition protein 1	NM_003146	-1.43	0.031945	chr11	-	13.1161	13.0689	13.3716	13.1795	13.1721	13.1764	13.0732	13.1314	12.961	12.6577	12.6601	12.8338	NO
STAMBPL1	STAM binding protein-like 1	NM_020799	2.02	0.0434437	chr10	+	6.01857	5.98848	6.15529	6.81244	6.696	6.72743	6.38489	6.43755	6.33572	7.7627	7.73426	8.25294	NO
STARD4	StAR-related lipid transfer (START) domain containing 4	NM_139164	1.9	0.0125663	chr5	-	7.52044	7.58759	7.71372	7.49968	7.55314	7.66828	9.26512	9.20139	9.13335	8.42923	8.48209	8.60732	YES
STAT1	signal transducer and activator of transcription 1, 91kDa	NM_007315	9.44	0.00181618	chr2	-	12.396	12.3937	12.591	13.1237	13.3148	13.4157	16.5486	16.5139	16.574	16.5393	16.5335	16.592	YES
STAT2	signal transducer and activator of transcription 2, 113kDa	NM_005419	29.82	0.000779858	chr12	-	8.33774	8.28593	8.57525	7.82975	7.89305	8.0272	13.6005	13.5872	13.4442	12.8135	12.787	12.931	YES
STAU2	staufen, RNA binding protein, homolog 2 (Drosophila)	NM_001164380	-1.54	0.00181618	chr8	-	9.78793	9.74154	10.0237	9.81698	9.83699	9.85467	9.58277	9.55086	9.38957	9.21844	9.19531	9.23842	NO
STC1	stanniocalcin 1	NM_003155	2.81	0.0452933	chr8	-	11.0232	11.0188	11.0466	8.83327	8.33385	8.70252	11.3893	11.3227	11.2374	10.2066	9.733	10.1379	NO
STEAP2	STEAP family member 2, metalloreductase	NM_001040665	-1.5	0.0491911	chr7	+	8.85351	8.89775	8.98539	7.86542	7.90176	7.79639	8.97492	9.04292	8.90228	7.39999	7.10503	7.29449	NO
STEAP3	STEAP family member 3, metalloreductase	NM_001008410	-1.53	0.0434231	chr2	+	8.13977	8.1477	8.23717	9.59188	9.44341	9.52269	8.10054	7.981	7.83147	8.9121	8.7664	9.03995	NO
STK32B	serine/threonine kinase 32B	NM_018401	-1.66	0.0246849	chr4	+	7.3344	7.36195	7.39957	8.0297	8.18598	8.08625	7.00735	7.04955	7.07144	7.34635	7.37802	7.54197	NO
STK38L	serine/threonine kinase 38 like	NM_015000	1.48	0.00645535	chr12	+	9.0585	8.9489	9.19506	8.8634	8.78111	8.85885	9.13761	9.15188	9.17894	9.39238	9.43069	9.4442	YES
STK39	serine threonine kinase 39	NM_013233	-1.45	0.0383099	chr2	-	9.02014	9.09931	9.40223	10.1526	10.1582	10.2333	9.11924	9.0694	8.99968	9.59994	9.63447	9.80725	NO
STOX2	storkhead box 2	NM_020225	-1.47	0.0286363	chr4	+	6.96854	7.04917	7.01549	7.41792	7.33833	7.47575	6.54284	6.67191	6.42971	6.82396	6.85774	6.98389	YES
STRADB	STE20-related kinase adaptor beta	NM_001206864	-1.72	0.0108096	chr2	+	10.2933	10.196	10.3142	11.0538	11.1759	11.2138	9.92217	10.066	9.84436	10.3874	10.3078	10.399	NO
STRAP	serine/threonine kinase receptor associated protein	NM_007178	-1.73	0.00490313	chr12	+	12.8114	12.8597	13.0575	13.0843	13.1523	13.1071	12.6597	12.5824	12.6088	12.4065	12.3172	12.3295	NO
STRBP	spermatid perinuclear RNA binding protein	NM_001171137	-1.7	0.028788	chr9	-	9.00226	8.99276	9.22715	9.03877	9.18572	9.3177	8.67267	8.60702	8.47392	8.31652	8.42383	8.47902	NO
STS	steroid sulfatase (microsomal), isozyme S	NM_000351	1.51	0.00585115	chrX	+	7.57732	7.54336	7.78573	6.25324	6.32851	6.23889	9.2241	9.10136	8.9162	6.83801	6.83927	6.8298	NO
STX8	syntaxin 8	NM_004853	-1.42	0.015058	chr17	-	11.539	11.4247	11.6313	11.2318	11.3237	11.3325	11.4761	11.4656	11.4094	10.8138	10.7784	10.8677	NO
STXBP1	syntaxin binding protein 1	NM_001032221	-1.98	0.00622808	chr9	+	11.7949	11.7562	12.0878	12.2494	12.2419	12.3035	11.3288	11.3184	11.199	11.2522	11.1944	11.3575	NO
STYX	serine/threonine/tyrosine interacting protein	NM_001130701	-1.61	0.00971853	chr14	+	11.6069	11.62	11.6056	11.5995	11.5883	11.6195	11.2645	11.2534	11.2897	10.9917	10.8356	10.9225	NO
SUCLG2	succinate-CoA ligase, GDP-forming, beta subunit	NM_001177599	-1.47	0.0274778	chr3	-	10.5289	10.4755	10.723	10.4076	10.4534	10.3431	10.4381	10.5672	10.4877	9.8595	9.71818	9.91743	NO
SULF2	sulfatase 2	NM_001161841	-1.46	0.0219425	chr20	-	6.38188	6.3377	6.38111	7.75962	7.72383	7.89637	6.27185	6.15136	6.32296	7.1003	7.20484	7.22261	YES
SUMF2	sulfatase modifying factor 2	NM_001042469	-1.51	0.0156426	chr7	+	11.6951	11.7468	12.1286	11.2932	11.2462	11.3643	11.912	11.9675	11.7688	10.6239	10.7119	10.7642	NO
SYAP1	synapse associated protein 1	NM_032796	-1.45	0.0153324	chrX	+	11.5932	11.5427	11.691	11.5124	11.469	11.5024	11.2734	11.467	11.3412	10.8925	10.9544	11.0462	NO
TAAR3	trace amine associated receptor 3 (gene/pseudogene)	NR_028511	1.47	0.0219746	chr6	-	3.7611	4.45132	3.87414	4.08877	4.18154	4.08914	4.23593	3.86448	4.057	4.54679	4.65304	4.69529	NO
TAF15	TAF15 RNA polymerase II, TATA box binding protein (TBP)-associated factor, 68kDa	NM_003487	-1.68	0.0112173	chr17	+	14.6905	14.7176	14.8081	14.5599	14.6121	14.5931	14.6489	14.6434	14.6599	13.8521	13.8315	13.9861	NO
TAF7	TAF7 RNA polymerase II, TATA box binding protein (TBP)-associated factor, 55kDa	NM_005642	1.45	0.0278858	chr5	-	12.0211	11.6801	12.015	11.8429	11.7059	11.6955	12.3154	12.2139	12.3627	12.2361	12.1526	12.2294	NO
TAF9B	TAF9B RNA polymerase II, TATA box binding protein (TBP)-associated factor, 31kDa	NM_015975	-1.94	0.0177333	chrX	-	11.2095	11.1453	11.38	10.6352	10.6167	10.7551	10.7798	11.0212	10.7736	9.49733	9.69127	9.78819	NO
TALDO1	transaldolase 1	NM_006755	-1.5	0.0384699	chr11	+	13.721	13.7601	14.112	14.3315	14.2752	14.3758	13.8714	13.9784	13.6978	13.7326	13.6737	13.9103	NO
TANK	TRAF family member-associated NFKB activator	NM_001199135	1.51	0.0174743	chr2	+	7.00421	6.90889	7.07741	7.38505	7.42675	7.44948	7.2671	7.30422	7.17328	8.01809	8.01231	8.19097	YES
TAP1	transporter 1, ATP-binding cassette, sub-family B (MDR/TAP)	NM_000593	15.52	0.00212865	chr6	-	7.32522	7.33466	7.65376	8.02425	7.73911	7.99508	12.0862	12.0427	11.9175	11.8484	11.9526	12.1118	YES
TAP2	transporter 2, ATP-binding cassette, sub-family B (MDR/TAP)	NM_000544	6.66	0.00286904	chr6	-	7.94562	7.91184	7.93955	8.05089	7.96142	8.13687	11.2517	11.3704	11.1504	10.7719	10.6972	10.9609	YES
TAPBP	TAP binding protein (tapasin)	NM_003190	2.72	0.00138922	chr6	-	10.6581	10.7519	10.9929	10.9076	10.8615	10.9507	12.3108	12.2067	12.1575	12.3442	12.3565	12.4228	YES
TAPBPL	TAP binding protein-like	NM_018009	2.14	0.00678889	chr12	+	7.43054	7.07766	7.03941	7.01832	7.0672	7.04072	8.09084	8.11504	7.95885	8.13351	8.14846	8.32379	YES
TARBP1	TAR (HIV-1) RNA binding protein 1	NM_005646	-1.48	0.00987034	chr1	-	8.56663	8.58071	8.78237	8.32072	8.32101	8.2484	8.41169	8.37344	8.3317	7.7101	7.74907	7.80579	YES
TBC1D14	TBC1 domain family, member 14	NM_001113361	-1.65	0.0191636	chr4	+	8.92523	8.91449	9.06545	8.85822	9.01445	9.01032	8.37076	8.38708	8.32148	8.28736	8.25133	8.38167	YES
TBC1D5	TBC1 domain family, member 5	NM_001134380	-1.46	0.0289262	chr3	-	9.16644	9.10673	9.31883	8.89608	8.91413	8.87614	9.06283	9.0093	8.98096	8.35081	8.33907	8.52072	NO
TBL1X	transducin (beta)-like 1X-linked	NM_001139466	-2.27	0.00585115	chrX	+	10.1216	10.0829	10.3189	10.38	10.3131	10.4297	9.72457	9.78323	9.52193	9.18614	9.04484	9.20729	NO
TCP1	t-complex 1	NM_001008897	-1.43	0.0442318	chr6	-	13.2469	13.257	13.3698	13.4251	13.4503	13.4401	12.998	13.052	13.0381	12.9372	12.9009	13.117	NO
TDRD7	tudor domain containing 7	NM_014290	12.77	0.000656214	chr9	+	8.71309	8.61363	9.0204	9.11153	9.04582	9.12162	12.7153	12.7533	12.6543	12.7262	12.7835	12.8722	YES
TDRKH	tudor and KH domain containing	NM_001083963	-2.07	0.0125407	chr1	-	7.68892	7.60244	7.87639	8.45031	8.36525	8.60177	7.34866	7.28754	7.30678	7.41562	7.38772	7.52035	NO
TEX2	testis expressed 2	NM_018469	-1.41	0.0396773	chr17	-	9.22173	9.10886	9.37936	9.07356	9.14445	9.20075	8.93572	9.16044	8.96369	8.64992	8.63334	8.7939	NO
TFDP2	transcription factor Dp-2 (E2F dimerization partner 2)	NM_001178138	-1.41	0.0251144	chr3	-	8.69355	8.72434	8.78463	8.61586	8.53434	8.699	8.39609	8.47378	8.35492	8.12157	8.00846	8.11815	NO
TFPI2	tissue factor pathway inhibitor 2	NM_006528	1.85	0.0103381	chr7	-	12.1621	12.1588	12.3448	9.66427	9.51366	9.54618	12.8351	12.881	12.817	10.3619	10.4393	10.4973	NO
TGFBR1	transforming growth factor, beta receptor 1	NM_001130916	-1.73	0.0250396	chr9	+	8.56096	8.62403	8.71803	8.94951	9.05783	9.13057	8.23649	8.25911	8.23366	8.2369	8.27529	8.44221	YES
TGFBR2	transforming growth factor, beta receptor II (70/80kDa)	NM_001024847	-1.96	0.00921175	chr3	+	12.6797	12.6457	12.8726	11.2478	11.3169	11.2534	12.1301	12.2191	12.0342	10.1788	10.2798	10.3883	YES
TGM2	transglutaminase 2 (C polypeptide, protein-glutamine-gamma-glutamyltransferase)	NM_004613	11.63	0.00409228	chr20	-	7.70934	7.62005	7.77757	7.2814	6.96273	7.15372	12.4998	12.444	12.4123	10.7081	10.643	11.0194	YES
TIMM21	translocase of inner mitochondrial membrane 21 homolog (yeast)	NM_014177	-1.72	0.0195969	chr18	+	9.57117	9.62333	9.56209	9.90518	9.97307	9.72917	9.08014	9.15864	9.13628	9.14826	9.08218	9.10919	NO
TKT	transketolase	NM_001064	-1.58	0.00935331	chr3	-	14.5543	14.5297	14.7559	14.8272	14.7901	14.8336	14.4455	14.4782	14.359	14.1631	14.1164	14.2522	YES
TLE4	transducin-like enhancer of split 4 (E(sp1) homolog, Drosophila)	NM_007005	1.98	0.00358306	chr9	+	8.87317	8.802	8.90695	8.65215	8.65315	8.70231	9.74493	9.6964	9.63069	9.63422	9.5993	9.71012	YES
TLK2	tousled-like kinase 2	NM_001112707	1.72	0.0158509	chr17	+	10.8797	10.7706	11.1332	10.6618	10.8529	10.7061	12.0391	11.9988	11.8112	11.435	11.4922	11.557	YES
TLR3	toll-like receptor 3	NM_003265	34.37	0.000999818	chr4	+	5.57202	5.74512	5.748	5.80545	5.85616	6.07255	12.0522	11.6733	11.9197	10.9407	10.8474	11.0466	YES
TLR6	toll-like receptor 6	NM_006068	-1.42	0.0485513	chr4	-	8.77392	8.60654	8.81073	9.04634	8.79314	8.89035	8.40428	8.31825	8.30706	8.39507	8.36916	8.45529	YES
TM4SF18	transmembrane 4 L six family member 18	NM_001184723	-1.52	0.0203543	chr3	-	13.1774	12.9725	13.1418	14.0956	13.9583	14.1325	13.2723	13.2203	13.1502	13.5208	13.4389	13.4984	NO
TM4SF20	transmembrane 4 L six family member 20	NM_024795	-1.54	0.0490563	chr2	-	8.21403	8.09031	8.45273	6.4514	6.61061	6.53392	7.72755	7.47277	7.36728	5.92534	5.75082	6.0459	NO
TM7SF2	transmembrane 7 superfamily member 2	NM_003273	-1.52	0.0378187	chr11	+	7.68112	7.7386	7.59825	7.9816	7.99931	8.20373	7.46327	7.45023	7.39477	7.39685	7.487	7.28396	NO
TMC7	transmembrane channel-like 7	NM_001160364	-1.44	0.00855582	chr16	+	7.38666	7.28099	7.50697	7.34882	7.32916	7.36589	6.92227	7.05401	6.93504	6.72022	6.8264	6.81215	NO
TMCO3	transmembrane and coiled-coil domains 3	NM_017905	-1.58	0.0139198	chr13	+	8.90682	8.93279	9.14779	8.8328	8.79064	8.73697	8.64233	8.57335	8.68861	8.12475	8.13331	8.25646	NO
TMEM109	transmembrane protein 109	NM_024092	1.55	0.0276757	chr11	+	11.77	11.813	12.0053	11.7116	11.542	11.7771	12.9252	12.9484	12.7804	12.3283	12.3375	12.4668	NO
TMEM120A	transmembrane protein 120A	NM_031925	-1.47	0.0477198	chr7	-	8.42184	8.4289	8.50833	8.55529	8.7757	8.7006	8.31157	8.38812	8.27516	8.13917	8.01093	8.20342	NO
TMEM123	transmembrane protein 123	NM_052932	1.57	0.0120036	chr11	-	14.5658	14.4179	14.6499	14.645	14.6701	14.6328	15.3475	15.2802	15.2991	15.2959	15.307	15.4574	NO
TMEM140	transmembrane protein 140	NM_018295	6.86	0.00509106	chr7	+	7.08176	6.96781	7.33391	7.27472	7.35167	7.4614	11.0838	11.1011	10.8496	9.94194	10.1349	10.3411	YES
TMEM14C	transmembrane protein 14C	NM_001165258	-1.42	0.034306	chr6	+	9.49447	9.53166	9.73248	9.86018	9.98896	9.90008	9.48887	9.40146	9.35489	9.41588	9.29469	9.48733	NO
TMEM168	transmembrane protein 168	NM_022484	-2.03	0.0206087	chr7	-	8.63447	8.90712	8.91383	8.48402	8.34338	8.56653	7.96476	8.11486	7.97086	7.18075	7.42558	7.48003	NO
TMEM170B	transmembrane protein 170B	NM_001100829	-1.73	0.0338422	chr6	+	8.01747	7.95465	8.01933	8.20652	8.06123	8.34634	7.3621	7.7157	7.25023	7.29755	7.42016	7.51465	NO
TMEM181	transmembrane protein 181	NM_020823	-1.5	0.0145056	chr6	+	9.11419	9.17718	9.1927	9.18788	9.05793	9.03192	8.86061	8.79257	8.84694	8.45453	8.42518	8.5043	NO
TMEM19	transmembrane protein 19	NM_018279	-1.91	0.0259267	chr12	+	10.3709	10.1925	10.4225	10.4064	10.3945	10.2838	9.94001	9.9682	9.84427	9.56867	9.23421	9.47993	NO
TMEM230	transmembrane protein 230	NM_001009923	-1.72	0.0205409	chr20	-	13.6783	13.7376	13.9014	13.1149	12.9773	13.0188	13.5298	13.5992	13.453	12.1498	12.2346	12.3839	NO
TMEM27	transmembrane protein 27	NM_020665	2.63	0.00719418	chrX	-	5.19588	5.07753	5.17594	6.78206	6.69564	6.67327	5.15562	5.30391	5.14432	8.02317	8.08152	8.25872	NO
TMEM37	transmembrane protein 37	NM_183240	-1.71	0.0345142	chr2	+	6.39683	6.49032	6.50737	7.29882	7.18243	6.97128	6.24233	6.18379	6.1362	6.32474	6.43488	6.39008	NO
TMEM50A	transmembrane protein 50A	NM_014313	2.24	0.00138922	chr1	+	13.9955	13.9153	14.0091	14.0257	13.9412	13.9691	15.1001	15.0786	15.0623	15.159	15.133	15.1207	NO
TMEM56	transmembrane protein 56	NM_001199679	-1.51	0.0255146	chr1	+	8.2483	8.26526	8.25351	9.05065	8.84469	8.93544	7.99976	8.10061	8.11733	8.42411	8.34635	8.34094	NO
TMEM62	transmembrane protein 62	NM_024956	5.75	0.00181618	chr15	+	9.57739	9.70388	9.9182	9.35941	9.34993	9.47794	12.3996	12.4136	12.3981	11.8086	11.8668	11.9933	YES
TMEM87A	transmembrane protein 87A	NM_001110503	1.63	0.0201016	chr15	-	9.46974	9.51088	9.68643	9.23011	9.11354	9.32559	10.2179	10.1277	10.0806	9.8619	9.9301	9.98212	NO
TMEM97	transmembrane protein 97	NM_014573	-1.98	0.0151545	chr17	+	10.5428	10.4494	10.6287	10.9112	11.062	11.1214	10.4504	10.4983	10.2516	10.0575	9.89204	10.0981	YES
TMEM99	transmembrane protein 99	NM_001195386	-1.52	0.0334544	chr17	+	8.27649	8.43662	8.38213	8.15752	8.00508	8.15916	8.14596	8.18703	8.06686	7.63571	7.46289	7.56678	NO
TMX1	thioredoxin-related transmembrane protein 1	NM_030755	1.53	0.00138922	chr14	+	12.6848	12.722	12.8205	12.6218	12.5839	12.6104	13.5822	13.5214	13.4264	13.2196	13.2173	13.2512	NO
TMX4	thioredoxin-related transmembrane protein 4	NM_021156	-1.44	0.0183279	chr20	-	9.67692	9.49279	9.68461	9.35919	9.46191	9.35643	9.28904	9.4237	9.41129	8.7274	8.87264	8.83837	YES
TNFAIP2	tumor necrosis factor, alpha-induced protein 2	NM_006291	2.76	0.0286872	chr14	+	9.7185	9.50542	9.85879	9.62729	9.49355	9.75475	10.8312	10.7811	10.4079	10.861	11.0547	11.4158	NO
TNFAIP3	tumor necrosis factor, alpha-induced protein 3	NM_006290	14.13	0.0027495	chr6	+	6.79615	6.73249	6.78323	7.27697	7.09643	7.30717	8.97932	8.90138	8.65857	10.9105	11.1226	11.2925	YES
TNFAIP6	tumor necrosis factor, alpha-induced protein 6	NM_007115	2.89	0.0144146	chr2	+	5.6454	5.83109	5.41118	8.70867	8.78119	8.94888	6.17678	6.24489	6.47718	10.3375	10.2601	10.6353	YES
TNFRSF10B	tumor necrosis factor receptor superfamily, member 10b	NM_003842	1.46	0.0245237	chr8	-	8.67911	8.79811	8.87513	9.74309	9.72523	9.75166	9.3118	9.31504	9.06992	10.3037	10.1706	10.3758	YES
TNFRSF9	tumor necrosis factor receptor superfamily, member 9	NM_001561	3	0.00594205	chr1	-	4.64324	4.63187	4.54589	4.76878	4.67169	4.66654	4.76057	4.85004	4.78743	6.14686	6.24327	6.39157	NO
TNFSF10	tumor necrosis factor (ligand) superfamily, member 10	NM_001190942	8.62	0.00230727	chr3	-	5.3804	5.2696	5.20509	5.33489	5.30628	5.41816	11.1837	11.1337	10.9813	8.45589	8.43785	8.71692	YES
TNFSF13B	tumor necrosis factor (ligand) superfamily, member 13b	NM_001145645	3.69	0.00388165	chr13	+	5.44297	5.46946	5.48514	5.4578	5.56411	5.58706	6.92736	6.87599	6.88199	7.36216	7.5828	7.44614	YES
TNIP1	TNFAIP3 interacting protein 1	NM_001252385	2.35	0.0206713	chr5	-	8.04341	7.90099	8.23901	8.58405	8.45408	8.53777	8.42477	8.46932	8.33105	9.63912	9.74529	10.0609	YES
TNKS2	tankyrase, TRF1-interacting ankyrin-related ADP-ribose polymerase 2	NM_025235	1.43	0.0296586	chr10	+	11.1123	11.1242	11.284	11.1802	11.1524	11.1881	11.6908	11.7555	11.7266	11.7085	11.5822	11.8008	NO
TNPO1	transportin 1	NM_002270	-1.43	0.0149585	chr5	+	14.0564	14.0294	14.186	14.4279	14.4298	14.4067	13.6261	13.6258	13.6184	13.9096	13.7897	13.941	NO
TNS4	tensin 4	NM_032865	1.61	0.0147979	chr17	-	6.60731	6.62864	6.71128	6.13152	6.26265	6.19522	6.90523	6.85039	6.76866	6.87813	6.95832	6.80388	NO
TOB1	transducer of ERBB2, 1	NM_001243877	1.54	0.015058	chr17	-	12.0268	11.8412	11.948	12.0428	12.0724	12.1649	12.2144	12.1396	12.1034	12.6854	12.7025	12.8186	YES
TOMM20	translocase of outer mitochondrial membrane 20 homolog (yeast)	NM_014765	-1.69	0.0291439	chr1	-	12.2417	12.3411	12.4833	12.1835	12.1095	12.366	11.5291	11.596	11.4529	11.3487	11.4357	11.5426	YES
TOP1	topoisomerase (DNA) I	NM_003286	1.72	0.0168788	chr20	+	12.1321	12.0678	12.348	12.1731	12.2566	12.2157	13.0082	12.9653	13.0176	12.9899	12.9998	13.2213	YES
TOP2A	topoisomerase (DNA) II alpha 170kDa	NM_001067	-1.61	0.0387381	chr17	-	15.3906	15.3229	15.4769	15.135	15.3536	15.2875	14.8251	14.719	14.8849	14.6003	14.5785	14.755	YES
TOP2B	topoisomerase (DNA) II beta 180kDa	NM_001068	-1.61	0.0438021	chr3	-	12.7711	12.7506	12.9004	12.9474	13.2028	13.1245	12.5223	12.479	12.5282	12.4111	12.3533	12.5532	YES
TOPBP1	topoisomerase (DNA) II binding protein 1	NM_007027	-1.41	0.0368649	chr3	-	10.6795	10.7569	10.9656	10.6518	10.7975	10.7887	10.6002	10.591	10.5513	10.2923	10.3031	10.3914	NO
TOR1AIP1	torsin A interacting protein 1	NM_015602	1.41	0.0285096	chr1	+	11.0612	10.9138	11.2124	10.8042	10.8207	10.7969	11.6352	11.6286	11.5337	11.2988	11.3077	11.505	NO
TP53I3	tumor protein p53 inducible protein 3	NM_001206802	-1.51	0.0430238	chr2	-	7.90735	7.96994	8.11105	8.81427	8.86064	9.09485	7.99753	8.00368	7.86553	8.24726	8.24147	8.35097	NO
TPBG	trophoblast glycoprotein	NM_001166392	1.5	0.0289262	chr6	+	7.74802	7.58976	7.64072	7.7145	7.66973	7.76104	7.84783	7.75723	7.6003	8.31434	8.164	8.3808	NO
TPCN1	two pore segment channel 1	NM_001143819	-1.53	0.0154948	chr12	+	8.69099	8.62659	9.0282	7.95539	8.05377	8.02951	8.5469	8.5566	8.30318	7.33488	7.40593	7.48783	YES
TPGS2	tubulin polyglutamylase complex subunit 2	NM_015476	-1.6	0.0254329	chr18	-	12.1828	12.1607	12.2487	12.503	12.355	12.5687	11.9492	12.0351	11.8885	11.747	11.8108	11.8877	NO
TRAF1	TNF receptor-associated factor 1	NM_001190945	2.67	0.0123689	chr9	-	6.03197	6.00728	5.89565	5.96014	5.91798	5.74235	6.22913	6.15223	6.32358	7.33325	7.25225	7.5705	YES
TRAFD1	TRAF-type zinc finger domain containing 1	NM_001143906	3.48	0.00138922	chr12	+	8.82898	8.77788	8.94888	8.97146	8.91732	9.01809	11.464	11.3741	11.1955	10.7246	10.7616	10.8442	YES
TRAK2	trafficking protein, kinesin binding 2	NM_015049	-1.64	0.0255084	chr2	-	8.34527	8.27485	8.60368	8.82527	8.75473	8.90358	7.63737	7.58648	7.62267	8.01508	8.09788	8.24827	NO
TRANK1	tetratricopeptide repeat and ankyrin repeat containing 1	NM_014831	71.03	0.000465687	chr3	-	6.2293	6.52876	6.33242	6.40256	6.55326	6.47134	13.6695	13.6415	13.5314	12.479	12.6353	12.6157	YES
TRIM14	tripartite motif containing 14	NM_014788	8.97	0.0027495	chr9	-	7.60113	7.78786	7.79789	7.76417	7.81399	7.92582	11.7463	11.8945	11.4381	10.9867	10.9161	11.2268	YES
TRIM16	tripartite motif containing 16	NM_006470	-1.44	0.011911	chr17	-	10.8372	10.8098	10.9973	11.0512	11.088	11.1564	10.6471	10.6796	10.5834	10.5299	10.5729	10.6163	NO
TRIM21	tripartite motif containing 21	NM_003141	16.66	0.00286904	chr11	-	7.69529	7.77005	7.75639	8.02776	7.90607	7.77677	12.7571	12.7687	12.6006	11.9911	11.932	12.3212	YES
TRIM22	tripartite motif containing 22	NM_001005180	12.03	0.000787974	chr11	+	5.8359	5.77792	5.65489	5.80059	5.84574	5.66963	9.69776	9.65578	9.55406	9.38618	9.32675	9.40791	YES
TRIM25	tripartite motif containing 25	NM_005082	9.35	0.000779858	chr17	-	10.6177	10.5121	10.9391	10.8449	10.7573	10.7626	14.3468	14.3804	14.1439	13.9787	13.9914	14.1013	YES
TRIM26	tripartite motif containing 26	NM_001242783	3.13	0.00826141	chr6	-	7.53488	7.57761	7.51128	7.64298	7.77624	7.75649	9.02308	9.09121	8.94058	9.27598	9.39547	9.60004	YES
TRIM34	tripartite motif containing 34	NM_001003827	4.61	0.00388165	chr11	+	7.16441	7.09161	7.08031	6.68478	6.8984	6.88781	10.0513	9.83712	9.50956	9.0938	8.93646	9.09989	YES
TRIM38	tripartite motif containing 38	NM_006355	13.07	0.000999818	chr6	+	7.66719	7.77757	7.80113	8.1916	8.02571	7.96523	11.6737	11.8908	11.6578	11.7501	11.6921	11.7785	YES
TRIM5	tripartite motif containing 5	NM_033034	4.35	0.00230727	chr11	-	7.84589	7.91757	7.94637	7.74859	7.79968	7.65335	10.6598	10.5537	10.539	9.86954	9.75343	9.91523	YES
TRIM56	tripartite motif containing 56	NM_030961	2.54	0.0133745	chr7	+	8.48056	8.28474	8.51298	8.42452	8.25519	8.27334	10.2717	10.2264	9.97914	9.46333	9.60377	9.77283	YES
TRIM69	tripartite motif containing 69	NM_080745	1.75	0.0138866	chr15	+	4.79875	4.87413	4.72475	4.9215	4.71599	4.80249	5.22572	5.33242	5.3655	5.7253	5.62666	5.61388	YES
TRIP12	thyroid hormone receptor interactor 12	NM_004238	1.76	0.000999818	chr2	-	11.9014	11.9115	12.0453	12.7888	12.8064	12.8207	13.0957	13.0297	13.0059	13.5969	13.6232	13.6377	NO
TRIP13	thyroid hormone receptor interactor 13	NM_001166260	-1.46	0.0245164	chr5	+	9.35889	9.30233	9.51684	9.86154	9.83158	9.84181	9.21571	9.17152	9.08386	9.30335	9.28345	9.45673	NO
TRIQK	triple QxxK/R motif containing	NM_001171795	-1.6	0.00935331	chr8	-	7.8327	7.9228	7.82439	7.61937	7.56214	7.64203	7.3082	7.31205	7.39885	7.04167	6.94147	6.93595	NO
TRMT2B	tRNA methyltransferase 2 homolog B (S. cerevisiae)	NM_001167970	-1.57	0.00820953	chrX	-	10.4584	10.4368	10.7745	10.054	10.0873	10.1301	10.5579	10.5306	10.457	9.43113	9.40444	9.51102	NO
TRNAI6	transfer RNA isoleucine 6 (anticodon UAU)	ENST00000458896	2.18	0.0202987	chr6	+	8.9649	8.7658	8.5723	9.72977	9.8434	9.89955	10.0489	10.0246	9.92702	10.6866	10.9343	10.9898	NO
TRPC1	transient receptor potential cation channel, subfamily C, member 1	NM_001251845	-1.57	0.0462273	chr3	+	8.9063	9.06026	9.00595	9.1371	8.93476	9.1757	8.6273	8.54449	8.67154	8.508	8.42154	8.58035	NO
TSPAN13	tetraspanin 13	NM_014399	-1.47	0.0439388	chr7	+	11.1188	11.2539	11.3048	9.5552	9.40326	9.55174	11.39	11.3895	11.5265	8.88602	9.07986	9.00831	YES
TSPAN6	tetraspanin 6	NM_003270	-1.5	0.0234333	chrX	-	11.6864	11.7907	11.9692	11.2434	11.3187	11.2616	11.553	11.4788	11.4575	10.6899	10.5574	10.7689	NO
TTC3	tetratricopeptide repeat domain 3	NM_001001894	-2.46	0.00247455	chr21	+	11.342	11.2891	11.4206	11.0192	11.0748	11.0769	10.3413	10.3416	10.3316	9.71068	9.77747	9.83486	YES
TTC37	tetratricopeptide repeat domain 37	NM_014639	-1.49	0.00921175	chr5	-	12.0676	12.0754	12.1453	11.8771	11.9453	11.9462	12.0805	12.0757	12.1416	11.3616	11.3254	11.4207	NO
TTC38	tetratricopeptide repeat domain 38	NM_017931	1.62	0.0177333	chr22	+	7.23844	7.37044	7.30984	7.28625	7.18527	7.32782	8.04417	8.25039	8.05344	7.92983	7.97142	8.11443	YES
TTL	tubulin tyrosine ligase	NM_153712	-1.46	0.0352034	chr2	+	7.71449	7.60956	7.84668	8.48034	8.38183	8.50302	7.55526	7.60943	7.51022	7.95244	7.92959	8.08814	NO
TTLL7	tubulin tyrosine ligase-like family, member 7	NM_024686	-1.47	0.0170175	chr1	-	7.63189	7.55047	7.77065	7.25244	7.21178	7.34916	7.09048	7.27373	7.20168	6.69794	6.66782	6.77557	NO
UACA	uveal autoantigen with coiled-coil domains and ankyrin repeats	NM_001008224	-1.64	0.0112564	chr15	-	9.34188	9.42055	9.43183	9.52967	9.43758	9.51343	8.98956	9.13186	9.08626	8.87651	8.81375	8.73337	NO
UBA6	ubiquitin-like modifier activating enzyme 6	NM_018227	1.43	0.013662	chr4	-	10.6081	10.5802	10.7209	11.0607	11.0147	10.9844	11.5179	11.4015	11.4888	11.5294	11.5324	11.6476	YES
UBA7	ubiquitin-like modifier activating enzyme 7	NM_003335	2.63	0.00286904	chr3	-	5.84915	5.90496	5.74667	5.90932	5.90484	5.90326	7.91765	7.83452	7.72512	7.36144	7.20344	7.31129	YES
UBASH3B	ubiquitin associated and SH3 domain containing B	NM_032873	-1.52	0.0158749	chr11	+	11.6691	11.6354	11.7689	12.6474	12.6446	12.6827	11.2923	11.3223	11.0327	12.0398	11.8685	12.051	YES
UBE2L6	ubiquitin-conjugating enzyme E2L 6	NM_004223	6.03	0.0110563	chr11	-	7.83634	8.1099	8.08831	8.0397	8.25023	8.12996	11.2579	11.375	11.1212	10.3842	10.7618	10.9852	YES
UBE2Z	ubiquitin-conjugating enzyme E2Z	NM_023079	1.47	0.0233376	chr17	+	11.2976	11.1356	11.5476	11.2706	11.1768	11.2876	11.8147	11.8227	11.6788	11.827	11.8344	12.0146	YES
UBE4B	ubiquitination factor E4B	NM_001105562	-2.76	0.00517553	chr1	+	10.3124	10.3288	10.5299	10.2686	10.2059	10.2731	9.47492	9.51821	9.29318	8.80059	8.81087	8.98756	YES
UBFD1	ubiquitin family domain containing 1	NM_019116	1.44	0.0178781	chr16	+	9.64886	9.60222	9.79388	9.72114	9.59906	9.6428	10.4379	10.5464	10.2804	10.1973	10.0933	10.1761	YES
UBL3	ubiquitin-like 3	NM_007106	-1.91	0.0279005	chr13	-	9.4195	9.38377	9.53838	9.48413	9.29874	9.37859	8.98959	8.89846	9.04808	8.43592	8.34311	8.65933	NO
UBL7	ubiquitin-like 7 (bone marrow stromal cell-derived)	NM_032907	-1.57	0.0491952	chr15	-	9.19789	9.13067	9.39634	9.26297	9.13889	9.26166	9.17271	9.15695	9.00935	8.51589	8.59775	8.79115	NO
UBR3	ubiquitin protein ligase E3 component n-recognin 3 (putative)	NM_172070	-1.44	0.0138922	chr2	+	10.3774	10.3532	10.5696	10.7215	10.7455	10.8156	10.1664	10.1053	10.1152	10.2317	10.2217	10.3175	NO
UBR7	ubiquitin protein ligase E3 component n-recognin 7 (putative)	NM_175748	-1.52	0.0296322	chr14	+	10.1173	10.1202	10.3632	9.9533	9.92302	9.99765	9.88894	9.99941	9.95633	9.34054	9.35922	9.53901	NO
UFSP2	UFM1-specific peptidase 2	NM_018359	-1.64	0.0140334	chr4	-	8.72284	8.67626	8.83177	8.60853	8.6895	8.72991	8.45812	8.39322	8.34438	7.8818	7.97694	8.04298	NO
UGGT1	UDP-glucose glycoprotein glucosyltransferase 1	NM_020120	-1.45	0.000999818	chr2	+	11.2567	11.3378	11.4705	11.6311	11.6508	11.631	11.221	11.1912	11.2242	11.0766	11.0932	11.1081	NO
ULBP1	UL16 binding protein 1	NM_025218	-1.72	0.0233376	chr6	+	8.07189	7.95947	8.41908	8.6602	8.51502	8.49511	7.64952	7.66664	7.40332	7.72322	7.7288	7.47145	NO
UNC119B	unc-119 homolog B (C. elegans)	NM_001080533	-1.48	0.00921375	chr12	+	8.34927	8.39402	8.43037	8.16166	8.13583	8.15268	7.89156	7.83022	7.77732	7.58913	7.6499	7.52574	NO
UNC93B1	unc-93 homolog B1 (C. elegans)	NM_030930	1.85	0.0261964	chr11	-	8.53634	8.44563	8.58554	8.48026	8.4217	8.63819	9.68165	9.79232	9.49736	9.30572	9.36997	9.57714	YES
UPK3B	uroplakin 3B	NM_030570	-1.59	0.0346421	chr7	+	9.02842	9.08851	9.41882	9.71538	9.70286	9.70289	9.10078	9.03224	8.87756	9.02208	9.0441	9.26791	NO
URI1	URI1, prefoldin-like chaperone	NM_001252641	-1.46	0.00969687	chr19	+	12.7866	12.7365	12.905	13.0534	13.1304	13.1014	12.5278	12.5471	12.4571	12.4968	12.5562	12.5963	NO
USF1	upstream transcription factor 1	NM_007122	1.59	0.0407501	chr1	-	8.17004	8.022	8.46706	8.34047	8.22519	8.16796	9.3257	9.49868	9.04674	8.90393	8.9106	9.19282	NO
USP12	ubiquitin specific peptidase 12	NM_182488	-1.51	0.0204192	chr13	-	10.949	10.8921	11.0736	11.1422	10.9736	11.1124	10.3677	10.3686	10.1784	10.4443	10.5251	10.5275	NO
USP15	ubiquitin specific peptidase 15	NM_001252078	1.78	0.0156426	chr12	+	10.377	10.284	10.4062	10.3461	10.391	10.4136	11.4692	11.388	11.4358	11.203	11.2286	11.4504	YES
USP18	ubiquitin specific peptidase 18	NM_017414	33.36	0.000779858	chr22	+	8.13261	7.9107	8.21888	8.05614	7.84068	7.99762	13.6354	13.6357	13.4135	13.0528	13.0266	13.1591	YES
USP22	ubiquitin specific peptidase 22	NM_015276	-1.54	0.0142057	chr17	-	12.7446	12.7707	12.9124	12.6113	12.5526	12.6891	12.2564	12.2717	12.1355	11.9555	11.9896	12.0659	NO
USP34	ubiquitin specific peptidase 34	NM_014709	-1.46	0.00405664	chr2	-	12.08	12.1692	12.1495	12.4638	12.5248	12.5169	11.924	11.7934	11.7925	11.9711	11.9876	11.9571	NO
USP40	ubiquitin specific peptidase 40	NM_018218	-1.49	0.0161266	chr2	-	8.51012	8.51094	8.6757	8.93796	8.9552	8.88392	8.39845	8.45002	8.35919	8.35086	8.2818	8.44276	NO
USP41	ubiquitin specific peptidase 41	ENST00000454608	19.93	0.00388165	chr22	-	8.57978	8.34449	8.57321	8.38744	8.35132	8.29131	13.2246	13.2128	13.1028	12.3639	12.6724	12.9457	YES
UTRN	utrophin	NM_007124	-1.48	0.0400314	chr6	+	9.53256	9.56703	9.64277	9.88107	9.96915	9.87546	9.74514	9.64476	9.5883	9.30935	9.31573	9.51677	YES
VAT1	vesicle amine transport protein 1 homolog (T. californica)	NM_006373	-1.91	0.0103337	chr17	-	9.91459	9.76557	10.2261	10.4586	10.4993	10.5143	9.52729	9.49765	9.17487	9.5609	9.4559	9.67322	NO
VCAN	versican	NM_001126336	-1.74	0.012753	chr5	+	13.7207	13.8956	14.0259	15.1317	15.2472	15.2346	13.371	13.3771	13.3307	14.3647	14.435	14.528	YES
VEGFC	vascular endothelial growth factor C	NM_005429	1.45	0.0298647	chr4	-	6.75099	6.70518	6.71173	6.62423	6.61072	6.59591	6.675	6.69676	6.51401	7.15744	7.11208	7.35037	YES
VPS41	vacuolar protein sorting 41 homolog (S. cerevisiae)	NM_014396	-1.41	0.00299945	chr7	-	9.98693	9.98675	10.0951	10.0941	10.0662	10.0768	9.8786	9.92072	9.88447	9.59785	9.54514	9.58207	YES
VSIG10	V-set and immunoglobulin domain containing 10	NM_019086	-1.62	0.0438676	chr12	-	8.34566	8.3643	8.46783	8.52613	8.41312	8.50613	8.14788	8.26886	8.0836	7.66479	7.82194	7.97949	NO
VTRNA1-3	vault RNA 1-3	NR_026705	4.39	0.0352731	chr5	+	6.14863	6.19111	6.53076	7.39423	7.0592	7.21993	8.43971	8.64365	7.88094	8.6984	9.32853	9.48613	YES
WARS	tryptophanyl-tRNA synthetase	NM_004184	4.14	0.0065988	chr14	-	9.89819	9.91235	10.0167	10.0727	10.0726	10.1752	11.45	11.3898	11.3297	11.9555	12.1114	12.3076	YES
WDHD1	WD repeat and HMG-box DNA binding protein 1	NM_001008396	-1.54	0.0246348	chr14	-	11.5129	11.5459	11.7125	11.3307	11.3909	11.4018	11.1841	11.1698	11.252	10.7079	10.7623	10.9118	NO
WDR12	WD repeat domain 12	NM_018256	-1.5	0.00669444	chr2	-	9.19924	9.40377	9.44559	9.87629	9.87817	9.90601	8.8635	8.80153	8.88849	9.29421	9.28523	9.37637	NO
WDR17	WD repeat domain 17	NM_170710	-1.5	0.0276169	chr4	+	7.8969	8.04976	8.14199	7.98528	7.97783	8.12855	7.58326	7.64205	7.50123	7.4114	7.27023	7.46819	NO
WDR34	WD repeat domain 34	NM_052844	-1.69	0.022565	chr9	-	8.76436	8.85375	9.05607	9.06908	8.89224	9.12998	8.65183	8.66737	8.41061	8.30655	8.2885	8.3718	NO
WDR35	WD repeat domain 35	NM_001006657	-1.52	0.0441216	chr2	-	9.10206	9.01249	9.30018	9.43491	9.57604	9.6479	8.75729	8.87444	8.64629	8.9676	8.84966	9.06227	NO
WDR54	WD repeat domain 54	NM_032118	-1.48	0.0166098	chr2	+	8.24003	8.28251	8.463	8.5798	8.55764	8.53028	8.08733	8.26694	8.09366	7.98313	7.90687	8.07957	YES
WHAMM	WAS protein homolog associated with actin, golgi membranes and microtubules	NM_001080435	1.8	0.0364396	chr15	+	8.53816	8.52187	8.75297	8.39745	8.53439	8.58113	9.68808	9.5906	9.40188	9.35144	9.39385	9.73648	NO
XAF1	XIAP associated factor 1	NM_017523	7.12	0.00377905	chr17	+	6.608	6.5417	6.28015	6.49391	6.45808	6.60569	10.2734	10.1588	9.99656	9.31143	9.34532	9.63685	YES
XBP1	X-box binding protein 1	NM_001079539	1.6	0.0314631	chr22	-	10.6753	10.4772	10.9361	8.11885	8.27753	8.21182	11.3999	11.2869	11.2178	8.88434	8.8271	9.09083	NO
XDH	xanthine dehydrogenase	NM_000379	1.43	0.0100466	chr2	-	5.25885	5.34767	5.11584	5.6268	5.62757	5.57741	5.50634	5.25763	5.41431	6.17919	6.14546	6.07116	YES
XPO7	exportin 7	NM_015024	-1.46	0.0168788	chr8	+	12.337	12.4111	12.4508	12.3258	12.2661	12.3518	12.1908	12.2017	12.1793	11.721	11.7647	11.8637	NO
XRN1	5'-3' exoribonuclease 1	NM_001042604	1.69	0.0102043	chr3	-	9.80823	9.90017	10.0023	9.43362	9.41643	9.38834	11.0279	10.9024	11.0018	10.1629	10.1843	10.3376	YES
XYLB	xylulokinase homolog (H. influenzae)	NM_005108	-1.62	0.0128149	chr3	+	7.45563	7.51287	7.65802	7.80457	7.71478	7.79661	7.32719	7.26521	7.22299	7.11812	7.0155	7.16611	NO
YIF1A	Yip1 interacting factor homolog A (S. cerevisiae)	NM_020470	-1.45	0.025397	chr11	-	7.44156	7.3392	7.69874	7.36818	7.27109	7.47442	7.39523	7.58151	7.14342	6.82943	6.75071	6.83183	NO
YIPF4	Yip1 domain family, member 4	NM_032312	-1.48	0.0105667	chr2	+	10.4516	10.568	10.7261	10.9735	10.88	10.9081	10.4428	10.3087	10.2966	10.3777	10.3525	10.2748	NO
YTHDC2	YTH domain containing 2	NM_022828	-1.47	0.00247455	chr5	+	9.68028	9.70482	9.79739	9.72116	9.69909	9.70286	9.48619	9.42487	9.49199	9.14906	9.1511	9.19652	NO
ZAK	sterile alpha motif and leucine zipper containing kinase AZK	NM_016653	-1.67	0.00654191	chr2	+	11.0884	11.024	11.2096	10.8475	10.854	10.813	10.8409	10.7954	10.7761	10.0481	10.1042	10.1742	NO
ZBTB20-AS2	ZBTB20 antisense RNA 2 (non-protein coding)	ENST00000478301	1.56	0.0276169	chr3	+	3.71478	3.77793	3.62635	3.51072	3.39232	3.42281	3.81815	3.48857	3.62291	3.90757	4.10034	4.06269	NO
ZBTB33	zinc finger and BTB domain containing 33	NM_001184742	1.72	0.0386257	chrX	+	10.0465	9.87509	10.1832	10.0524	10.07	9.81415	10.984	11.1252	10.9428	10.8443	10.8403	11.1611	NO
ZBTB43	zinc finger and BTB domain containing 43	NM_001135776	1.47	0.0372617	chr9	+	7.30692	7.40964	7.55198	7.49639	7.37091	7.46418	7.70636	7.71984	7.61303	8.00669	7.83754	8.02027	YES
ZBTB8A	zinc finger and BTB domain containing 8A	NM_001040441	-1.41	0.0368649	chr1	+	8.09131	7.86923	8.3781	7.97882	7.92219	7.99589	7.84971	7.89661	7.90882	7.4918	7.46461	7.64013	NO
ZC3HAV1	zinc finger CCCH-type, antiviral 1	NM_020119	5.9	0.00286904	chr7	-	9.9327	9.86138	10.0917	10.071	10.1683	10.1376	12.2018	12.1891	12.0683	12.6063	12.6797	12.8849	YES
ZCCHC14	zinc finger, CCHC domain containing 14	NM_015144	-1.46	0.0237864	chr16	-	8.76541	8.73667	8.87632	8.70572	8.67835	8.74647	8.39107	8.43294	8.0583	8.17186	8.16059	8.31726	YES
ZCCHC2	zinc finger, CCHC domain containing 2	NM_017742	2.02	0.0187798	chr18	+	8.77161	8.57543	8.73029	8.82903	8.58059	8.61829	10.4333	10.5162	10.3353	9.62125	9.5846	9.76926	YES
ZCRB1	zinc finger CCHC-type and RNA binding motif 1	NM_033114	-1.79	0.0297602	chr12	-	12.8641	12.7862	13.0427	12.6442	12.6804	12.6558	12.698	12.7271	12.4834	11.7541	11.821	12.0675	NO
ZER1	zer-1 homolog (C. elegans)	NM_006336	-1.6	0.034022	chr9	-	8.38113	8.3535	8.67919	8.38057	8.20995	8.35191	8.14461	8.26038	8.00294	7.57171	7.69071	7.79056	NO
ZFP36	zinc finger protein 36, C3H type, homolog (mouse)	NM_003407	6.65	0.0204143	chr19	+	7.25154	6.67385	7.7995	7.25308	7.11144	7.5255	8.93925	9.03965	8.43513	9.51554	10.0627	10.3441	YES
ZFP36L1	zinc finger protein 36, C3H type-like 1	NM_001244698	1.52	0.0150037	chr14	-	9.67523	9.5834	9.88685	10.5744	10.5081	10.5778	10.5229	10.594	10.3057	11.1873	11.1652	11.3369	NO
ZFP36L2	zinc finger protein 36, C3H type-like 2	NM_006887	2.5	0.022613	chr2	-	9.74526	9.81131	10.1981	9.25863	8.86752	9.05298	10.9755	11.0264	10.5993	10.3065	10.3771	10.6184	YES
ZMYM1	zinc finger, MYM-type 1	NM_024772	-1.48	0.0126512	chr1	+	9.27849	9.3664	9.29698	9.31537	9.19379	9.28344	9.28039	9.19473	9.13139	8.6322	8.71237	8.71215	NO
ZMYND11	zinc finger, MYND-type containing 11	NM_001202464	-1.5	0.0189684	chr10	+	10.9894	10.8723	11.1149	10.8836	10.8288	10.8776	10.7594	10.7333	10.686	10.2255	10.2847	10.4024	NO
ZNF107	zinc finger protein 107	NM_001013746	2.25	0.0112564	chr7	+	8.52646	8.56836	8.67156	8.4098	8.23615	8.26339	10.3429	10.2608	10.1385	9.40914	9.33353	9.54525	YES
ZNF224	zinc finger protein 224	NM_013398	1.47	0.0203359	chr19	+	7.9138	7.9856	8.01462	7.90944	7.96336	8.03349	8.28167	8.5536	8.17478	8.53628	8.51063	8.6699	NO
ZNF280C	zinc finger protein 280C	NM_017666	1.51	0.0277871	chrX	-	10.4886	10.5552	10.7373	10.7002	10.7832	10.8748	10.9558	10.9616	10.8083	11.3657	11.3853	11.5492	NO
ZNF462	zinc finger protein 462	NM_021224	1.87	0.0221019	chr9	+	7.28864	7.30793	7.44368	8.91998	8.96703	8.89088	8.05544	8.09973	7.98397	9.62888	9.84658	9.93061	NO
ZNF584	zinc finger protein 584	NM_173548	-1.51	0.0451178	chr19	+	9.03552	9.09288	9.3208	9.1153	8.9194	8.8675	8.77136	8.71153	8.53652	8.14135	8.31907	8.37422	NO
ZNF827	zinc finger protein 827	NM_178835	1.52	0.0359916	chr4	-	6.9398	6.88552	7.18563	7.28058	7.21613	7.2677	7.27822	7.49172	7.32228	7.66036	7.88752	7.85381	NO
ZNFX1	zinc finger, NFX1-type containing 1	NM_021035	10.67	0.00138922	chr20	-	8.85519	8.80999	8.94041	8.73079	8.70832	8.62789	12.4707	12.494	12.3185	11.9947	12.1235	12.2535	YES
ZYG11B	zyg-11 homolog B (C. elegans)	NM_024646	-2	0.0148806	chr1	+	9.96524	10	10.1723	10.0845	9.91102	9.98265	9.68431	9.61201	9.5169	8.98956	8.79883	9.04617	NO

## Sheet: de_KO3M_vs_A549M (n=1020)
Gene Symbol	Description	Accession No.	Log2 (Fold change)	FDR_pvalue	Chromosome	Strand	A549-KO3_M A	A549-KO3_M B	A549-KO3_M C	A549_M A	A549_M B	A549_M C	A549-KO3_V A	A549-KO3_V B	A549-KO3_V C	A549_V A	A549_V B	A549_V C	Reported p53 target	Reported Type I IFN target
AADAC	arylacetamide deacetylase (esterase)	NM_001086	2.26	0.0098867	chr3	+	8.67951	8.70701	8.74325	7.6263	7.53484	7.42415	9.0504	8.92756	8.63101	7.56544	7.60059	7.65558	NO	NO
AAK1	AP2 associated kinase 1	NM_014911	-1.48	0.0249377	chr2	-	8.84287	8.9047	9.00475	9.51764	9.45367	9.47459	8.95109	8.93757	8.83644	8.88135	8.91226	9.00751	NO	YES
AARS	alanyl-tRNA synthetase	NM_001605	-1.63	0.0368598	chr16	-	13.1284	13.2101	13.374	13.9212	13.9388	14.0335	13.1025	13.1911	13.0729	12.8943	12.9784	13.0917	NO	NO
ABCA12	ATP-binding cassette, sub-family A (ABC1), member 12	NM_015657	-1.66	0.0160041	chr2	-	4.62216	4.6683	4.53424	5.33552	5.29106	5.40434	4.53801	4.46491	4.6669	4.86688	4.83926	4.96073	YES	NO
ABCB1	ATP-binding cassette, sub-family B (MDR/TAP), member 1	NM_000927	-2.25	0.0206476	chr7	-	5.1675	5.22529	4.904	6.3525	6.32485	6.41111	5.01807	4.9683	5.02768	6.34144	6.54344	6.66194	NO	NO
ABCC2	ATP-binding cassette, sub-family C (CFTR/MRP), member 2	NM_000392	1.83	0.0076375	chr10	+	16.0458	16.0621	16.1085	15.1333	15.255	15.1848	16.0814	16.0089	15.9832	14.6829	14.6413	14.7772	NO	NO
ABCG2	ATP-binding cassette, sub-family G (WHITE), member 2	NM_004827	2.02	0.00920151	chr4	-	10.2194	10.2543	10.3716	9.19644	9.24974	9.27401	9.90336	9.92982	9.9226	8.48035	8.6078	8.54451	YES	YES
ABRACL	ABRA C-terminal like	NM_021243	-1.49	0.0450595	chr6	+	6.05773	6.25355	6.19165	6.65074	6.75908	6.75067	6.31069	6.23102	5.97774	6.61407	6.82105	6.67317	NO	NO
ACAT2	acetyl-CoA acetyltransferase 2	NM_005891	-2.06	0.0123627	chr6	+	12.3068	12.2233	12.4047	13.314	13.3464	13.4339	12.0832	12.1126	12.0489	12.223	12.2809	12.2985	NO	NO
ACO1	aconitase 1, soluble	NM_002197	-1.75	0.0386041	chr9	+	10.4952	10.3993	10.5909	11.3011	11.1138	11.3071	8.77889	8.89668	8.55629	8.34712	8.3164	8.42407	NO	YES
ACPP	acid phosphatase, prostate	NM_001099	1.51	0.0192543	chr3	+	5.13366	5.12011	5.13133	4.632	4.48005	4.52973	4.94202	5.04499	4.93169	4.52564	4.52914	4.33994	NO	NO
ACSL4	acyl-CoA synthetase long-chain family member 4	NM_004458	-1.91	0.00802557	chrX	-	10.0149	9.89432	10.036	10.9544	10.946	10.9794	9.986	9.96082	10.0448	10.3471	10.4153	10.5725	NO	YES
ACTA2	actin, alpha 2, smooth muscle, aorta	NM_001141945	-2.56	0.0053768	chr10	-	6.40946	6.45033	6.33585	7.75346	7.76643	7.65502	6.80886	6.55032	6.70001	7.72217	7.63213	7.76143	YES	YES
ACTN4	actinin, alpha 4	NM_004924	-1.47	0.0470887	chr19	+	16.3954	16.366	16.5518	16.9387	16.8847	16.9409	16.5239	16.5204	16.4828	16.6439	16.5835	16.708	NO	NO
ACTR3	ARP3 actin-related protein 3 homolog (yeast)	NM_005721	-1.91	0.0125691	chr2	+	13.501	13.4913	13.6112	14.3397	14.4339	14.4615	13.8629	13.7784	13.8504	14.5096	14.4632	14.5822	NO	NO
ADAM10	ADAM metallopeptidase domain 10	NM_001110	1.5	0.0340875	chr15	-	13.063	12.9691	13.18	12.4863	12.4986	12.442	13.2768	13.164	13.2526	12.6112	12.5688	12.6941	NO	NO
ADAM17	ADAM metallopeptidase domain 17	NM_003183	-1.65	0.0266911	chr2	-	11.44	11.3201	11.5311	12.0796	12.1603	12.1478	11.9561	12.003	11.9857	12.4028	12.3969	12.553	NO	NO
ADAM23	ADAM metallopeptidase domain 23	NM_003812	-2.74	0.0045509	chr2	+	7.04367	7.05035	7.02925	8.41	8.5053	8.56955	6.85667	6.95229	7.027	7.66498	7.66603	7.84279	NO	NO
ADAMTS9	ADAM metallopeptidase with thrombospondin type 1 motif, 9	NM_182920	-2.75	0.024954	chr3	-	5.30118	5.42111	5.01712	6.73768	6.74059	6.58826	5.37782	5.2815	5.40688	7.03342	6.93618	7.18968	NO	YES
ADD2	adducin 2 (beta)	NM_001185054	-2.19	0.0224313	chr2	-	7.80605	7.86141	8.09053	8.95008	8.97337	9.02537	7.87541	7.89779	7.76924	8.32099	8.42717	8.58471	NO	NO
ADK	adenosine kinase	NM_001123	-1.54	0.032676	chr10	+	10.1357	10.0672	9.98278	10.6012	10.6901	10.7674	9.76257	9.84497	9.80204	10.2425	10.3169	10.3666	NO	YES
AEN	apoptosis enhancing nuclease	NM_022767	-3.18	0.0202839	chr15	+	7.10297	7.39978	7.17276	8.84442	8.68757	9.00916	7.53751	7.95706	7.58043	9.25928	9.13787	9.7603	YES	YES
AGAP1	ArfGAP with GTPase domain, ankyrin repeat and PH domain 1	NM_001037131	-1.56	0.0043992	chr2	+	7.44654	7.39665	7.39843	8.05779	8.03582	8.02371	6.99515	7.00406	6.89236	7.44142	7.56476	7.62606	YES	YES
AGFG1	ArfGAP with FG repeats 1	NM_001135187	-1.47	0.0357512	chr2	+	13.3637	13.3474	13.5197	13.9124	13.9237	13.9122	13.2121	13.1954	13.0798	13.6588	13.5821	13.7107	NO	NO
AGPS	alkylglycerone phosphate synthase	NM_003659	-1.6	0.0153016	chr2	+	11.1899	11.0528	11.1555	11.7773	11.8326	11.8548	10.9513	10.8434	10.9539	11.6653	11.6393	11.6953	NO	YES
AGR2	anterior gradient 2 homolog (Xenopus laevis)	NM_006408	9	0.0043992	chr7	-	8.71958	8.51872	8.78435	5.42533	5.55055	5.59596	9.77497	9.69331	9.33436	5.56385	5.4969	5.50918	NO	NO
AHNAK	AHNAK nucleoprotein	NM_001620	-1.64	0.026359	chr11	-	8.97767	9.11588	9.13653	9.98562	9.84048	9.80211	8.87399	8.81557	8.78559	9.3251	9.25745	9.46046	NO	YES
AHNAK2	AHNAK nucleoprotein 2	NM_138420	-2.09	0.0076375	chr14	-	11.3884	11.484	11.5004	12.6272	12.5478	12.504	10.3862	10.3921	10.1417	11.2479	11.1803	11.4044	YES	NO
AHR	aryl hydrocarbon receptor	NM_001621	3.43	0.0043992	chr7	+	13.8955	13.9004	14.036	12.1179	12.0235	12.1248	14.16	14.0365	14.1729	12.6486	12.6758	12.7704	NO	YES
AIG1	androgen-induced 1	NM_016108	-1.47	0.0444842	chr6	+	6.20035	6.20818	6.21288	6.85841	6.63178	6.78162	6.12637	6.15599	6.05991	6.32632	6.24621	6.41359	NO	NO
AJUBA	ajuba LIM protein	NM_032876	-1.78	0.0243223	chr14	-	9.2627	9.2724	9.28048	10.1108	9.96929	10.2225	9.0634	8.99332	8.90373	9.64343	9.66847	9.79793	NO	NO
AK5	adenylate kinase 5	NM_012093	-2.63	0.00579624	chr1	+	6.13096	6.05498	5.9901	7.5614	7.46005	7.44387	5.94965	5.91245	6.07567	6.64597	6.67314	6.76596	NO	NO
AKIRIN2	akirin 2	NM_018064	-2.04	0.0310231	chr6	-	9.0546	8.88955	9.22256	10.0908	10.0001	10.1342	8.87585	9.12619	8.80652	9.41762	9.30535	9.60349	NO	NO
AKR1B1	aldo-keto reductase family 1, member B1 (aldose reductase)	NM_001628	-3.82	0.00418971	chr7	-	10.469	10.3748	10.4751	12.5437	12.4002	12.4131	10.4658	10.4979	10.2867	12.3773	12.1372	12.2294	NO	NO
ALPK1	alpha-kinase 1	NM_001102406	1.57	0.0224313	chr4	+	6.62133	6.69892	6.81032	6.05515	6.06641	6.03858	7.38398	7.45655	7.25913	6.23458	6.27852	6.39993	NO	NO
ALPK2	alpha-kinase 2	NM_052947	-1.57	0.0316903	chr18	-	7.35863	7.44644	7.5408	8.15011	8.01417	8.10717	7.6756	7.71833	7.48092	8.20131	8.13779	8.42857	NO	NO
ALPP	alkaline phosphatase, placental	NM_001632	-1.87	0.0219163	chr2	+	6.87178	6.84104	6.66043	7.66214	7.76558	7.81304	6.7704	6.65803	6.72733	7.81691	7.80419	8.15416	NO	YES
ALPPL2	alkaline phosphatase, placental-like 2	NM_031313	-2.3	0.0191639	chr2	+	6.94598	6.94111	7.07864	8.0166	8.14044	8.28301	6.7925	6.83754	6.63029	7.9218	8.08125	8.44891	NO	YES
AMD1	adenosylmethionine decarboxylase 1	NM_001033059	-1.5	0.031636	chr6	+	12.8426	12.8196	12.8559	13.2976	13.4384	13.4907	12.6115	12.5216	12.6278	13.1292	13.0993	13.23	NO	YES
AMOTL1	angiomotin like 1	NM_130847	1.53	0.0450394	chr11	+	8.66172	8.5069	8.73629	7.99303	8.0876	8.02894	8.28639	8.30413	8.16869	7.70957	7.67582	7.75228	YES	NO
AMOTL2	angiomotin like 2	NM_016201	-1.41	0.0356206	chr3	-	7.38032	7.49929	7.38655	7.91073	7.88246	7.81228	7.66329	7.63669	7.62891	7.99273	7.95289	8.10748	NO	YES
ANAPC1	anaphase promoting complex subunit 1	NM_022662	-1.79	0.0187842	chr2	-	10.7549	10.817	10.9651	11.6601	11.669	11.6727	10.906	10.9437	10.8279	11.4659	11.334	11.5564	NO	NO
ANAPC1P1	anaphase promoting complex subunit 1 pseudogene 1	NR_037931	-1.52	0.0444842	chr2	+	9.90548	9.8076	10.0362	10.467	10.5693	10.5103	10.0006	10.0802	9.9688	10.3851	10.304	10.5029	NO	NO
ANG	angiogenin, ribonuclease, RNase A family, 5	NM_001097577	2.21	0.0298045	chr14	+	8.86708	8.67173	9.01528	7.80621	7.70606	7.61399	9.13728	9.04682	8.96147	7.66327	7.68075	7.67774	NO	NO
ANKH	ankylosis, progressive homolog (mouse)	NM_054027	2.44	0.0142049	chr5	-	9.03787	9.06321	9.14624	7.79181	7.76781	8.00039	8.58947	8.5412	8.3593	7.42822	7.24992	7.40787	NO	NO
ANKRD10	ankyrin repeat domain 10	NM_017664	1.43	0.0395677	chr13	-	9.02399	9.11693	9.11913	8.60206	8.67979	8.52077	9.28227	9.26728	9.04214	8.82519	8.73387	8.84563	NO	NO
ANKRD18A	ankyrin repeat domain 18A	NM_147195	1.62	0.0294657	chr9	-	9.61661	9.77829	9.80345	9.09593	9.09097	8.99791	9.32676	9.30631	9.12913	8.65122	8.5014	8.79976	NO	NO
ANKRD18B	ankyrin repeat domain 18B	NM_001244752	1.78	0.0291575	chr9	+	9.68582	9.86939	9.92123	9.00801	9.10154	9.03384	9.28084	9.26978	9.11927	8.7376	8.68145	8.95438	NO	NO
ANKRD27	ankyrin repeat domain 27 (VPS9 domain)	NM_032139	-1.55	0.038565	chr19	-	9.9518	9.98095	10.1465	10.5629	10.602	10.6441	9.76433	9.79912	9.74966	10.3526	10.2278	10.4505	NO	NO
ANKRD29	ankyrin repeat domain 29	NM_173505	-1.92	0.0093906	chr18	-	6.71498	6.82826	6.85524	7.81501	7.77273	7.73522	6.69022	6.7936	6.65591	7.44243	7.25241	7.47221	NO	NO
ANKRD30A	ankyrin repeat domain 30A	NM_052997	-1.8	0.0450595	chr10	+	5.15552	5.41665	5.14738	5.94389	6.00239	6.01895	5.06932	5.24789	5.04139	5.56306	5.78738	6.03108	NO	NO
ANTXR1	anthrax toxin receptor 1	NM_018153	-1.56	0.0371182	chr2	+	12.487	12.3732	12.5603	13.1819	13.0272	13.127	12.2932	12.2531	12.2272	12.9154	12.6991	12.7546	NO	NO
ANTXR2	anthrax toxin receptor 2	NM_001145794	-1.69	0.0204289	chr4	-	6.68287	6.83699	6.83518	7.66854	7.5845	7.53054	6.83549	6.7837	6.87112	7.94983	7.85808	8.01498	NO	YES
ANXA3	annexin A3	NM_005139	-2.29	0.0146223	chr4	+	8.45833	8.40201	8.60288	9.75372	9.5764	9.66016	8.363	8.5225	8.39521	9.54756	9.35064	9.57341	NO	NO
AP1G1	adaptor-related protein complex 1, gamma 1 subunit	NM_001030007	-1.42	0.00418971	chr16	-	13.4578	13.4528	13.4955	13.9692	13.9551	13.9588	13.4503	13.3993	13.3782	13.849	13.7229	13.7896	NO	NO
AP3B1	adaptor-related protein complex 3, beta 1 subunit	NM_003664	-1.54	0.0213753	chr5	-	11.8698	11.8573	11.9721	12.4039	12.4943	12.4835	12.0225	12.0698	11.9882	12.0265	12.0435	12.096	NO	NO
APBB1IP	amyloid beta (A4) precursor protein-binding, family B, member 1 interacting protein	NM_019043	-1.46	0.0450595	chr10	+	7.67729	7.62977	7.79869	8.23052	8.12955	8.22826	7.27831	7.34821	7.31726	7.82751	7.86093	8.00758	NO	YES
APLF	aprataxin and PNKP like factor	NM_173545	-1.46	0.0195419	chr2	+	6.36495	6.35682	6.40852	6.90918	7.03476	6.9092	6.29073	6.52707	6.34992	6.82807	6.89334	6.85727	NO	NO
APOH	apolipoprotein H (beta-2-glycoprotein I)	NM_000042	58.35	0.00263952	chr17	-	13.9794	13.9719	14.1845	7.79645	8.13492	8.08533	13.5461	13.6629	13.5288	6.17873	6.44615	6.70756	NO	NO
APOL2	apolipoprotein L, 2	NM_030882	-1.63	0.0489533	chr22	-	6.82919	6.84919	6.54333	7.54132	7.49178	7.54413	9.97128	10.0494	9.66779	10.4316	10.3178	10.6748	NO	YES
AQP3	aquaporin 3 (Gill blood group)	NM_004925	6.61	0.0118487	chr9	-	9.89544	9.7231	10.2522	7.2064	7.0771	7.201	9.53495	9.48208	9.31378	7.18942	7.34793	6.75734	YES	YES
ARF6	ADP-ribosylation factor 6	NM_001663	-1.43	0.0391009	chr14	+	11.7538	11.8044	11.895	12.391	12.2524	12.3286	11.985	11.9574	11.9703	12.3043	12.2797	12.4312	NO	YES
ARHGAP12	Rho GTPase activating protein 12	NM_018287	1.54	0.020324	chr10	-	11.76	11.7333	11.8696	11.0678	11.1288	11.1806	12.1418	12.0102	12.1638	11.1252	11.244	11.3039	NO	NO
ARHGAP18	Rho GTPase activating protein 18	NM_033515	2.57	0.0135499	chr6	-	14.1182	13.9703	14.2527	12.6433	12.7512	12.7601	14.0039	14.0155	14.0018	11.9209	11.9287	12.074	NO	NO
ARHGAP29	Rho GTPase activating protein 29	NM_004815	-1.81	0.0143951	chr1	-	10.6927	10.6116	10.7599	11.4436	11.5336	11.5525	10.1897	10.209	10.1968	10.7635	10.7658	11.0071	NO	YES
ARID5B	AT rich interactive domain 5B (MRF1-like)	NM_001244638	2.07	0.0187849	chr10	+	8.78955	8.83438	9.04727	7.81287	7.70015	7.7679	8.41598	8.44402	8.45392	7.56974	7.83471	7.90698	NO	NO
ARL2BP	ADP-ribosylation factor-like 2 binding protein	NM_012106	-1.57	0.0386041	chr16	+	10.9538	10.9917	11.0734	11.8635	11.6409	11.6528	10.7403	10.9875	10.6921	11.4547	11.2445	11.4196	NO	NO
ARL4C	ADP-ribosylation factor-like 4C	NM_005737	-3.68	0.0122806	chr2	-	10.3148	10.2747	10.5999	12.1211	12.2183	12.1775	10.8421	10.9173	10.8781	11.5297	11.6768	11.8617	NO	YES
ARL5A	ADP-ribosylation factor-like 5A	NM_001037174	-1.41	0.0129593	chr2	-	7.86586	7.81438	7.91768	8.36387	8.38015	8.35118	7.95807	7.7591	7.83106	8.28339	8.28248	8.43859	NO	NO
ARNTL2	aryl hydrocarbon receptor nuclear translocator-like 2	NM_001248002	-2.09	0.021916	chr12	+	8.97658	8.82875	9.13357	10.0716	10.0432	10.0295	9.45257	9.52012	9.33678	10.9988	10.7949	11.0264	NO	NO
ARPC2	actin related protein 2/3 complex, subunit 2, 34kDa	NM_005731	-1.73	0.0347527	chr2	+	9.85869	9.90874	10.0908	10.6227	10.7043	10.7463	10.0651	10.0294	9.93763	10.6261	10.5986	10.7376	NO	NO
ARRB1	arrestin, beta 1	NM_004041	1.94	0.03671	chr11	-	11.2741	11.0729	11.4304	10.3093	10.2698	10.3339	10.4787	10.5276	10.2547	9.06541	9.06732	9.16785	YES	YES
ARRDC3	arrestin domain containing 3	NM_020801	-2.37	0.0082131	chr5	-	10.3114	10.3243	10.3563	11.4084	11.5834	11.5563	11.2547	11.2938	11.2916	11.9081	11.932	12.0182	NO	NO
ARSK	arylsulfatase family, member K	NM_198150	1.56	0.00718681	chr5	+	8.92819	8.90414	8.99683	8.27167	8.29804	8.28858	8.78437	8.90065	8.73967	8.35591	8.01974	8.40545	NO	NO
ASCC3	activating signal cointegrator 1 complex subunit 3	NM_006828	-1.83	0.0234151	chr6	-	9.82856	9.84642	10.0425	10.7284	10.6913	10.7043	10.2594	10.1996	10.2391	10.5507	10.4276	10.6195	YES	NO
ASNS	asparagine synthetase (glutamine-hydrolyzing)	NM_001178075	-1.49	0.0249377	chr7	-	8.5517	8.56257	8.66922	9.08157	9.12506	9.18651	8.71034	8.81262	8.7753	8.75967	8.86705	8.80309	NO	YES
ASNSD1	asparagine synthetase domain containing 1	NM_019048	-1.47	0.0407429	chr2	+	9.75853	9.77095	9.86567	10.3131	10.2342	10.4071	9.50994	9.61209	9.59043	10.0496	9.97559	10.1641	NO	NO
ATF2	activating transcription factor 2	NM_001256090	-1.62	0.0102358	chr2	-	10.2123	10.2369	10.3021	10.9313	10.9086	10.9933	10.3348	10.2968	10.1265	10.8517	10.8321	10.9237	NO	NO
ATF6	activating transcription factor 6	NM_007348	1.42	0.047687	chr1	+	11.5541	11.5653	11.7654	11.0584	11.0463	11.1006	11.6302	11.7528	11.6988	10.9121	10.8911	11.0817	NO	NO
ATIC	5-aminoimidazole-4-carboxamide ribonucleotide formyltransferase/IMP cyclohydrolase	NM_004044	-1.52	0.0234151	chr2	+	10.8356	10.9008	10.9995	11.5176	11.4723	11.5401	10.9438	11.0135	10.8694	11.2586	11.2287	11.304	NO	NO
ATL1	atlastin GTPase 1	NM_001127713	-1.89	0.0185993	chr14	+	7.11115	7.23865	7.21287	7.9676	8.13207	8.1319	7.00169	6.9731	7.12026	7.75719	7.77871	8.00247	NO	NO
ATP1B1	ATPase, Na+/K+ transporting, beta 1 polypeptide	NM_001677	1.47	0.0428883	chr1	+	12.3117	12.1536	12.3406	11.7734	11.7072	11.7673	12.5844	12.556	12.5274	11.7332	11.7157	11.7084	NO	NO
ATP2B1	ATPase, Ca++ transporting, plasma membrane 1	NM_001001323	2.72	0.00516428	chr12	-	14.2995	14.2302	14.3274	12.9196	12.8473	12.7773	14.2345	14.1531	14.2306	12.432	12.4936	12.562	NO	YES
ATP5G3	ATP synthase, H+ transporting, mitochondrial Fo complex, subunit C3 (subunit 9)	NM_001002258	-1.62	0.0291511	chr2	-	7.51225	7.53148	7.4746	8.20766	8.02111	8.19619	7.53632	7.57642	7.46982	7.95589	7.99039	8.13815	NO	NO
ATP6V0A4	ATPase, H+ transporting, lysosomal V0 subunit a4	NM_020632	-1.46	0.0464932	chr7	-	5.94421	6.10398	5.92688	6.51567	6.4399	6.47907	5.98781	5.93809	6.08545	6.22882	6.28956	6.18841	NO	NO
ATRN	attractin	NM_001207047	1.48	0.0256196	chr20	+	11.2413	11.2462	11.407	10.6763	10.6039	10.6737	11.1798	11.2353	11.0704	10.4391	10.4357	10.5317	NO	YES
ATRNL1	attractin-like 1	NM_207303	-3.17	0.00636029	chr10	+	5.23224	5.40855	5.2938	7.04237	6.96844	6.89334	5.09846	5.08561	5.15578	6.10026	6.26269	6.25111	NO	NO
AXL	AXL receptor tyrosine kinase	NM_001699	-2.13	0.037355	chr19	+	11.0008	10.8212	11.1479	12.1482	11.9131	12.0893	12.1373	12.1912	11.8699	12.6284	12.5355	12.8243	NO	YES
B4GALT1	UDP-Gal:betaGlcNAc beta 1,4- galactosyltransferase, polypeptide 1	NM_001497	1.69	0.0406457	chr9	-	10.9504	11.1282	11.0844	10.3062	10.3296	10.4901	11.175	11.0355	11.0032	10.6049	10.6552	10.6508	NO	NO
B4GALT5	UDP-Gal:betaGlcNAc beta 1,4- galactosyltransferase, polypeptide 5	NM_004776	2.74	0.0164686	chr20	-	13.172	13.0684	13.3777	11.7451	11.6348	11.8099	14.266	14.1606	14.1106	13.2616	13.2338	13.5449	NO	YES
B4GALT6	UDP-Gal:betaGlcNAc beta 1,4- galactosyltransferase, polypeptide 6	NM_004775	-1.43	0.047275	chr18	-	8.12739	7.97882	8.20535	8.63451	8.6346	8.68866	7.87373	7.68546	7.64524	7.8972	8.02146	7.92584	NO	NO
BAMBI	BMP and activin membrane-bound inhibitor homolog (Xenopus laevis)	NM_012342	6.27	0.0267855	chr10	+	9.26627	9.62062	10.0151	7.21738	6.96623	6.78363	9.56052	9.67062	9.58151	7.56692	7.68441	7.9271	YES	NO
BAX	BCL2-associated X protein	NM_004324	-3	0.0221789	chr19	+	8.3728	8.36421	8.66194	9.96423	9.78501	10.0311	8.29142	8.3238	8.23354	9.45937	9.58997	9.63387	YES	YES
BCAT1	branched chain amino-acid transaminase 1, cytosolic	NM_001178091	-1.55	0.025107	chr12	-	6.42738	6.38827	6.46633	6.97497	7.05183	7.15708	6.43544	6.39114	6.34345	6.6585	6.54668	6.63884	NO	YES
BCL2L1	BCL2-like 1	NM_001191	-1.79	0.0123627	chr20	-	9.46741	9.45264	9.59858	10.3395	10.2986	10.2984	9.51713	9.41219	9.46477	10.3681	10.2567	10.5125	NO	NO
BCL2L15	BCL2-like 15	NM_001010922	-1.68	0.0213707	chr1	-	5.47997	5.58966	5.54264	6.27446	6.39114	6.20918	5.93014	5.72722	5.95063	5.9695	6.19822	6.38322	NO	NO
BDNF	brain-derived neurotrophic factor	NM_001143805	1.85	0.015795	chr11	-	6.67258	6.82681	6.81604	6.01295	5.94238	5.92673	6.58647	6.6211	6.84573	6.03106	6.03229	5.85961	NO	NO
BICC1	bicaudal C homolog 1 (Drosophila)	NM_001080512	-1.67	0.0206424	chr10	+	14.0759	14.1595	14.2674	14.8604	14.9053	14.9288	14.396	14.4042	14.3816	14.108	14.1503	14.2093	NO	NO
BMP2K	BMP2 inducible kinase	NM_017593	-1.46	0.00750574	chr4	+	8.7512	8.79404	8.80618	9.33212	9.30759	9.37125	8.51318	8.66024	8.43364	9.56563	9.51517	9.55282	YES	NO
BMP4	bone morphogenetic protein 4	NM_001202	2.67	0.0146777	chr14	-	9.68628	9.63726	9.90833	8.2489	8.21145	8.38296	9.72245	9.78624	9.66086	7.66944	8.22372	8.10631	NO	NO
BMP5	bone morphogenetic protein 5	NM_021073	2.84	0.004914	chr6	-	11.5508	11.5833	11.6331	10.0748	10.0147	10.1649	11.0042	10.9922	11.0366	9.28433	9.16207	9.47994	NO	NO
BMP6	bone morphogenetic protein 6	NM_001718	4.75	0.0082131	chr6	+	10.7059	10.9388	11.0531	8.65791	8.67078	8.72193	10.5871	10.6359	10.5019	8.61604	8.81227	8.78987	NO	NO
BMP7	bone morphogenetic protein 7	NM_001719	-1.76	0.011032	chr20	-	5.60723	5.70509	5.64128	6.36772	6.46178	6.46541	5.51174	5.43212	5.62034	6.15497	6.19913	6.30187	YES	NO
BMPER	BMP binding endothelial regulator	NM_133468	2.41	0.0219163	chr7	+	6.90019	6.75261	7.11747	5.63967	5.64677	5.65768	6.80538	6.73042	6.61473	5.6704	5.65308	5.56079	NO	NO
BMPR1B	bone morphogenetic protein receptor, type IB	NM_001203	2.61	0.0107178	chr4	+	9.61882	9.55859	9.80534	8.27258	8.24377	8.20302	9.49474	9.40063	9.4442	7.62246	7.66224	7.74812	NO	YES
BRE	brain and reproductive organ-expressed (TNFRSF1A modulator)	NM_004899	-1.68	0.0268665	chr2	+	9.55584	9.44896	9.68399	10.2743	10.3115	10.3418	9.48015	9.4782	9.39657	9.68814	9.64787	9.6844	NO	NO
BRWD3	bromodomain and WD repeat domain containing 3	NM_153252	1.99	0.00516428	chrX	-	10.9967	10.9853	11.086	10.0045	10.0259	9.96964	11.22	11.1428	11.2816	10.5175	10.5048	10.5478	NO	NO
BTG1	B-cell translocation gene 1, anti-proliferative	NM_001731	2.52	0.00718681	chr12	-	10.851	10.9242	10.9694	9.71714	9.58401	9.58012	10.6553	10.7153	10.5645	9.53158	9.44228	9.48968	NO	YES
BTG2	BTG family, member 2	NM_006763	-2.06	0.049271	chr1	+	6.22933	6.42534	6.17352	7.25321	7.15347	7.51521	6.41833	6.51148	6.46586	7.71543	7.76347	7.99622	YES	YES
BUB1	budding uninhibited by benzimidazoles 1 homolog (yeast)	NM_004336	-2.04	0.0248884	chr2	-	10.8699	10.8795	11.0904	11.8218	11.9105	11.9843	11.1961	11.2035	11.1527	11.9325	11.948	12.0039	NO	NO
BVES	blood vessel epicardial substance	NM_001199563	-1.51	0.0473049	chr6	-	9.46243	9.31607	9.4344	10.1596	9.93296	10.0238	10.1144	9.97392	10.0804	10.2708	10.3068	10.4205	YES	NO
BZW1	basic leucine zipper and W2 domains 1	NM_001207067	-2.23	0.011032	chr2	+	12.4264	12.4401	12.6085	13.5695	13.5877	13.623	12.4594	12.4372	12.4536	13.7911	13.717	13.8397	NO	NO
C11orf41	chromosome 11 open reading frame 41	NM_012194	-2.55	0.0127372	chr11	+	5.44376	5.43104	5.31493	6.80234	6.64826	6.90553	5.36555	5.4006	5.40559	6.26076	6.13384	6.07604	NO	NO
C12orf5	chromosome 12 open reading frame 5	NM_020375	-2.2	0.0126722	chr12	+	7.61914	7.48585	7.72592	8.7552	8.7523	8.74064	7.99186	7.99872	7.90251	8.74282	9.08786	9.15181	YES	NO
C12orf59	chromosome 12 open reading frame 59	NM_153022	-1.69	0.0336654	chr12	+	6.68873	6.60159	6.5288	7.35026	7.19525	7.38581	7.30577	7.3682	7.2398	7.6888	7.79773	7.91862	NO	NO
C12orf75	chromosome 12 open reading frame 75	NM_001145199	-3.55	0.0176717	chr12	+	8.68114	8.90919	9.02794	10.5261	10.7325	10.8235	8.97884	8.76929	8.84638	10.6684	10.8034	10.7529	NO	NO
C14orf1	chromosome 14 open reading frame 1	NM_007176	-1.64	0.017159	chr14	-	13.1101	13.0542	13.2251	13.8319	13.8179	13.8507	13.1952	13.2394	13.0498	12.9554	12.9413	13.0964	NO	YES
C14orf105	chromosome 14 open reading frame 105	NM_018168	-3.88	0.0082131	chr14	-	5.69699	5.85092	5.98428	7.79292	7.74674	7.88631	5.85771	5.58568	5.56377	7.09289	7.07699	7.37362	NO	NO
C16orf57	chromosome 16 open reading frame 57	NM_001195302	-2.34	0.0229458	chr16	+	7.16739	7.14649	7.39957	8.39419	8.26747	8.44446	7.50423	7.51484	7.32756	8.33359	8.35856	8.506	NO	NO
C16orf70	chromosome 16 open reading frame 70	NM_025187	-1.45	0.0456643	chr16	+	10.3466	10.312	10.4131	10.9041	10.7395	10.8839	10.1107	10.3013	10.1575	10.6403	10.6792	10.8442	NO	NO
C2orf18	chromosome 2 open reading frame 18	NM_017877	-1.55	0.0483016	chr2	+	11.7356	11.6896	11.9037	12.3602	12.301	12.4254	11.7253	11.8339	11.6375	12.1814	12.244	12.374	NO	NO
C2orf47	chromosome 2 open reading frame 47	NM_024520	-1.48	0.0456643	chr2	+	8.52632	8.62933	8.59855	9.26512	9.161	9.04531	8.86372	8.77709	8.91025	9.61655	9.48021	9.5317	NO	YES
C3	complement component 3	NM_000064	2.48	0.0129565	chr19	-	8.9516	8.79703	9.07578	7.62783	7.58747	7.6354	10.0186	10.0131	9.75203	9.31293	9.47834	9.70878	NO	YES
C4BPA	complement component 4 binding protein, alpha	NM_000715	2.33	0.0371182	chr1	+	6.31019	6.62665	6.6066	5.40433	5.46711	5.21286	6.15833	6.19342	6.06116	5.51102	5.43764	5.42167	NO	YES
C4orf34	chromosome 4 open reading frame 34	NM_174921	1.74	0.0226572	chr4	-	11.6173	11.4212	11.5582	10.8242	10.7494	10.7288	12.0286	11.9495	11.9486	10.4533	10.4278	10.4094	NO	NO
C8orf4	chromosome 8 open reading frame 4	NM_020130	4.55	0.0111305	chr8	+	10.5604	10.7551	10.6005	8.21092	8.58737	8.41864	11.7784	12.014	11.8995	10.0423	9.88981	9.83462	NO	NO
CA5B	carbonic anhydrase VB, mitochondrial	NM_007220	2.72	0.0206053	chrX	+	9.00569	8.84336	9.12848	7.76858	7.53373	7.56984	8.37388	8.48666	8.23837	7.06966	6.96903	6.91285	NO	NO
CA8	carbonic anhydrase VIII	NM_004056	-3.3	0.00263952	chr8	-	7.3347	7.33221	7.34792	9.0648	9.14757	9.04793	7.59995	7.56533	7.47019	9.60342	9.55105	9.85063	NO	NO
CAB39	calcium binding protein 39	NM_001130849	-1.45	0.0474343	chr2	+	9.76999	9.90934	9.94721	10.461	10.3588	10.5219	9.8679	9.93745	9.85727	10.587	10.4105	10.5974	NO	NO
CACNA1D	calcium channel, voltage-dependent, L type, alpha 1D subunit	NM_000720	1.53	0.0365194	chr3	+	5.72764	5.93757	5.85772	5.23205	5.28697	5.20277	5.6849	5.80723	5.85427	5.41207	5.40982	5.20388	NO	NO
CACNA2D1	calcium channel, voltage-dependent, alpha 2/delta subunit 1	NM_000722	1.99	0.0409426	chr7	-	11.0476	11.0365	11.4294	10.0521	10.0487	9.93309	11.1935	11.1949	11.0291	9.52317	9.39783	9.48471	NO	NO
CADM1	cell adhesion molecule 1	NM_001098517	1.77	0.0410141	chr11	-	9.90203	9.7479	10.0808	9.08154	9.08571	9.08458	10.1824	10.1883	10.1188	8.83874	8.97863	8.89315	NO	NO
CALCRL	calcitonin receptor-like	NM_005795	7.92	0.0098867	chr2	-	7.81414	7.60967	8.14428	4.78549	4.8567	4.85564	7.34637	7.21072	7.0647	5.02556	5.09113	4.94693	NO	YES
CALM2	calmodulin 2 (phosphorylase kinase, delta)	NM_001743	-1.46	0.0347527	chr2	-	12.4619	12.5157	12.5081	12.9506	13.1494	13.0569	12.2216	12.1664	12.1609	12.5966	12.4756	12.5631	NO	YES
CAMK2N1	calcium/calmodulin-dependent protein kinase II inhibitor 1	NM_018584	2.98	0.0239432	chr1	-	8.55606	8.6592	8.77057	6.6861	7.12388	7.05275	8.05719	8.27909	8.28293	7.29676	7.21549	6.99048	NO	NO
CAMLG	calcium modulating ligand	NM_001745	1.47	0.0266911	chr5	+	9.90173	9.93475	9.97116	9.50943	9.36714	9.38947	9.44895	9.54213	9.47925	9.12481	9.18088	9.21127	NO	NO
CAP2	CAP, adenylate cyclase-associated protein, 2 (yeast)	NM_006366	-2.74	0.00636029	chr6	+	8.58918	8.46834	8.62009	10.0417	9.99688	10.1314	8.22445	8.25718	8.21805	8.93421	8.96364	9.12544	NO	NO
CAPN2	calpain 2, (m/II) large subunit	NM_001146068	-1.59	0.0212518	chr1	+	11.3413	11.2141	11.3464	12.0846	11.9504	12.004	10.8649	10.8369	10.6436	11.3043	11.1156	11.317	NO	NO
CASP4	caspase 4, apoptosis-related cysteine peptidase	NM_001225	2.26	0.0412677	chr11	-	6.79166	6.59929	7.07136	5.6664	5.62872	5.63799	8.99411	8.87773	8.70697	6.19084	6.4067	6.24574	NO	YES
CAST	calpastatin	NM_001042440	1.72	0.0222554	chr5	+	11.895	11.8841	12.1	11.0529	11.1048	11.1178	12.2296	12.1896	12.1342	11.1818	11.2144	11.2223	NO	YES
CCBE1	collagen and calcium binding EGF domains 1	NM_133459	-3.36	0.0146223	chr18	-	6.31867	6.26562	5.92778	8.04418	7.98367	8.03734	6.17667	5.69584	6.24953	7.73613	7.62244	7.81044	YES	NO
CCDC88A	coiled-coil domain containing 88A	NM_001135597	-1.94	0.00904674	chr2	-	10.9639	10.8993	11.034	11.8683	11.9279	11.9565	10.7087	10.7022	10.6877	11.9685	11.9693	12.0839	NO	NO
CCDC90A	coiled-coil domain containing 90A	NM_001031713	-1.67	0.0104641	chr6	-	10.5599	10.5557	10.6075	11.3047	11.2992	11.2016	10.4685	10.6054	10.2179	10.7743	10.7779	10.8809	NO	NO
CCDC93	coiled-coil domain containing 93	NM_019044	-1.81	0.0240604	chr2	-	8.34708	8.30807	8.52433	9.18498	9.21699	9.15034	8.43436	8.54878	8.36631	9.3421	9.25458	9.48029	NO	NO
CCND3	cyclin D3	NM_001136017	-2.01	0.0194462	chr6	-	7.53363	7.65216	7.71492	8.68101	8.50299	8.64323	7.57764	7.64558	7.5637	8.15177	8.20573	8.31483	NO	NO
CCNG1	cyclin G1	NM_004060	-2.81	0.00579624	chr5	+	11.6367	11.6344	11.7709	13.0982	13.1248	13.207	11.3552	11.443	11.4109	12.6701	12.6517	12.8349	YES	YES
CCNT2	cyclin T2	NM_001241	-1.54	0.0245664	chr2	+	8.42255	8.51023	8.58781	9.12867	9.22675	9.12471	8.72393	8.75857	8.70208	9.56528	9.44332	9.54557	NO	NO
CCNYL1	cyclin Y-like 1	NM_001142300	-1.51	0.0371182	chr2	+	8.87444	8.9972	9.00951	9.60951	9.5785	9.78407	9.24206	9.26142	9.25711	9.68201	9.52259	9.74797	NO	YES
CCPG1	cell cycle progression 1	NM_001204450	1.67	0.0185282	chr15	-	10.1559	10.0631	10.2495	9.41355	9.44914	9.42062	10.0536	9.96092	10.0838	8.69588	8.82034	9.0584	NO	YES
CCT4	chaperonin containing TCP1, subunit 4 (delta)	NM_006430	-1.52	0.0146223	chr2	-	14.987	15.0368	15.0894	15.5646	15.641	15.6371	14.9511	14.9778	14.9714	15.3959	15.4405	15.4581	NO	NO
CCT7	chaperonin containing TCP1, subunit 7 (eta)	NM_001009570	-1.66	0.0257667	chr2	+	12.6447	12.5138	12.7452	13.365	13.357	13.3674	12.6967	12.7439	12.617	13.09	13.0994	13.2039	NO	NO
CD24	CD24 molecule	NM_013230	-2.04	0.0482552	chrY	-	9.42277	9.43746	9.68787	10.2516	10.4472	10.4733	9.92175	9.80096	9.84357	10.6606	10.7748	10.6369	NO	NO
CD38	CD38 molecule	NM_001775	4.47	0.0111305	chr4	+	8.81934	8.99748	9.12071	6.94158	6.65951	6.83934	12.6507	12.4886	12.5377	10.4028	10.474	10.5272	NO	YES
CD44	CD44 molecule (Indian blood group)	NM_000610	1.48	0.0357722	chr11	+	12.7903	12.7744	12.969	12.2497	12.1478	12.2226	13.182	13.1725	13.0604	12.4181	12.4037	12.5667	NO	YES
CD55	CD55 molecule, decay accelerating factor for complement (Cromer blood group)	NM_000574	1.83	0.00848808	chr1	+	9.8117	9.82839	9.93535	8.93389	8.99549	8.94897	9.93842	9.94803	9.89656	9.7129	9.73903	9.79664	NO	NO
CD9	CD9 molecule	NM_001769	-1.43	0.0491255	chr12	+	9.13773	9.19912	9.33411	9.77506	9.72951	9.67781	9.17778	9.19297	9.12467	9.26406	9.23137	9.40186	NO	NO
CDCP1	CUB domain containing protein 1	NM_022842	-2.54	0.00516428	chr3	-	6.72314	6.60655	6.75027	8.12583	8.0522	8.07134	6.85011	6.95556	6.70315	8.7604	8.8654	8.95393	NO	NO
CDH1	cadherin 1, type 1, E-cadherin (epithelial)	NM_004360	-1.96	0.0472708	chr16	+	9.52478	9.46793	9.79446	10.4653	10.4694	10.6434	10.2918	10.3754	10.2884	11.1376	11.336	11.6021	NO	NO
CDH2	cadherin 2, type 1, N-cadherin (neuronal)	NM_001792	3.01	0.0177387	chr18	-	10.3782	10.3815	10.7505	8.78893	8.85554	8.79343	10.5196	10.5593	10.512	8.07059	8.25429	8.45045	NO	NO
CDH4	cadherin 4, type 1, R-cadherin (retinal)	NM_001252338	-1.87	0.0192426	chr20	+	6.61388	6.65469	6.55667	7.51509	7.33632	7.51012	6.44091	6.47417	6.45061	6.96737	6.91613	6.9296	NO	NO
CDH6	cadherin 6, type 2, K-cadherin (fetal kidney)	NM_004932	2.53	0.0289011	chr5	+	6.42734	6.15173	6.53142	5.16885	5.06604	4.96499	6.75077	6.69649	6.74639	5.17802	5.24375	5.06445	NO	NO
CDKN1A	cyclin-dependent kinase inhibitor 1A (p21, Cip1)	NM_000389	-1.98	0.0252997	chr6	+	7.78949	7.90794	7.64899	8.78608	8.94124	8.75161	7.80667	7.75764	7.98462	8.86435	8.98588	8.84108	YES	YES
CDKN1B	cyclin-dependent kinase inhibitor 1B (p27, Kip1)	NM_004064	1.71	0.0437371	chr12	+	9.60331	9.58734	9.91395	8.78099	8.82559	8.8228	9.4976	9.4853	9.40214	8.67037	8.82213	8.83231	NO	NO
CDKN3	cyclin-dependent kinase inhibitor 3	NM_001130851	-1.46	0.016497	chr14	+	11.7697	11.8589	11.808	12.3636	12.3584	12.2816	11.3365	11.3482	11.4276	11.1745	11.2306	11.317	NO	NO
CDON	Cdon homolog (mouse)	NM_001243597	1.48	0.0390914	chr11	-	7.67419	7.56658	7.75514	7.09511	7.10151	7.18149	6.82551	7.03349	6.92356	6.42409	6.62265	6.46871	NO	NO
CDR2	cerebellar degeneration-related protein 2, 62kDa	NM_001802	-1.46	0.0448448	chr16	-	10.1883	10.0558	10.1612	10.6271	10.8253	10.6974	9.98462	9.98742	10.011	10.436	10.5951	10.5658	NO	NO
CDS1	CDP-diacylglycerol synthase (phosphatidate cytidylyltransferase) 1	NM_001263	-1.63	0.0129619	chr4	+	6.60307	6.57273	6.69625	7.30943	7.34788	7.27435	6.66642	6.72237	6.57746	7.04594	7.1755	7.3045	NO	NO
CEACAM6	carcinoembryonic antigen-related cell adhesion molecule 6 (non-specific cross reacting antigen)	NM_002483	10.89	0.0176717	chr19	+	9.57537	9.3516	9.97851	6.13537	6.19751	6.64722	10.1418	10.0311	9.78641	6.84694	6.9368	7.0335	NO	NO
CELF2	CUGBP, Elav-like family member 2	NM_001025076	-1.78	0.0250504	chr10	+	5.49792	5.5443	5.28403	6.34774	6.3784	6.3198	5.61267	5.26349	5.5198	6.28098	6.33888	6.3094	NO	NO
CELSR2	cadherin, EGF LAG seven-pass G-type receptor 2 (flamingo homolog, Drosophila)	NM_001408	1.43	0.0389368	chr1	+	7.3172	7.45513	7.48523	6.96828	6.91965	6.95106	7.21164	7.22386	7.13896	6.73323	6.73406	6.68162	NO	NO
CFH	complement factor H	NM_000186	29.62	0.00356692	chr1	+	10.3936	10.205	10.5566	5.51324	5.48529	5.29814	13.0421	12.8525	12.9985	6.45455	6.64738	6.5969	NO	YES
CFHR1	complement factor H-related 1	NM_002113	1.92	0.0354354	chr1	+	6.17173	6.43956	6.36568	5.41137	5.40822	5.55725	6.19113	6.18492	6.05	5.45416	5.59163	5.41467	NO	YES
CFLAR	CASP8 and FADD-like apoptosis regulator	NM_001127183	-1.52	0.007332	chr2	+	7.85279	7.9054	7.90172	8.53923	8.46465	8.50859	8.5322	8.48769	8.4072	9.47798	9.39552	9.62179	YES	YES
CHGB	chromogranin B (secretogranin 1)	NM_001819	1.7	0.0398268	chr20	+	7.06527	6.77373	6.96533	6.16667	6.19945	6.18674	6.67904	6.91082	6.7587	6.1837	6.25247	5.89942	NO	NO
CHL1	cell adhesion molecule with homology to L1CAM (close homolog of L1)	NM_001253387	2.64	0.0181517	chr3	+	7.76878	7.7132	7.98971	6.22443	6.37118	6.46649	7.89049	7.9915	7.90665	6.25494	6.40025	6.35681	NO	NO
CHRFAM7A	CHRNA7 (cholinergic receptor, nicotinic, alpha 7, exons 5-10) and FAM7A (family with sequence similarity 7A, exons A-E) fusion	NM_139320	-1.98	0.047687	chr15	-	7.08626	7.50451	7.32105	8.32948	8.23737	8.29632	7.24928	7.11236	7.10068	8.43473	8.39548	8.53235	NO	NO
CHRNA7	cholinergic receptor, nicotinic, alpha 7 (neuronal)	NM_000746	-1.43	0.0371182	chr15	+	6.11089	6.28913	6.25279	6.73337	6.76781	6.83647	6.087	6.13781	6.04709	7.03666	7.12406	7.16021	YES	NO
CIRH1A	cirrhosis, autosomal recessive 1A (cirhin)	NM_032830	-1.71	0.0142049	chr16	+	12.731	12.7181	12.8428	13.4917	13.4638	13.5593	12.8376	12.8866	12.8333	13.6312	13.4159	13.6499	NO	NO
CITED4	Cbp/p300-interacting transactivator, with Glu/Asp-rich carboxy-terminal domain, 4	NM_133467	-2.68	0.0483016	chr1	-	6.48898	6.38619	6.72063	8.08181	7.61291	7.95396	6.31437	6.56593	6.3415	8.15055	8.47046	8.08119	NO	NO
CLASP1	cytoplasmic linker associated protein 1	NM_001142273	-1.45	0.0263712	chr2	-	9.64782	9.72006	9.81581	10.2666	10.2413	10.2861	9.94868	9.9583	9.90034	10.4028	10.3901	10.4157	NO	NO
CLDN1	claudin 1	NM_021101	-2.38	0.00924345	chr3	-	12.1167	11.994	12.0695	13.3925	13.2175	13.3207	13.0955	13.1215	13.0114	13.5609	13.4419	13.698	NO	NO
CLEC2D	C-type lectin domain family 2, member D	NM_001004419	2.13	0.0449782	chr12	+	7.24406	7.43204	7.39701	6.61425	6.34175	6.29828	7.61437	7.37161	7.39043	6.08396	6.31459	6.44683	NO	YES
CLIP4	CAP-GLY domain containing linker protein family, member 4	NM_024692	-1.75	0.017159	chr2	+	8.33599	8.50245	8.46172	9.33658	9.25565	9.21973	8.4426	8.42174	8.26707	8.98659	8.82585	8.92192	NO	NO
CLU	clusterin	NM_001831	1.61	0.0444842	chr8	-	10.698	10.6186	10.8778	9.96573	10.0246	10.0943	10.5857	10.6501	10.5025	9.65103	9.6036	9.70935	NO	NO
CLVS1	clavesin 1	NM_173519	-1.49	0.0341334	chr8	+	5.18768	5.15313	4.97471	5.74056	5.72161	5.78524	4.98402	4.95641	5.17054	5.38422	5.4505	5.39292	NO	NO
CMIP	c-Maf inducing protein	NM_030629	-1.78	0.0342703	chr16	+	11.7674	11.7401	11.9732	12.5487	12.583	12.6762	11.8719	11.8706	11.6847	12.3952	12.5299	12.709	NO	NO
CNKSR2	connector enhancer of kinase suppressor of Ras 2	NM_001168647	2.17	0.0236561	chrX	+	9.70406	9.75056	9.92459	8.69445	8.42863	8.63351	9.56386	9.57652	9.59688	8.33877	8.43132	8.42924	NO	NO
CNOT1	CCR4-NOT transcription complex, subunit 1	NM_016284	-1.7	0.0131139	chr16	-	13.4259	13.4206	13.5395	14.1863	14.1862	14.2691	13.4636	13.4634	13.5519	14.1156	14.1985	14.1959	NO	NO
CNTN1	contactin 1	NM_001256063	62.12	0.00088094	chr12	+	12.6432	12.5719	12.6892	6.74275	6.65008	6.67572	12.046	12.0175	11.9904	6.12587	6.2796	6.17668	NO	NO
CNTNAP3	contactin associated protein-like 3	NM_033655	2.43	0.00986297	chr9	-	11.3189	11.4516	11.54	10.1342	10.1839	10.1596	11.3858	11.3559	11.2269	9.50102	9.49552	9.56158	NO	NO
CNTNAP3B	contactin associated protein-like 3B	NM_001201380	2.69	0.0053768	chr9	+	11.9185	12.0964	12.0322	10.6062	10.5856	10.5931	12.0398	11.9831	11.8518	9.93889	9.95351	10.0201	NO	NO
COCH	coagulation factor C homolog, cochlin (Limulus polyphemus)	NM_001135058	1.77	0.0258535	chr14	+	9.26741	9.13576	9.38222	8.43992	8.46617	8.36454	9.31315	9.36616	9.31519	8.30705	8.22601	8.40109	NO	NO
COL4A1	collagen, type IV, alpha 1	NM_001845	-1.57	0.00667294	chr13	-	6.95634	7.00461	7.01457	7.65484	7.69478	7.62138	7.30956	7.24491	7.25033	8.53301	8.54128	8.96128	NO	NO
COL4A2	collagen, type IV, alpha 2	NM_001846	-1.52	0.0263712	chr13	+	7.47892	7.46657	7.62141	8.14583	8.0753	8.08418	7.58658	7.62697	7.53644	8.32511	8.34609	8.62276	NO	NO
COL5A2	collagen, type V, alpha 2	NM_000393	1.86	0.005616	chr2	-	6.68929	6.59842	6.63262	5.74931	5.80395	5.74153	6.64582	6.56983	6.6731	5.93201	5.93326	5.83331	NO	NO
COPS8	COP9 constitutive photomorphogenic homolog subunit 8 (Arabidopsis)	NM_006710	-1.99	0.0312333	chr2	+	8.41339	8.40199	8.68419	9.39332	9.43557	9.40276	8.62456	8.44601	8.41127	9.39338	9.30776	9.4983	NO	NO
COQ10B	coenzyme Q10 homolog B (S. cerevisiae)	NM_025147	-1.43	0.0403329	chr2	+	8.44318	8.25708	8.45509	8.96186	8.9584	8.92582	8.79902	8.86223	8.79078	9.61932	9.5327	9.74888	NO	NO
CORO1C	coronin, actin binding protein, 1C	NM_014325	-1.62	0.0243223	chr12	-	12.519	12.5594	12.7016	13.253	13.2119	13.2634	12.3793	12.289	12.2437	13.1265	13.0453	13.1075	NO	YES
COTL1	coactosin-like 1 (Dictyostelium)	NM_021149	-4.5	0.0143508	chr16	-	10.5053	10.5	10.8946	12.6798	12.6053	12.7129	10.4336	10.5456	10.3652	12.0294	11.8489	12.2414	NO	NO
CP	ceruloplasmin (ferroxidase)	NM_000096	3.4	0.017159	chr3	-	9.50772	9.297	9.709	7.73003	7.83708	7.68325	10.8403	10.627	10.5656	8.63901	8.78652	8.7941	NO	NO
CPD	carboxypeptidase D	NM_001199775	2.77	0.005616	chr17	+	14.3845	14.3763	14.5482	12.9116	12.8753	12.9252	14.2691	14.1828	14.2556	12.5833	12.6899	12.6446	NO	YES
CPM	carboxypeptidase M	NM_001005502	-1.56	0.0325528	chr12	-	5.43354	5.4813	5.56187	6.11586	6.04301	6.23226	5.60448	5.58688	5.50099	6.59014	6.63405	6.90401	YES	YES
CPNE4	copine IV	NM_130808	2	0.00263952	chr3	-	6.45832	6.44003	6.42957	5.44134	5.47657	5.41133	6.59678	6.82592	6.51027	5.69729	5.59443	5.55945	NO	NO
CPS1	carbamoyl-phosphate synthase 1, mitochondrial	NM_001122633	8.16	0.00713384	chr2	+	8.53961	8.62912	8.97754	5.58795	5.55947	5.60928	8.75766	8.62115	8.59081	5.5601	5.64267	5.50779	NO	NO
CRIP2	cysteine-rich protein 2	NM_001312	1.48	0.0303332	chr14	+	7.33144	7.2131	7.39648	6.7894	6.75486	6.76021	7.07282	7.12471	7.01256	6.57827	6.61971	6.55921	YES	NO
CRY1	cryptochrome 1 (photolyase-like)	NM_004075	-2.1	0.021916	chr12	-	9.17884	9.15329	9.40963	10.2189	10.2419	10.2358	9.19814	9.33308	9.13685	10.1758	10.2576	10.2831	NO	YES
CRYZ	crystallin, zeta (quinone reductase)	NM_001130042	-1.74	0.00970412	chr1	-	9.32377	9.26698	9.36572	10.1174	10.2134	10.1206	9.01928	9.13529	9.01578	9.29412	9.35182	9.51365	NO	NO
CSGALNACT1	chondroitin sulfate N-acetylgalactosaminyltransferase 1	NM_001130518	1.83	0.0121824	chr8	-	10.5378	10.5178	10.6891	9.62686	9.6559	9.66378	10.4656	10.4777	10.3707	9.65673	9.57841	9.75882	NO	NO
CSNK2A2	casein kinase 2, alpha prime polypeptide	NM_001896	-1.58	0.0224313	chr16	-	12.3502	12.3038	12.4696	12.967	13.0176	13.0345	12.2126	12.302	12.0114	12.9699	12.9961	13.0806	NO	NO
CSTF2	cleavage stimulation factor, 3' pre-RNA, subunit 2, 64kDa	NM_001325	1.75	0.0492625	chrX	+	9.55352	9.64715	9.91068	8.85108	8.85833	8.88618	10.0474	10.0238	9.85831	8.7447	8.83602	9.05738	NO	NO
CTNNAL1	catenin (cadherin-associated protein), alpha-like 1	NM_003798	-2.13	0.0123627	chr9	-	9.52703	9.54249	9.6464	10.5335	10.6352	10.7107	9.22861	9.39452	9.23955	9.77783	9.71495	9.86215	NO	YES
CTSC	cathepsin C	NM_001114173	1.91	0.0406457	chr11	-	10.1816	10.1608	10.4579	9.33559	9.08497	9.25363	10.7056	10.6982	10.568	9.3529	9.20278	9.50983	NO	NO
CTTNBP2	cortactin binding protein 2	NM_033427	1.83	0.00718681	chr7	-	6.31821	6.39257	6.39214	5.59819	5.52084	5.51725	6.072	6.23327	6.2344	5.44122	5.48838	5.42678	NO	NO
CUL3	cullin 3	NM_003590	-1.7	0.00536488	chr2	-	11.4675	11.3962	11.4784	12.236	12.2637	12.2209	11.3154	11.3622	11.322	11.8565	11.8002	11.8546	NO	YES
CUX1	cut-like homeobox 1	NM_001202543	1.8	0.0412375	chr7	+	9.79254	9.85792	10.1294	8.99495	8.99597	9.06826	9.73917	9.76877	9.49723	8.49322	8.54121	8.64263	NO	YES
CWC22	CWC22 spliceosome-associated protein homolog (S. cerevisiae)	NM_020943	-1.58	0.00603812	chr2	-	10.3852	10.3621	10.4382	11.0467	11.0346	11.0778	10.6268	10.6163	10.6711	11.2208	11.222	11.3672	NO	NO
CXCL5	chemokine (C-X-C motif) ligand 5	NM_002994	-4.67	0.00924345	chr4	-	11.3213	11.3144	11.6294	13.5436	13.5419	13.6163	12.7606	12.5684	12.5944	14.4801	14.4368	14.7118	NO	NO
CYB5A	cytochrome b5 type A (microsomal)	NM_001190807	-2.42	0.0186573	chr18	-	10.5288	10.3328	10.5729	11.8334	11.6736	11.9032	10.4649	10.5541	10.3248	11.8433	11.8476	12.0787	NO	NO
CYB5D2	cytochrome b5 domain containing 2	NM_001254755	1.44	0.0492625	chr17	+	8.68037	8.46831	8.52616	8.07853	8.0057	8.01775	8.27975	8.42666	8.24637	7.6158	7.84024	7.85375	NO	NO
CYFIP2	cytoplasmic FMR1 interacting protein 2	NM_001037332	-5.54	0.00636029	chr5	+	7.50459	7.52402	7.72507	9.96287	10.0027	10.1943	7.27365	7.19334	7.10786	9.24501	9.32684	9.55984	YES	NO
CYLD	cylindromatosis (turban tumor syndrome)	NM_001042355	-1.7	0.0121953	chr16	+	7.08261	7.17621	7.22876	7.93539	7.90406	7.96189	8.17237	8.24906	8.22298	9.12637	9.16472	9.38879	NO	YES
CYP1B1	cytochrome P450, family 1, subfamily B, polypeptide 1	NM_000104	1.68	0.0355427	chr2	-	7.56571	7.45167	7.70749	6.68721	6.81577	6.82694	8.76017	8.71571	8.34286	6.7966	6.72625	6.81117	NO	YES
CYP4F12	cytochrome P450, family 4, subfamily F, polypeptide 12	NM_023944	1.61	0.0125691	chr19	+	6.40608	6.39184	6.51084	5.734	5.71583	5.65349	6.1093	6.19665	6.19995	5.75395	5.68134	5.54177	NO	NO
CYP4F2	cytochrome P450, family 4, subfamily F, polypeptide 2	NM_001082	1.75	0.046992	chr19	-	6.4314	6.61928	6.74595	5.75561	5.88072	5.79131	6.06391	6.12255	6.26811	5.57659	5.47828	5.50357	NO	NO
[truncated: 796 more rows]

## Sheet: de_KO3V_vs_A549V (n=1622)
Gene Symbol	Description	Accession No.	Log2 (Fold change)	FDR_pvalue	Chromosome	Strand	A549-KO3_M A	A549-KO3_M B	A549-KO3_M C	A549_M A	A549_M B	A549_M C	A549-KO3_V A	A549-KO3_V B	A549-KO3_V C	A549_V A	A549_V B	A549_V C	Reported p53 target	Reported Type I IFN target
[truncated: 1,622 more rows]
