# Supplementary material for: Influenza A Virus Facilitates Its Infectivity by Activating p53 to Inhibit the Expression of Interferon-Induced Transmembrane Proteins
Source: Front Immunol. 2018 May 31;9:1193. doi: 10.3389/fimmu.2018.01193 (PMC5990591; doi:10.3389/fimmu.2018.01193)
Supplement: Supplementary file 2 [file table_2.xlsx]

## Sheet: overlap-VM&VM (n=396)
Gene Symbol	Description	Accession No.	A549-KO3_M A	A549-KO3_M B	A549-KO3_M C	A549_M A	A549_M B	A549_M C	A549-KO3_V A	A549-KO3_V B	A549-KO3_V C	A549_V A	A549_V B	A549_V C	Reported Type I IFN target
OAS2	2'-5'-oligoadenylate synthetase 2, 69/71kDa	NM_001032731	5.29322	5.40051	5.47389	5.61728	5.35561	5.43656	15.6119	15.5991	15.6271	14.9988	15.164	15.3161	YES
IFI6	interferon, alpha-inducible protein 6	NM_002038	9.06668	8.80423	9.4939	8.86839	8.99545	9.31117	18.6447	18.6783	18.618	18.7045	18.7305	18.8621	YES
IFIT1	interferon-induced protein with tetratricopeptide repeats 1	NM_001548	5.20409	5.1303	4.72577	5.41853	4.70775	5.20496	14.1123	14.0283	13.8788	13.4049	13.0869	12.8014	YES
IFIT2	interferon-induced protein with tetratricopeptide repeats 2	NM_001547	5.42712	6.16043	5.20837	5.94961	5.39982	5.49333	13.9423	13.92	13.5148	14.5303	14.8508	15.1929	YES
DDX58	DEAD (Asp-Glu-Ala-Asp) box polypeptide 58	NM_014314	6.97649	6.7302	7.09449	8.2561	8.00957	8.26509	15.32	15.237	15.2935	15.053	15.0134	15.1037	YES
IFIH1	interferon induced with helicase C domain 1	NM_022168	5.42159	5.1865	5.41252	6.53383	6.72263	6.73164	13.7444	13.6242	13.6613	14.5389	14.6011	14.6276	YES
IFI27	interferon, alpha-inducible protein 27	NM_001130080	5.76008	5.65207	5.48117	5.4799	5.93992	5.80761	14.079	13.8012	13.6074	13.0104	13.3213	13.3343	YES
OASL	2'-5'-oligoadenylate synthetase-like	NM_003733	6.32862	6.28876	6.20063	6.35173	6.24772	6.30969	14.3684	14.5918	14.2981	14.9575	15.2221	15.4371	YES
IFIT3	interferon-induced protein with tetratricopeptide repeats 3	NM_001031683	8.24278	7.77483	7.25212	8.1231	8.25057	7.81838	15.2675	15.3501	14.8658	14.0842	14.1699	14.3634	YES
SAMD9	sterile alpha motif domain containing 9	NM_001193307	5.30772	5.05459	5.30618	5.45063	5.14111	5.38733	12.6837	12.6836	12.7281	12.5897	12.6578	12.8914	YES
TRANK1	tetratricopeptide repeat and ankyrin repeat containing 1	NM_014831	6.2293	6.52876	6.33242	6.40256	6.55326	6.47134	13.6695	13.6415	13.5314	12.479	12.6353	12.6157	YES
HERC5	HECT and RLD domain containing E3 ubiquitin protein ligase 5	NM_016323	6.70607	6.65624	6.94464	8.34921	8.41859	8.37807	13.862	13.6824	13.8097	14.4397	14.4574	14.6143	YES
DDX60	DEAD (Asp-Glu-Ala-Asp) box polypeptide 60	NM_017631	6.86591	6.66195	6.96432	6.713	6.785	6.79952	13.3364	13.18	13.3082	11.4335	11.331	11.3885	YES
DTX3L	deltex 3-like (Drosophila)	NM_138287	7.81173	7.83492	8.11747	8.10835	8.06629	8.30373	14.3378	14.2062	14.291	13.8824	13.8328	14.039	YES
PARP9	poly (ADP-ribose) polymerase family, member 9	NM_001146102	5.88436	5.90123	6.00254	6.21434	6.161	6.21317	12.4606	12.3184	12.2884	11.6445	11.6656	11.7711	YES
RSAD2	radical S-adenosyl methionine domain containing 2	NM_080657	4.98023	5.30346	4.99027	5.28955	4.95791	5.27616	11.4759	11.3242	11.0629	11.3289	11.4284	11.6303	YES
DDX60L	DEAD (Asp-Glu-Ala-Asp) box polypeptide 60-like	NM_001012967	8.30033	8.18568	8.45764	8.58578	8.52843	8.57404	14.6254	14.4234	14.5197	13.4951	13.3807	13.4733	YES
TLR3	toll-like receptor 3	NM_003265	5.57202	5.74512	5.748	5.80545	5.85616	6.07255	12.0522	11.6733	11.9197	10.9407	10.8474	11.0466	YES
PARP14	poly (ADP-ribose) polymerase family, member 14	NM_017554	9.52117	9.54794	9.72745	9.7303	9.66617	9.64185	15.5621	15.4904	15.5381	14.7767	14.7096	14.7658	YES
LAMP3	lysosomal-associated membrane protein 3	NM_014398	6.33448	5.82418	5.91522	5.86184	6.15241	6.15727	11.8514	11.7136	11.8009	11.9494	12.0481	11.9772	YES
TNFSF10	tumor necrosis factor (ligand) superfamily, member 10	NM_001190942	5.3804	5.2696	5.20509	5.33489	5.30628	5.41816	11.1837	11.1337	10.9813	8.45589	8.43785	8.71692	YES
IFI35	interferon-induced protein 35	NM_005533	8.22301	8.20248	8.33606	8.33905	8.21052	8.31358	13.8946	13.9085	13.7917	13.0055	13.1022	13.3693	YES
PARP12	poly (ADP-ribose) polymerase family, member 12	NM_022750	6.40532	6.38386	6.58704	6.5423	6.64027	6.62122	11.9705	12.0153	11.8224	11.0977	11.0151	11.4349	YES
USP18	ubiquitin specific peptidase 18	NM_017414	8.13261	7.9107	8.21888	8.05614	7.84068	7.99762	13.6354	13.6357	13.4135	13.0528	13.0266	13.1591	YES
OAS3	2'-5'-oligoadenylate synthetase 3, 100kDa	NM_006187	8.52199	8.33344	8.76475	8.40562	8.36199	8.53017	13.9629	13.9959	13.8564	13.2411	13.3607	13.4491	YES
LGALS3BP	lectin, galactoside-binding, soluble, 3 binding protein	NM_005567	7.23858	7.07829	7.09571	7.22545	7.28498	7.29812	12.4196	12.5656	12.027	11.0726	11.5042	11.7789	YES
STAT2	signal transducer and activator of transcription 2, 113kDa	NM_005419	8.33774	8.28593	8.57525	7.82975	7.89305	8.0272	13.6005	13.5872	13.4442	12.8135	12.787	12.931	YES
IFITM1	interferon induced transmembrane protein 1	NM_003641	7.40114	7.45481	7.6085	6.89288	6.81482	6.72684	12.4842	12.4414	12.4932	11.5213	11.531	11.7995	YES
TRIM21	tripartite motif containing 21	NM_003141	7.69529	7.77005	7.75639	8.02776	7.90607	7.77677	12.7571	12.7687	12.6006	11.9911	11.932	12.3212	YES
SP110	SP110 nuclear body protein	NM_001185015	6.64464	6.503	6.71077	6.98062	6.88031	7.03043	11.7141	11.5905	11.5045	11.6685	11.5305	11.8569	YES
OAS1	2'-5'-oligoadenylate synthetase 1, 40/46kDa	NM_001032409	8.38134	8.0847	8.31983	7.61499	7.50414	7.73565	13.2947	13.2838	13.2107	12.9823	12.9513	13.2445	YES
IFI44	interferon-induced protein 44	NM_006417	5.13584	5.14157	5.0948	5.18335	5.49534	5.43924	10.0683	9.98632	10.0175	9.53743	9.51797	9.77144	YES
TGM2	transglutaminase 2 (C polypeptide, protein-glutamine-gamma-glutamyltransferase)	NM_004613	7.70934	7.62005	7.77757	7.2814	6.96273	7.15372	12.4998	12.444	12.4123	10.7081	10.643	11.0194	YES
TAP1	transporter 1, ATP-binding cassette, sub-family B (MDR/TAP)	NM_000593	7.32522	7.33466	7.65376	8.02425	7.73911	7.99508	12.0862	12.0427	11.9175	11.8484	11.9526	12.1118	YES
PLSCR1	phospholipid scramblase 1	NM_021105	7.78482	7.84351	7.93895	7.76531	7.48511	7.54052	12.525	12.506	12.3289	12.2082	12.2385	12.2192	YES
USP41	ubiquitin specific peptidase 41	ENST00000454608	8.57978	8.34449	8.57321	8.38744	8.35132	8.29131	13.2246	13.2128	13.1028	12.3639	12.6724	12.9457	YES
APOL6	apolipoprotein L, 6	NM_030641	7.21889	7.25988	7.85815	7.07669	7.19579	7.17705	11.8403	12.1338	11.6933	10.5336	10.6607	10.8031	YES
SAMD9L	sterile alpha motif domain containing 9-like	NM_152703	5.32152	5.69414	5.29354	5.23237	5.5677	5.61193	10.0155	9.85883	9.77866	9.77378	9.57587	10.0323	YES
SAMHD1	SAM domain and HD domain 1	NM_015474	10.1438	10.1362	10.4033	10.2058	10.2148	10.2107	14.6667	14.596	14.6406	14.4117	14.3683	14.5209	YES
PNPT1	polyribonucleotide nucleotidyltransferase 1	NM_033109	11.1517	11.0945	11.266	11.6602	11.7218	11.7002	15.6967	15.5918	15.6186	15.5741	15.519	15.5907	YES
CCL5	chemokine (C-C motif) ligand 5	NM_002985	6.82159	7.0483	6.337	6.63186	6.41544	6.67426	11.2129	11.1956	10.8487	14.9515	15.1964	15.3674	YES
IFI44L	interferon-induced protein 44-like	NM_006820	4.9626	5.05854	4.92223	4.95965	4.75872	4.77847	9.56832	9.3994	9.39264	8.59182	8.71823	9.00427	YES
SP100	SP100 nuclear antigen	NM_001080391	7.34779	7.10407	7.42901	8.35388	8.23464	8.28788	11.7336	11.7588	11.6872	12.0778	12.0986	12.1647	YES
BST2	bone marrow stromal cell antigen 2	NM_004335	4.88834	4.92415	4.83921	4.77353	4.75727	5.24139	9.38062	9.26764	8.92823	7.24127	7.57561	8.21523	YES
IFITM2	interferon induced transmembrane protein 2	NM_006435	11.2838	10.9745	11.7111	9.21335	8.89451	9.11277	15.6892	15.7325	15.5989	14.5434	14.6621	14.7341	YES
IFIT5	interferon-induced protein with tetratricopeptide repeats 5	NM_012420	8.10467	8.14574	8.52511	8.14328	7.82608	7.92163	12.5206	12.468	12.3023	11.7543	11.5883	11.9493	YES
NMI	N-myc (and STAT) interactor	NM_004688	7.2975	7.08966	7.09469	7.58217	7.85513	7.8997	11.4942	11.3526	11.3615	10.9541	11.2922	11.4231	YES
HERC6	HECT and RLD domain containing E3 ubiquitin protein ligase family member 6	NM_001165136	7.59698	7.44677	7.66172	8.07454	8.04556	8.08745	11.9239	11.8167	11.8078	11.4006	11.3811	11.5945	YES
STAT1	signal transducer and activator of transcription 1, 91kDa	NM_007315	12.396	12.3937	12.591	13.1237	13.3148	13.4157	16.5486	16.5139	16.574	16.5393	16.5335	16.592	YES
IFITM3	interferon induced transmembrane protein 3	NM_021034	9.63024	9.27269	9.6138	8.07834	7.77034	8.04363	13.721	13.8624	13.6875	12.8062	12.8768	12.965	YES
IFI16	interferon, gamma-inducible protein 16	NM_001206567	5.08708	5.07876	5.0584	5.13321	5.53514	5.15029	9.13179	8.97157	9.07419	9.31809	9.24522	9.70609	YES
TMEM140	transmembrane protein 140	NM_018295	7.08176	6.96781	7.33391	7.27472	7.35167	7.4614	11.0838	11.1011	10.8496	9.94194	10.1349	10.3411	YES
TDRD7	tudor domain containing 7	NM_014290	8.71309	8.61363	9.0204	9.11153	9.04582	9.12162	12.7153	12.7533	12.6543	12.7262	12.7835	12.8722	YES
TRIM14	tripartite motif containing 14	NM_014788	7.60113	7.78786	7.79789	7.76417	7.81399	7.92582	11.7463	11.8945	11.4381	10.9867	10.9161	11.2268	YES
LAP3	leucine aminopeptidase 3	NM_015907	7.98548	7.94947	8.11575	8.1551	8.14009	8.24358	11.9095	11.8824	11.8206	11.6657	11.7493	11.9071	YES
CEACAM1	carcinoembryonic antigen-related cell adhesion molecule 1 (biliary glycoprotein)	NM_001024912	6.44426	6.5876	6.47814	6.50831	6.55012	6.39571	10.3899	10.3346	9.92602	8.89238	8.92002	9.07691	YES
TRIM22	tripartite motif containing 22	NM_001005180	5.8359	5.77792	5.65489	5.80059	5.84574	5.66963	9.69776	9.65578	9.55406	9.38618	9.32675	9.40791	YES
TRIM38	tripartite motif containing 38	NM_006355	7.66719	7.77757	7.80113	8.1916	8.02571	7.96523	11.6737	11.8908	11.6578	11.7501	11.6921	11.7785	YES
IFITM4P	interferon induced transmembrane protein 4 pseudogene	NR_001590	7.14424	7.18738	7.36891	7.06201	6.85101	6.80393	10.8254	10.9634	10.9641	10.8624	10.8014	10.3413	YES
HLA-E	major histocompatibility complex, class I, E	NM_005516	9.44537	9.54928	9.93469	9.55316	9.57432	9.49653	13.3418	13.295	13.2701	13.123	13.2428	13.3065	YES
TRIM25	tripartite motif containing 25	NM_005082	10.6177	10.5121	10.9391	10.8449	10.7573	10.7626	14.3468	14.3804	14.1439	13.9787	13.9914	14.1013	YES
RNF213	ring finger protein 213	NM_001256071	11.2988	11.5347	11.562	11.6535	11.6834	11.6064	15.3386	15.2816	15.1817	14.509	14.5369	14.6416	YES
CD274	CD274 molecule	NM_014143	5.77254	5.9435	5.51487	6.1424	5.96027	5.98663	9.50029	9.41684	9.27337	8.44103	8.66057	8.70832	YES
EIF2AK2	eukaryotic translation initiation factor 2-alpha kinase 2	NM_001135651	13.0031	12.9848	13.1312	13.3935	13.5553	13.428	16.6486	16.5321	16.643	16.1159	16.0246	16.18	YES
ZNFX1	zinc finger, NFX1-type containing 1	NM_021035	8.85519	8.80999	8.94041	8.73079	8.70832	8.62789	12.4707	12.494	12.3185	11.9947	12.1235	12.2535	YES
XAF1	XIAP associated factor 1	NM_017523	6.608	6.5417	6.28015	6.49391	6.45808	6.60569	10.2734	10.1588	9.99656	9.31143	9.34532	9.63685	YES
B2M	beta-2-microglobulin	NM_004048	11.2775	11.2762	11.3947	11.4198	11.3238	11.2944	14.9664	14.8415	14.8483	15.4929	15.4325	15.4573	YES
CD38	CD38 molecule	NM_001775	8.81934	8.99748	9.12071	6.94158	6.65951	6.83934	12.6507	12.4886	12.5377	10.4028	10.474	10.5272	YES
TAP2	transporter 2, ATP-binding cassette, sub-family B (MDR/TAP)	NM_000544	7.94562	7.91184	7.93955	8.05089	7.96142	8.13687	11.2517	11.3704	11.1504	10.7719	10.6972	10.9609	YES
MYD88	myeloid differentiation primary response gene (88)	NM_001172566	9.06546	9.07103	9.33047	8.80547	8.77245	8.97443	12.363	12.3971	12.3026	11.5141	11.3542	11.492	YES
APOL1	apolipoprotein L, 1	NM_001136540	7.20124	7.29542	7.23186	7.71415	7.72164	7.61686	10.5006	10.4442	10.4684	10.9339	11.1132	11.505	YES
HLA-B	major histocompatibility complex, class I, B	NM_005514	7.12032	7.19947	7.21041	7.20128	7.23021	7.28541	10.5928	10.4561	10.2297	10.852	10.8745	11.2065	YES
UBE2L6	ubiquitin-conjugating enzyme E2L 6	NM_004223	7.83634	8.1099	8.08831	8.0397	8.25023	8.12996	11.2579	11.375	11.1212	10.3842	10.7618	10.9852	YES
APOL2	apolipoprotein L, 2	NM_030882	6.82919	6.84919	6.54333	7.54132	7.49178	7.54413	9.97128	10.0494	9.66779	10.4316	10.3178	10.6748	YES
IDO1	indoleamine 2,3-dioxygenase 1	NM_002164	5.9051	5.96453	5.97872	6.14251	6.21233	6.0558	9.16367	9.01816	9.10843	8.88812	9.18647	9.26796	YES
MLKL	mixed lineage kinase domain-like	NM_001142497	8.30197	8.44144	8.63023	9.43284	9.14414	9.24708	11.5636	11.5941	11.3756	11.7952	11.7354	11.8637	YES
CMPK2	cytidine monophosphate (UMP-CMP) kinase 2, mitochondrial	NM_207315	5.5008	5.75802	5.28037	5.76447	5.59154	5.82288	8.5235	8.56051	8.09562	8.86992	8.88513	9.30689	YES
MT2A	metallothionein 2A	NM_005953	11.6617	11.2439	11.7483	12.5743	11.9314	12.4216	14.8117	14.7198	14.673	14.9435	14.8931	15.0437	YES
BTN3A1	butyrophilin, subfamily 3, member A1	NM_001145008	7.11367	7.06088	7.27471	7.08028	7.14097	7.19414	10.0906	9.996	10.1052	8.96299	9.11116	9.30196	YES
PSME2P2	proteasome activator subunit 2 pseudogene 2	ENST00000419812	10.3793	10.2163	10.6875	10.5725	10.7646	10.9496	13.3857	13.295	13.3422	13.7135	13.7455	14.0455	YES
NFE2L3	nuclear factor (erythroid-derived 2)-like 3	NM_004289	7.51359	7.47933	7.89403	7.91554	7.55229	7.68083	10.4037	10.4045	10.2924	10.8032	10.6019	10.8265	YES
PSMB8	proteasome (prosome, macropain) subunit, beta type, 8 (large multifunctional peptidase 7)	NM_004159	5.88631	6.15196	5.93344	6.04661	6.0599	6.03672	8.92071	8.78862	8.40706	8.22037	8.65223	8.60562	YES
PSME2	proteasome (prosome, macropain) activator subunit 2 (PA28 beta)	NM_002818	9.99278	9.77913	10.1423	10.2722	10.2221	10.3656	12.8156	12.7964	12.6457	13.0339	13.1331	13.2615	YES
PRKD2	protein kinase D2	NM_001079880	7.15488	7.1339	7.33494	7.39924	7.29333	7.64603	9.93034	9.99536	9.60747	9.41939	9.57488	9.8082	YES
GBP4	guanylate binding protein 4	NM_052941	5.43612	5.41529	5.30406	5.45476	5.60381	5.53817	8.32195	8.21844	8.16507	8.58531	9.14016	9.42322	YES
TRIM34	tripartite motif containing 34	NM_001003827	7.16441	7.09161	7.08031	6.68478	6.8984	6.88781	10.0513	9.83712	9.50956	9.0938	8.93646	9.09989	YES
OLR1	oxidized low density lipoprotein (lectin-like) receptor 1	NM_001172632	7.63237	7.4862	7.88187	8.46503	8.2486	8.72084	10.5146	10.3501	10.2691	12.7782	12.9115	13.1665	YES
TMEM62	transmembrane protein 62	NM_024956	9.57739	9.70388	9.9182	9.35941	9.34993	9.47794	12.3996	12.4136	12.3981	11.8086	11.8668	11.9933	YES
GBP3	guanylate binding protein 3	NM_018284	5.61399	5.65744	5.28963	5.72658	5.56793	5.44082	8.41808	8.30114	8.15756	8.46527	8.53487	8.77685	YES
TRIM5	tripartite motif containing 5	NM_033034	7.84589	7.91757	7.94637	7.74859	7.79968	7.65335	10.6598	10.5537	10.539	9.86954	9.75343	9.91523	YES
HEG1	HEG homolog 1 (zebrafish)	NM_020733	8.55021	8.63789	8.82645	8.97509	8.84478	8.96368	11.3293	11.2935	11.2316	9.71643	9.88982	10.0303	YES
CFH	complement factor H	NM_000186	10.3936	10.205	10.5566	5.51324	5.48529	5.29814	13.0421	12.8525	12.9985	6.45455	6.64738	6.5969	YES
SP140L	SP140 nuclear body protein-like	NM_138402	5.92205	5.8645	5.75668	6.09375	6.0623	6.03559	8.44059	8.41715	8.29633	8.58643	8.46761	8.83479	YES
RARRES3	retinoic acid receptor responder (tazarotene induced) 3	NM_004585	5.47581	5.66669	5.34345	5.58377	5.96212	5.64683	7.6008	8.08381	8.02786	7.33889	7.21819	7.57571	YES
RNF19B	ring finger protein 19B	NM_001127361	8.34954	8.32226	8.5577	9.03612	8.74174	8.91101	10.8872	10.8915	10.6779	10.636	10.6314	10.8634	YES
TRAFD1	TRAF-type zinc finger domain containing 1	NM_001143906	8.82898	8.77788	8.94888	8.97146	8.91732	9.01809	11.464	11.3741	11.1955	10.7246	10.7616	10.8442	YES
ADAR	adenosine deaminase, RNA-specific	NM_001025107	11.6737	11.6008	11.8956	11.6213	11.6976	11.7311	14.1482	14.156	14.1229	13.7179	13.6692	13.8221	YES
BLZF1	basic leucine zipper nuclear factor 1	NM_003666	10.4393	10.3137	10.6275	10.0705	10.2009	10.2211	12.8997	12.933	12.7278	12.3915	12.4004	12.5846	YES
IRF1	interferon regulatory factor 1	NM_002198	5.84228	6.06148	5.89893	5.90219	5.98555	6.03158	8.40426	8.35088	8.13901	8.00402	8.04073	8.07458	YES
IRF7	interferon regulatory factor 7	NM_001572	6.67875	6.79662	6.69343	6.74054	6.70243	6.67157	9.06957	9.32678	9.05647	8.26169	8.33835	8.55387	YES
APOBEC3F	apolipoprotein B mRNA editing enzyme, catalytic polypeptide-like 3F	NM_001006666	8.32015	8.30677	8.70938	8.65888	8.99037	8.87809	10.6128	10.7051	10.5288	9.92867	9.89139	10.0491	YES
PML	promyelocytic leukemia	NM_002675	5.81217	5.65992	5.72149	5.78526	5.83083	5.65683	7.97969	8.02653	7.65652	7.39591	7.48473	7.65876	YES
CNP	2',3'-cyclic nucleotide 3' phosphodiesterase	NM_033133	9.1674	9.16404	9.36544	9.10951	9.04528	9.15905	11.592	11.4358	11.2631	10.8121	10.7728	11.1314	YES
MOV10	Mov10, Moloney leukemia virus 10, homolog (mouse)	NM_001130079	7.52521	7.44743	7.69987	7.62439	7.645	7.69236	9.7834	9.79318	9.35289	8.91086	8.93261	9.12433	YES
ZC3HAV1	zinc finger CCCH-type, antiviral 1	NM_020119	9.9327	9.86138	10.0917	10.071	10.1683	10.1376	12.2018	12.1891	12.0683	12.6063	12.6797	12.8849	YES
HLA-F	major histocompatibility complex, class I, F	NM_001098478	6.63878	6.64397	6.50518	6.26531	6.58821	6.4115	8.86398	8.85581	8.62588	8.74891	8.7246	8.91694	YES
EHD4	EH-domain containing 4	NM_139265	8.22115	8.08412	7.87872	8.41376	8.3573	8.43886	10.2565	10.241	10.2911	10.1005	9.99319	10.5115	YES
IRF2	interferon regulatory factor 2	NM_002199	9.42752	9.11364	9.55279	9.26586	9.10772	9.36986	11.59	11.603	11.4701	10.8957	10.9105	11.0272	YES
OPTN	optineurin	NM_001008211	8.79626	8.67778	8.9505	9.30962	9.25967	9.31292	10.9973	11.0887	10.9902	10.5384	10.4951	10.7118	YES
RASGRP3	RAS guanyl releasing protein 3 (calcium and DAG-regulated)	NM_001139488	5.9042	6.02125	5.74582	5.98837	5.91054	5.91602	8.17172	8.09143	7.8509	7.60054	7.64527	7.64957	YES
PSMB9	proteasome (prosome, macropain) subunit, beta type, 9 (large multifunctional peptidase 2)	NM_002800	6.50388	6.70184	6.32999	6.65883	6.64753	6.63889	8.6898	8.68881	8.41394	8.84568	8.83502	8.99764	YES
DHX58	DEXH (Asp-Glu-X-His) box polypeptide 58	NM_024119	6.21821	6.09138	5.7853	6.16692	6.19994	6.19609	8.19288	8.212	7.96558	7.70386	7.76499	7.93243	YES
TNFAIP3	tumor necrosis factor, alpha-induced protein 3	NM_006290	6.79615	6.73249	6.78323	7.27697	7.09643	7.30717	8.97932	8.90138	8.65857	10.9105	11.1226	11.2925	YES
CASP4	caspase 4, apoptosis-related cysteine peptidase	NM_001225	6.79166	6.59929	7.07136	5.6664	5.62872	5.63799	8.99411	8.87773	8.70697	6.19084	6.4067	6.24574	YES
HLA-C	major histocompatibility complex, class I, C	NM_001243042	7.54634	7.79143	7.56439	7.48355	7.74022	7.65784	9.80765	9.59965	9.5916	9.98892	9.9226	10.1728	YES
ERAP1	endoplasmic reticulum aminopeptidase 1	NM_001040458	9.8432	9.73404	9.93286	9.55765	9.4691	9.53307	11.824	11.8553	11.8654	11.5587	11.4732	11.5771	YES
MASTL	microtubule associated serine/threonine kinase-like	NM_001172303	11.0971	11.1438	11.2675	11.3219	11.2418	11.335	13.2306	13.1647	13.146	13.059	12.9011	13.1619	YES
CXCL10	chemokine (C-X-C motif) ligand 10	NM_001565	5.16333	5.1361	4.9144	5.02723	5.06515	4.90211	7.26708	6.94573	7.16861	9.63334	10.1387	10.6135	YES
UBA7	ubiquitin-like modifier activating enzyme 7	NM_003335	5.84915	5.90496	5.74667	5.90932	5.90484	5.90326	7.91765	7.83452	7.72512	7.36144	7.20344	7.31129	YES
HLA-H	major histocompatibility complex, class I, H (pseudogene)	NR_001434	7.92407	7.87895	7.95494	7.72767	7.63909	7.80769	10.1809	9.90253	9.90908	10.4424	10.3977	10.5113	YES
HDX	highly divergent homeobox	NM_001177478	6.0299	6.20922	5.9447	6.01187	6.03109	6.11139	7.97646	8.11173	8.02422	7.6835	7.78683	7.91807	YES
BTN3A2	butyrophilin, subfamily 3, member A2	NM_001197246	7.50545	7.55538	7.80737	7.68738	7.33939	7.62729	9.48357	9.55412	9.442	8.78921	8.75368	9.23851	YES
RBMS2	RNA binding motif, single stranded interacting protein 2	NM_002898	10.6282	10.655	10.8975	11.1554	10.8959	11.1029	12.6084	12.5907	12.4923	12.2813	12.2589	12.4464	YES
BIRC3	baculoviral IAP repeat containing 3	NM_001165	9.6503	9.75745	9.69249	10.3679	10.0913	10.1595	11.6509	11.5387	11.6435	12.7921	12.5637	12.8272	YES
BTC	betacellulin	NM_001729	6.51343	6.23567	6.75018	6.23874	6.33642	6.47145	8.17387	8.42314	8.46865	7.62916	7.56089	7.77433	YES
C19orf66	chromosome 19 open reading frame 66	NM_018381	6.87613	6.88812	6.92834	6.77339	6.74268	6.80842	8.84153	8.96405	8.5578	8.17088	8.21667	8.55836	YES
ETV6	ets variant 6	NM_001987	9.84009	9.87888	9.98966	9.4674	9.42218	9.23409	11.8335	11.7923	11.5687	10.791	10.5163	10.7665	YES
PCGF5	polycomb group ring finger 5	NM_032373	9.21756	9.15916	9.50298	9.95638	9.9002	9.9307	11.1052	11.1264	10.9624	10.8657	10.7904	10.8964	YES
BAZ1A	bromodomain adjacent to zinc finger domain, 1A	NM_013448	11.2292	11.0829	11.2901	10.864	10.9503	10.8916	13.1342	13.0947	13.1762	12.7476	12.692	12.8563	YES
PDGFRL	platelet-derived growth factor receptor-like	NM_006207	9.36784	9.53371	9.53013	8.94449	8.60629	8.57023	11.501	11.437	11.4443	10.9047	10.6282	10.8876	YES
CTSS	cathepsin S	NM_001199739	8.1577	8.01511	8.22631	7.95915	7.73643	8.04316	10.0398	10.0133	10.1262	10.0532	10.165	10.4539	YES
BTN3A3	butyrophilin, subfamily 3, member A3	NM_001242803	5.66864	5.6871	5.56055	5.92832	5.66245	5.64292	7.5601	7.57954	7.38492	6.90929	7.00649	7.25179	YES
RBCK1	RanBP-type and C3HC4-type zinc finger containing 1	NM_006462	9.03709	9.02774	9.16503	9.5685	9.37244	9.62014	10.9314	11.0973	10.7026	10.2698	10.2805	10.4257	YES
ANKFY1	ankyrin repeat and FYVE domain containing 1	NM_016376	10.5355	10.6124	10.763	10.6949	10.6671	10.6836	12.5039	12.5072	12.378	11.7513	11.7581	11.9026	YES
ERAP2	endoplasmic reticulum aminopeptidase 2	NM_001130140	5.85654	6.01059	6.00033	6.1601	6.00447	5.99869	7.88553	8.03143	7.65526	7.7774	7.74618	8.02508	YES
EXT1	exostosin 1	NM_000127	9.77765	9.66883	9.89388	9.84333	9.7686	9.95713	11.6359	11.6789	11.6395	11.8327	11.8333	11.9993	YES
PSME1	proteasome (prosome, macropain) activator subunit 1 (PA28 alpha)	NM_006263	11.2496	11.1253	11.5282	11.4396	11.4275	11.4721	13.135	13.1942	13.0433	12.8885	13.108	13.102	YES
ATP10A	ATPase, class V, type 10A	NM_024490	7.13283	7.17682	7.35665	7.50122	7.5525	7.61114	9.04134	9.00945	8.88002	8.3065	8.31428	8.35723	YES
PPM1K	protein phosphatase, Mg2+/Mn2+ dependent, 1K	NM_152542	5.69511	5.59258	5.39569	5.63023	5.57554	5.76092	7.52875	7.26874	7.40607	7.40494	7.33169	7.73037	YES
PI4K2B	phosphatidylinositol 4-kinase type 2 beta	NM_018323	8.43059	8.29573	8.48952	8.41841	8.33415	8.37767	10.2991	10.134	10.2468	9.53676	9.56582	9.7286	YES
GBP1	guanylate binding protein 1, interferon-inducible	NM_002053	5.31012	5.23799	4.91714	5.14595	5.24047	5.26602	7.13408	7.08728	7.0082	7.21982	7.17971	7.5461	YES
PHF11	PHD finger protein 11	NM_001040443	6.66724	6.56319	6.67736	6.52001	6.52635	6.52781	8.47674	8.60573	8.45284	7.67857	7.6563	7.82313	YES
FAM46A	family with sequence similarity 46, member A	NM_017633	7.50124	7.57695	7.748	6.29941	6.36048	6.22796	9.32522	9.39883	8.98293	7.15139	7.26868	7.34997	YES
TRIM56	tripartite motif containing 56	NM_030961	8.48056	8.28474	8.51298	8.42452	8.25519	8.27334	10.2717	10.2264	9.97914	9.46333	9.60377	9.77283	YES
IL22RA1	interleukin 22 receptor, alpha 1	NM_021258	5.57313	5.61709	5.58486	5.64089	5.44865	5.44791	7.42722	7.33195	7.16313	6.48649	6.54816	6.38509	YES
KIAA1217	KIAA1217	NM_001098500	6.73014	6.69365	6.65928	7.10407	7.02565	7.04908	8.39687	8.49851	8.34166	8.2754	8.29839	8.48177	YES
ARL5B	ADP-ribosylation factor-like 5B	NM_178815	11.1014	10.9995	11.1938	10.8542	10.8489	10.8319	12.8091	12.7035	12.8639	12.5205	12.4357	12.5375	YES
ZCCHC2	zinc finger, CCHC domain containing 2	NM_017742	8.77161	8.57543	8.73029	8.82903	8.58059	8.61829	10.4333	10.5162	10.3353	9.62125	9.5846	9.76926	YES
NAMPTL	nicotinamide phosphoribosyltransferase-like	ENST00000543053	9.74658	9.60199	9.69068	10.2793	10.7279	10.6036	11.4172	11.2823	11.381	11.5456	11.5478	11.7196	YES
FMR1	fragile X mental retardation 1	NM_001185075	10.4743	10.478	10.6804	10.5948	10.5805	10.5697	12.2456	12.112	12.1568	11.9618	11.8394	11.976	YES
CCL2	chemokine (C-C motif) ligand 2	NM_002982	10.5238	10.0981	10.6032	10.156	10.0472	10.0655	12.241	12.2439	12.0281	11.4284	11.0533	11.5986	YES
LY6E	lymphocyte antigen 6 complex, locus E	NM_001127213	9.7937	9.6467	10.0096	9.50295	9.29797	9.50133	11.5081	11.5991	11.3038	11.1766	11.2065	11.1445	YES
ZNF107	zinc finger protein 107	NM_001013746	8.52646	8.56836	8.67156	8.4098	8.23615	8.26339	10.3429	10.2608	10.1385	9.40914	9.33353	9.54525	YES
HLA-A	major histocompatibility complex, class I, A	NM_001242758	8.33988	8.13508	8.45475	8.20476	8.03485	8.21717	9.9931	9.84283	9.97695	10.1835	10.2276	10.399	YES
NLRC5	NLR family, CARD domain containing 5	NM_032206	5.69107	5.76856	5.63058	5.75651	5.71427	5.75648	7.35827	7.36569	7.13414	6.92981	6.90281	7.0308	YES
RRBP1	ribosome binding protein 1 homolog 180kDa (dog)	NM_001042576	9.85914	9.79209	10.0837	9.54276	9.62661	9.65112	11.5178	11.5233	11.2964	10.6566	10.5972	10.8707	YES
ATP10D	ATPase, class V, type 10D	NM_020453	5.62547	5.74255	5.53874	6.16144	6.12477	6.04673	7.22858	7.32722	7.25968	7.5015	7.60825	7.76931	YES
OGFR	opioid growth factor receptor	NM_007346	9.47529	9.46053	9.50383	9.38237	9.36083	9.44092	11.1364	11.3424	10.8091	10.5737	10.6319	10.9391	YES
PMAIP1	phorbol-12-myristate-13-acetate-induced protein 1	NM_021127	8.43477	8.52173	8.73213	8.68528	8.71407	8.91328	10.1987	10.1634	10.1397	11.6391	11.5633	12.0718	YES
NUB1	negative regulator of ubiquitin-like proteins 1	NM_001243351	9.5854	9.57572	9.80747	9.30417	9.36889	9.37049	11.2115	11.299	11.0934	10.5124	10.6168	10.7822	YES
STARD4	StAR-related lipid transfer (START) domain containing 4	NM_139164	7.52044	7.58759	7.71372	7.49968	7.55314	7.66828	9.26512	9.20139	9.13335	8.42923	8.48209	8.60732	YES
SLFN5	schlafen family member 5	NM_144975	10.8597	10.8706	11.1044	10.3143	10.1203	10.3465	12.5921	12.4048	12.451	11.5012	11.4948	11.6059	YES
CHMP5	charged multivesicular body protein 5	NM_001195536	11.0695	10.9484	11.2326	10.9529	10.7652	10.8717	12.6755	12.7333	12.5691	12.1956	12.3021	12.2474	YES
FAM135A	family with sequence similarity 135, member A	NM_001105531	9.58739	9.6838	9.65151	9.83347	9.77728	9.77849	11.2262	11.1728	11.2256	10.6277	10.6124	10.6092	YES
NAPA	N-ethylmaleimide-sensitive factor attachment protein, alpha	NM_003827	9.81316	9.66917	10.1141	10.054	10.1571	10.2636	11.4095	11.5922	11.3405	11.4859	11.5945	11.7255	YES
SPATS2L	spermatogenesis associated, serine-rich 2-like	NM_001100422	9.11757	9.07892	9.24623	9.29143	9.27063	9.33697	10.7072	10.6443	10.6963	10.3343	10.2555	10.4141	YES
NCOA7	nuclear receptor coactivator 7	NM_001122842	9.44826	9.3177	9.61519	9.04847	8.94944	9.02243	11.0864	11.0279	10.9594	9.85436	9.82754	9.89495	YES
LGALS9	lectin, galactoside-binding, soluble, 9	NM_002308	5.22693	5.32583	5.1776	5.36756	5.35258	5.29798	6.91351	6.66586	6.79746	5.927	5.93041	5.8091	YES
SMARCA5	SWI/SNF related, matrix associated, actin dependent regulator of chromatin, subfamily a, member 5	NM_003601	11.7833	11.6963	11.9706	11.6796	11.7863	11.684	13.3614	13.2536	13.4019	13.0821	13.078	13.183	YES
CASP7	caspase 7, apoptosis-related cysteine peptidase	NM_001227	8.37331	8.50723	8.49805	8.13137	8.46889	8.39949	10.0447	10.0504	10.0516	9.45128	9.45412	9.64365	YES
ELF1	E74-like factor 1 (ets domain transcription factor)	NM_001145353	11.5037	11.3879	11.7623	11.4433	11.3917	11.4766	13.0861	13.055	13.0267	13.0458	13.0051	13.15	YES
NAMPT	nicotinamide phosphoribosyltransferase	NM_005746	8.28619	8.15326	8.35187	8.86904	9.12585	8.98739	9.79314	9.67133	9.79684	9.77658	9.77952	9.89381	YES
SERPINE1	serpin peptidase inhibitor, clade E (nexin, plasminogen activator inhibitor type 1), member 1	NM_000602	10.5252	10.3711	10.7152	11.7933	11.5642	11.7768	12.0676	12.1298	11.9489	13.0434	13.0771	13.3035	YES
C1R	complement component 1, r subcomponent	NM_001733	6.81575	6.91336	6.7272	6.35818	6.50185	6.35517	8.26222	8.44012	8.3242	8.16956	8.32304	8.48159	YES
CXCL16	chemokine (C-X-C motif) ligand 16	NM_001100812	8.67507	8.61747	8.9829	8.44426	8.37867	8.49842	10.1526	10.1943	10.0251	9.41497	9.42296	9.59739	YES
OTUD4	OTU domain containing 4	NM_001102653	9.72932	9.68533	9.78819	9.71307	9.74295	9.83314	11.1953	11.2222	11.3152	10.9572	10.873	10.9299	YES
IL8	interleukin 8	NM_000584	6.27333	6.23325	6.52005	5.57943	5.69785	5.62215	7.976	7.67295	7.73944	6.69821	6.71157	6.89949	YES
WARS	tryptophanyl-tRNA synthetase	NM_004184	9.89819	9.91235	10.0167	10.0727	10.0726	10.1752	11.45	11.3898	11.3297	11.9555	12.1114	12.3076	YES
TRIM26	tripartite motif containing 26	NM_001242783	7.53488	7.57761	7.51128	7.64298	7.77624	7.75649	9.02308	9.09121	8.94058	9.27598	9.39547	9.60004	YES
DUSP5	dual specificity phosphatase 5	NM_004419	10.395	10.0848	10.4223	11.3561	11.1258	11.1949	11.9307	11.8864	11.7892	12.4671	12.44	12.5825	YES
NBN	nibrin	NM_002485	9.93167	9.90329	10.039	9.92951	10.0122	10.0661	11.367	11.3991	11.4118	11.0524	11.0267	11.1151	YES
CDK17	cyclin-dependent kinase 17	NM_001170464	9.73084	9.652	9.88848	9.72276	9.71054	9.77321	11.2039	11.1961	11.0931	10.7256	10.8115	10.9297	YES
TAPBP	TAP binding protein (tapasin)	NM_003190	10.6581	10.7519	10.9929	10.9076	10.8615	10.9507	12.3108	12.2067	12.1575	12.3442	12.3565	12.4228	YES
JAK2	Janus kinase 2	NM_004972	8.51603	8.38146	8.65054	8.34532	8.33169	8.35848	10.1092	9.95687	9.92224	9.78622	9.90427	9.99332	YES
CXCL11	chemokine (C-X-C motif) ligand 11	NM_005409	5.30997	5.24956	4.99668	5.31414	5.20322	5.14454	6.62789	6.68689	6.68315	10.2671	10.4418	10.5822	YES
TNFSF13B	tumor necrosis factor (ligand) superfamily, member 13b	NM_001145645	5.44297	5.46946	5.48514	5.4578	5.56411	5.58706	6.92736	6.87599	6.88199	7.36216	7.5828	7.44614	YES
MAP2	microtubule-associated protein 2	NM_001039538	6.0729	6.04214	6.05632	5.22943	5.41063	5.35076	7.46695	7.61257	7.30904	5.86349	5.82687	6.00022	YES
CSF1	colony stimulating factor 1 (macrophage)	NM_000757	7.5783	7.51961	7.65153	8.03522	7.91671	7.94439	8.97414	9.05717	8.69813	9.18127	9.14662	9.5269	YES
SCARB2	scavenger receptor class B, member 2	NM_001204255	11.3024	11.2171	11.3844	10.9385	10.9471	10.9173	12.6855	12.576	12.6709	12.2338	12.2682	12.3722	YES
HLA-G	major histocompatibility complex, class I, G	NM_002127	5.91932	5.84132	5.92414	5.81363	5.81641	5.76534	7.40827	6.99721	7.30555	7.53371	7.66315	7.70223	YES
DCP1A	DCP1 decapping enzyme homolog A (S. cerevisiae)	NM_018403	9.09323	9.02789	9.36432	9.15931	9.11218	9.17508	10.3499	10.438	10.4257	10.5303	10.5582	10.7066	YES
ELOVL7	ELOVL fatty acid elongase 7	NM_001104558	7.39166	7.41891	7.56102	9.16576	9.01608	9.17122	8.81555	8.73394	8.758	10.0492	9.95463	9.85706	YES
APOBEC3B	apolipoprotein B mRNA editing enzyme, catalytic polypeptide-like 3B	NM_004900	10.1413	10.2759	10.492	10.9476	10.9245	11.0441	11.6405	11.6419	11.5965	11.6879	11.7421	11.8564	YES
C1S	complement component 1, s subcomponent	NM_001734	7.47436	7.31407	7.57319	7.20547	7.32538	7.10865	8.83238	8.78575	8.56932	8.76719	8.87894	8.99432	YES
CD47	CD47 molecule	NM_001777	9.75731	9.96297	10.0456	10.3457	10.2421	10.2153	11.2826	11.154	11.3018	11.3984	11.3375	11.4066	YES
PHACTR4	phosphatase and actin regulator 4	NM_001048183	10.587	10.4288	10.7022	10.4697	10.4024	10.5023	12.0343	11.9163	11.9251	11.1797	11.2167	11.3354	YES
RICTOR	RPTOR independent companion of MTOR, complex 2	NM_152756	11.1229	11.102	11.2346	11.6716	11.5688	11.6399	12.516	12.3926	12.4519	12.6107	12.358	12.4983	YES
GTPBP1	GTP binding protein 1	NM_004286	7.40099	7.46127	7.52791	7.41614	7.38831	7.35429	8.87907	8.79553	8.62863	8.24159	8.28677	8.32692	YES
IRF9	interferon regulatory factor 9	NM_006084	7.02484	7.02036	7.18029	7.03261	6.8842	6.98642	8.34167	8.4355	8.17437	7.93551	7.8593	8.00066	YES
MT1F	metallothionein 1F	NM_005949	5.67937	5.90923	6.04326	5.94537	5.98226	6.27168	7.20831	7.03682	7.17629	7.62742	7.77765	8.05931	YES
MX2	myxovirus (influenza virus) resistance 2 (mouse)	NM_002463	5.50532	5.56753	5.25934	5.41273	5.55873	5.42871	6.80377	6.82118	6.69217	6.52994	6.62552	6.59335	YES
SQRDL	sulfide quinone reductase-like (yeast)	NM_021199	10.8375	10.7368	10.9805	11.4162	11.3029	11.4176	12.2392	12.1424	12.0685	12.4823	12.428	12.5222	YES
CTNNBL1	catenin, beta like 1	NM_030877	7.83561	7.9633	8.08356	8.10545	8.07394	8.16225	9.34013	9.24882	9.24457	8.94139	9.01648	9.06919	YES
FAM111A	family with sequence similarity 111, member A	NM_001142519	9.07976	8.9642	9.19597	9.09006	9.04291	9.06859	10.4635	10.3776	10.1561	9.74522	9.66639	9.78044	YES
MRPL17	mitochondrial ribosomal protein L17	NM_022061	9.03093	9.05291	9.33063	9.045	9.0405	9.2489	10.326	10.3988	10.1913	10.0462	10.1305	10.427	YES
PLA1A	phospholipase A1 member A	NM_001206960	4.70784	4.8502	4.74676	4.84176	4.75155	4.87621	6.00161	6.03622	6.01302	5.54083	5.63184	5.6057	YES
SLC25A28	solute carrier family 25 (mitochondrial iron transporter), member 28	NM_031212	7.14869	7.16372	7.2365	7.15289	7.01427	6.96669	8.39702	8.52388	8.21442	7.87885	7.7615	7.86653	YES
DNAJA1	DnaJ (Hsp40) homolog, subfamily A, member 1	NM_001539	14.2577	14.0889	14.266	14.1875	14.2801	14.2324	15.5062	15.4522	15.4806	15.3117	15.3056	15.3681	YES
CFB	complement factor B	NM_001710	5.51059	5.54975	5.30105	5.51618	5.57796	5.46192	6.73624	6.7646	6.74016	6.87059	7.03979	7.18696	YES
DSP	desmoplakin	NM_001008844	11.8931	11.9365	12.1584	11.9489	11.9533	11.9173	13.1697	13.1137	13.0769	13.169	13.279	13.2627	YES
PARP8	poly (ADP-ribose) polymerase family, member 8	NM_001178055	6.48529	6.51266	6.51009	6.32879	6.2154	6.23399	7.92232	7.62991	7.70478	6.86688	6.91496	6.94957	YES
FST	follistatin	NM_006350	6.97655	6.6475	6.89072	7.16133	7.05352	7.08501	8.20805	8.08339	8.06155	9.0751	8.88566	9.29653	YES
LNPEP	leucyl/cystinyl aminopeptidase	NM_005575	11.1368	11.1538	11.2479	10.7012	10.6061	10.5887	12.392	12.2952	12.3374	11.3525	11.2515	11.3379	YES
RPS6KC1	ribosomal protein S6 kinase, 52kDa, polypeptide 1	NM_001136138	8.26296	8.28685	8.35018	8.43302	8.35167	8.41034	9.48584	9.53387	9.4483	9.53987	9.47005	9.59383	YES
JAG1	jagged 1	NM_000214	9.18257	9.20357	9.33629	8.93546	8.7449	8.91229	10.3636	10.3908	10.1733	10.4779	10.616	10.7612	YES
GCH1	GTP cyclohydrolase 1	NM_000161	7.66383	7.43193	7.68638	7.7326	7.68262	7.633	8.83787	8.97609	8.76948	8.72137	8.59052	8.91088	YES
ISG20	interferon stimulated exonuclease gene 20kDa	NM_002201	7.04552	7.03914	6.90787	6.89393	6.84011	6.86546	8.22144	8.18964	7.99548	7.80517	7.68972	7.84359	YES
MCL1	myeloid cell leukemia sequence 1 (BCL2-related)	NM_001197320	10.823	10.8791	11.0028	10.7342	10.6553	10.6677	12.2245	12.0557	12.0255	11.9951	12.0728	12.204	YES
UNC93B1	unc-93 homolog B1 (C. elegans)	NM_030930	8.53634	8.44563	8.58554	8.48026	8.4217	8.63819	9.68165	9.79232	9.49736	9.30572	9.36997	9.57714	YES
PARP10	poly (ADP-ribose) polymerase family, member 10	NM_032789	5.74436	5.80204	5.54897	5.58939	5.70037	5.69837	6.86001	6.90047	6.67577	6.19611	6.31722	6.32591	YES
AIM1	absent in melanoma 1	NM_001624	5.00242	5.00086	4.94915	5.037	5.07158	5.05521	6.03875	6.12356	6.1777	5.9798	5.90826	6.04557	YES
XRN1	5'-3' exoribonuclease 1	NM_001042604	9.80823	9.90017	10.0023	9.43362	9.41643	9.38834	11.0279	10.9024	11.0018	10.1629	10.1843	10.3376	YES
ETS2	v-ets erythroblastosis virus E26 oncogene homolog 2 (avian)	NM_001256295	9.49172	9.45893	9.66083	9.72855	9.55563	9.63274	10.6159	10.5749	10.5671	11.0989	11.1325	11.2953	YES
FAM122C	family with sequence similarity 122C	NM_001170779	6.14285	6.02649	6.14977	5.98235	6.07452	6.15681	7.23648	7.31428	7.03064	6.74878	6.72849	6.85369	YES
FYB	FYN binding protein	NM_001243093	6.57754	6.4356	6.45144	6.83745	6.88103	6.94367	7.49904	7.54292	7.47679	7.95482	7.89112	7.92133	YES
USP15	ubiquitin specific peptidase 15	NM_001252078	10.377	10.284	10.4062	10.3461	10.391	10.4136	11.4692	11.388	11.4358	11.203	11.2286	11.4504	YES
CYLD	cylindromatosis (turban tumor syndrome)	NM_001042355	7.08261	7.17621	7.22876	7.93539	7.90406	7.96189	8.17237	8.24906	8.22298	9.12637	9.16472	9.38879	YES
PLSCR4	phospholipid scramblase 4	NM_001128304	7.05422	7.08947	7.01752	6.21962	6.20076	6.33391	8.17429	8.11605	7.95625	6.83385	6.81579	6.75677	YES
RAB8B	RAB8B, member RAS oncogene family	NM_016530	10.5049	10.4417	10.6342	11.0385	11.1152	11.0036	11.5747	11.5321	11.5616	12.2763	12.2121	12.3734	YES
CXCL1	chemokine (C-X-C motif) ligand 1 (melanoma growth stimulating activity, alpha)	NM_001511	6.80334	6.64074	6.84919	6.29892	6.20288	6.39135	7.83863	8.04252	7.81244	6.9526	6.90743	7.06745	YES
PPA1	pyrophosphatase (inorganic) 1	NM_021129	12.4566	12.4824	12.5451	12.553	12.5504	12.5662	13.5097	13.5054	13.4354	13.5914	13.6141	13.7697	YES
RBBP6	retinoblastoma binding protein 6	NM_006910	11.5358	11.5569	11.5585	11.8745	11.8965	11.8948	12.6281	12.5901	12.4987	12.7471	12.8352	12.8584	YES
CUL4B	cullin 4B	NM_001079872	11.6928	11.5851	11.8313	11.4792	11.4638	11.4677	12.6962	12.6496	12.7005	12.3639	12.223	12.3111	YES
PVRL2	poliovirus receptor-related 2 (herpesvirus entry mediator B)	NM_001042724	9.55427	9.49229	9.71666	9.59848	9.65062	9.5443	10.5726	10.6155	10.5064	10.8629	10.9419	11.0884	YES
APOL3	apolipoprotein L, 3	NM_145640	5.777	5.83074	5.52783	5.92304	5.90275	5.77907	6.85909	6.69048	6.79757	6.53292	6.55069	6.5204	YES
BATF2	basic leucine zipper transcription factor, ATF-like 2	NM_138456	5.83337	5.86616	5.59132	5.72234	5.78929	5.76448	6.83298	6.89078	6.79978	6.55665	6.34382	6.67903	YES
C5orf56	chromosome 5 open reading frame 56	NR_045116	5.98049	5.90465	5.71942	5.93243	5.81623	5.81383	6.97802	6.76228	6.88337	6.37897	6.37756	6.36212	YES
SCLT1	sodium channel and clathrin linker 1	NM_144643	7.519	7.47829	7.66066	7.34506	7.28731	7.28374	8.4975	8.59904	8.40272	7.82974	7.85966	7.96886	YES
CD164	CD164 molecule, sialomucin	NM_001142401	12.0247	12.0264	12.1729	11.9593	11.8214	11.9296	13.0045	12.9923	12.8494	12.7068	12.6413	12.8237	YES
NT5E	5'-nucleotidase, ecto (CD73)	NM_001204813	10.1296	10.0593	10.1787	8.9474	8.56026	8.78777	11.1906	11.0949	11.0068	11.3758	11.1805	11.4174	YES
BMPR2	bone morphogenetic protein receptor, type II (serine/threonine kinase)	NM_001204	11.3182	11.3086	11.4356	11.7927	11.8021	11.8192	12.3391	12.2148	12.2752	12.4699	12.4582	12.4747	YES
SLC18B1	solute carrier family 18, subfamily B, member 1	NM_052831	7.35662	7.38188	7.47291	7.2655	7.39209	7.38188	8.36165	8.34481	8.30347	7.98106	7.7853	7.94907	YES
EMP1	epithelial membrane protein 1	NM_001423	7.47225	7.47329	7.5838	6.82332	6.58858	6.67457	8.47216	8.42889	8.31707	7.45645	7.52628	7.62553	YES
SLC6A9	solute carrier family 6 (neurotransmitter transporter, glycine), member 9	NM_001024845	7.39515	7.36766	7.5297	7.46192	7.46961	7.50678	8.3337	8.42885	8.21322	8.10701	8.12394	8.20591	YES
GPBP1	GC-rich promoter binding protein 1	NM_001127235	11.3882	11.3401	11.4077	11.085	11.1678	11.1188	12.3275	12.3286	12.3297	11.9918	11.9984	12.0998	YES
GTF2E2	general transcription factor IIE, polypeptide 2, beta 34kDa	NM_002095	9.832	9.82721	9.77906	9.68399	9.67616	9.74987	10.7283	10.7712	10.8095	10.3271	10.1776	10.3384	YES
OSMR	oncostatin M receptor	NM_001168355	13.0801	13.0114	13.1345	13.1028	12.9805	13.0185	14.0596	13.9407	14.001	13.7741	13.7762	13.8364	YES
CASP8	caspase 8, apoptosis-related cysteine peptidase	NM_001080124	9.4023	9.29003	9.46081	9.83019	9.90338	9.7994	10.2997	10.2731	10.2088	10.6037	10.4407	10.5073	YES
LGMN	legumain	NM_001008530	11.5257	11.3413	11.6335	11.4722	11.2975	11.3518	12.4281	12.3905	12.3609	12.5092	12.5633	12.6853	YES
UBA6	ubiquitin-like modifier activating enzyme 6	NM_018227	10.6081	10.5802	10.7209	11.0607	11.0147	10.9844	11.5179	11.4015	11.4888	11.5294	11.5324	11.6476	YES
NT5C2	5'-nucleotidase, cytosolic II	NM_001134373	12.4263	12.4451	12.619	12.2666	12.2369	12.178	13.3644	13.274	13.3003	13.3685	13.1906	13.3176	YES
PLEKHA4	pleckstrin homology domain containing, family A (phosphoinositide binding specific) member 4	NM_001161354	5.9851	6.02965	5.76591	5.90744	5.93405	5.98272	6.85453	6.84006	6.87422	6.914	6.92942	7.04866	YES
N4BP1	NEDD4 binding protein 1	NM_153029	8.71891	8.729	8.94033	9.4096	9.46316	9.40851	9.58667	9.56391	9.51398	10.5078	10.4237	10.6438	YES
TLE4	transducin-like enhancer of split 4 (E(sp1) homolog, Drosophila)	NM_007005	8.87317	8.802	8.90695	8.65215	8.65315	8.70231	9.74493	9.6964	9.63069	9.63422	9.5993	9.71012	YES
PDE4B	phosphodiesterase 4B, cAMP-specific	NM_001037339	7.86634	7.85799	8.00743	6.65588	6.80832	6.80203	8.70055	8.66722	8.64393	7.29934	7.24279	7.31625	YES
BBX	bobby sox homolog (Drosophila)	NM_001142568	9.94925	9.96429	10.1272	10.1318	10.1939	10.2249	10.8298	10.7575	10.7483	10.6813	10.719	10.7495	YES
DNPEP	aspartyl aminopeptidase	NM_012100	6.95763	7.06502	6.84133	7.31462	7.27865	7.39032	7.74115	7.74829	7.67971	7.86954	7.96251	8.00971	YES
CYP2J2	cytochrome P450, family 2, subfamily J, polypeptide 2	NM_000775	4.70132	4.79639	4.54975	4.69209	4.74536	4.70381	5.54759	5.4502	5.46742	5.38663	5.3791	5.51994	YES
IL18BP	interleukin 18 binding protein	NM_001039659	6.04629	6.07944	6.12695	6.13527	6.18282	6.1223	6.86179	6.90059	6.75726	6.68373	6.70273	6.76316	YES
TTC38	tetratricopeptide repeat domain 38	NM_017931	7.23844	7.37044	7.30984	7.28625	7.18527	7.32782	8.04417	8.25039	8.05344	7.92983	7.97142	8.11443	YES
APOBEC3A	apolipoprotein B mRNA editing enzyme, catalytic polypeptide-like 3A	NM_001193289	7.49231	7.48479	7.3853	7.79897	7.76398	7.8844	8.20341	8.25584	8.21772	8.47681	8.4404	8.46277	YES
ABL2	v-abl Abelson murine leukemia viral oncogene homolog 2	NM_001136000	8.51349	8.64884	8.72765	9.2609	9.07435	9.1482	9.41874	9.3468	9.31465	9.99482	9.92829	10.0049	YES
RIPK2	receptor-interacting serine-threonine kinase 2	NM_003821	10.7074	10.6463	10.7857	11.0284	11.0615	11.0846	11.5146	11.4198	11.4246	11.7029	11.7317	11.9134	YES
CIR1	corepressor interacting with RBPJ, 1	NM_004882	8.92881	8.87347	9.04103	9.05768	9.13637	8.9567	9.65111	9.62576	9.57892	9.75057	9.70447	9.73801	YES
NFATC3	nuclear factor of activated T-cells, cytoplasmic, calcineurin-dependent 3	NM_004555	8.62099	8.61572	8.6349	8.88961	8.8292	8.90938	9.3225	9.28916	9.15685	9.39199	9.34241	9.46485	YES
PANX1	pannexin 1	NM_015368	8.88682	8.89468	8.98168	9.12674	9.05754	9.0688	9.48054	9.63969	9.56791	9.88121	9.91528	10.3328	YES
FABP5P7	fatty acid binding protein 5 pseudogene 7	ENST00000458175	9.78427	9.9226	9.96182	10.5167	10.4272	10.4545	10.5036	10.6067	10.5824	11.0285	11.0249	11.1597	YES
KDM6A	lysine (K)-specific demethylase 6A	NM_021140	9.89663	9.87266	10.0109	9.71233	9.7216	9.75951	10.5093	10.5794	10.4987	10.8502	10.8809	10.9766	YES
GADD45A	growth arrest and DNA-damage-inducible, alpha	NM_001199741	7.49394	7.48116	7.4745	8.08924	8.0398	8.098	7.96619	8.09975	8.09065	9.23794	9.47642	9.63086	YES
LGALS8	lectin, galactoside-binding, soluble, 8	NM_006499	10.9332	10.8986	11.0548	10.5516	10.5041	10.5692	11.6128	11.5034	11.5343	11.3225	11.2929	11.3461	YES
FABP5P1	fatty acid binding protein 5 pseudogene 1	ENST00000420287	9.87415	9.90657	9.92232	10.4826	10.3799	10.2092	10.4966	10.533	10.4208	11.0546	10.9744	10.9351	YES
CFLAR	CASP8 and FADD-like apoptosis regulator	NM_001127183	7.85279	7.9054	7.90172	8.53923	8.46465	8.50859	8.5322	8.48769	8.4072	9.47798	9.39552	9.62179	YES
ARHGAP29	Rho GTPase activating protein 29	NM_004815	10.6927	10.6116	10.7599	11.4436	11.5336	11.5525	10.1897	10.209	10.1968	10.7635	10.7658	11.0071	YES
CDK19	cyclin-dependent kinase 19	NM_015076	9.72581	9.61155	9.75505	9.81943	9.78066	9.72762	9.22104	9.18431	9.2107	9.08085	9.11439	9.14558	YES
PBX3	pre-B-cell leukemia homeobox 3	NM_001134778	8.27755	8.251	8.3376	8.19358	8.3439	8.35515	7.73285	7.72877	7.7163	7.71004	7.73116	7.69211	YES
TBC1D14	TBC1 domain family, member 14	NM_001113361	8.92523	8.91449	9.06545	8.85822	9.01445	9.01032	8.37076	8.38708	8.32148	8.28736	8.25133	8.38167	YES
DLGAP5	discs, large (Drosophila) homolog-associated protein 5	NM_001146015	12.2438	12.2566	12.398	12.0118	12.1795	12.1915	11.6975	11.6823	11.5762	11.4012	11.3031	11.4849	YES
PRIM1	primase, DNA, polypeptide 1 (49kDa)	NM_000946	11.2354	11.2671	11.3334	10.9445	10.7782	10.9153	10.5543	10.7178	10.5141	9.88995	9.77956	9.8328	YES
EIF4B	eukaryotic translation initiation factor 4B	NM_001417	14.6601	14.6323	14.8046	14.1622	14.1466	14.2247	13.8891	13.8688	13.7687	12.9549	12.936	13.1247	YES
TOMM20	translocase of outer mitochondrial membrane 20 homolog (yeast)	NM_014765	12.2417	12.3411	12.4833	12.1835	12.1095	12.366	11.5291	11.596	11.4529	11.3487	11.4357	11.5426	YES
UBE4B	ubiquitination factor E4B	NM_001105562	10.3124	10.3288	10.5299	10.2686	10.2059	10.2731	9.47492	9.51821	9.29318	8.80059	8.81087	8.98756	YES
FAM173B	family with sequence similarity 173, member B	NM_199133	8.88685	8.799	9.03349	8.65923	8.49194	8.65897	7.90302	8.10295	7.99615	7.73678	7.6348	7.74284	YES
BRI3BP	BRI3 binding protein	NM_080626	11.301	11.4374	11.4137	11.57	11.4993	11.4588	10.4643	10.3527	10.442	9.78593	9.78071	9.86422	YES
TTC3	tetratricopeptide repeat domain 3	NM_001001894	11.342	11.2891	11.4206	11.0192	11.0748	11.0769	10.3413	10.3416	10.3316	9.71068	9.77747	9.83486	YES
PRKCA	protein kinase C, alpha	NM_002737	13.0337	12.9603	13.1727	12.3844	12.3469	12.3372	11.9725	12.0421	11.7884	10.5126	10.4888	10.6202	YES
FAM172A	family with sequence similarity 172, member A	NM_001163417	9.67804	9.78004	9.92872	9.3852	9.35416	9.48425	8.70009	8.7313	8.6561	8.11074	8.08983	8.28575	YES
PDZD8	PDZ domain containing 8	NM_173791	13.3606	13.4108	13.5884	13.4274	13.418	13.3886	12.2619	12.4019	12.2141	12.1293	12.1447	12.1597	YES
NT5DC2	5'-nucleotidase domain containing 2	NM_001134231	9.17835	9.36965	9.53434	9.43924	9.38734	9.44641	8.17704	8.23923	8.13633	8.07734	8.04486	7.98596	YES
ACO1	aconitase 1, soluble	NM_002197	10.4952	10.3993	10.5909	11.3011	11.1138	11.3071	8.77889	8.89668	8.55629	8.34712	8.3164	8.42407	YES
IL28A	interleukin 28A (interferon, lambda 2)	NM_172138	5.31836	5.72447	5.01242	5.71015	5.73208	5.28608	12.0256	12.1948	11.461	13.8766	14.1586	14.5627	NO
IL28B	interleukin 28B (interferon, lambda 3)	NM_172139	6.93347	6.57451	6.56388	6.5484	6.54541	6.39408	11.5325	11.6416	10.8162	13.2645	13.7648	13.9272	NO
IL29	interleukin 29 (interferon, lambda 1)	NM_172140	6.24137	6.47055	6.45626	6.38828	6.35374	6.52144	11.4258	11.2998	10.8353	13.161	13.6226	13.8689	NO
NT5C3	5'-nucleotidase, cytosolic III	NM_001002010	8.19576	8.25494	8.45738	8.22733	8.11222	8.11781	12.9027	12.7772	12.8809	12.3928	12.3293	12.4284	NO
CD68	CD68 molecule	NM_001040059	7.96605	7.76122	7.97599	8.31131	8.08174	8.45301	11.0401	11.1967	10.7971	11.7435	11.6692	11.8487	NO
LOC100507463	uncharacterized LOC100507463	NR_037173	5.34176	5.54779	5.40814	5.66178	5.58589	5.55834	8.21679	8.22637	7.80686	7.10384	7.15717	7.54842	NO
MT1CP	metallothionein 1C, pseudogene	ENST00000379816	5.5341	5.58483	5.62311	6.3765	6.09742	5.9648	8.08283	8.33239	8.19337	8.65644	8.36531	8.63931	NO
FTSJD2	FtsJ methyltransferase domain containing 2	NM_015050	8.66658	8.50757	8.80867	8.59903	8.55878	8.64309	11.164	11.2262	11.0931	10.2308	10.25	10.4456	NO
RNU7-40P	RNA, U7 small nuclear 40 pseudogene	ENST00000516397	6.43306	6.74185	7.04933	6.62808	6.79843	6.19991	9.45112	9.21868	9.02117	8.54467	8.5104	8.60081	NO
PLAUR	plasminogen activator, urokinase receptor	NM_001005376	6.58367	6.46675	6.75274	7.20023	7.00248	7.10667	9.01267	8.97554	8.52453	11.2142	11.4359	11.6838	NO
GCNT4	glucosaminyl (N-acetyl) transferase 4, core 2	NM_016591	4.61124	4.55109	4.75988	4.97063	5.15995	5.19292	6.65217	6.82141	6.86305	6.63011	7.07957	7.07073	NO
MIR4521	microRNA 4521	NR_039746	8.19242	8.13801	8.34047	9.62664	9.28141	9.60206	10.2913	10.3011	10.095	11.4441	11.5445	11.7827	NO
IFI30	interferon, gamma-inducible protein 30	NM_006332	10.8715	10.971	11.4704	10.0272	9.67405	9.87709	13.0553	12.9976	12.8716	12.7767	12.7646	12.9799	NO
MB21D2	Mab-21 domain containing 2	NM_178496	7.64432	7.76959	7.87899	7.77867	7.77787	7.95104	9.75556	9.8912	9.65081	9.34098	9.34719	9.22763	NO
LOC100132707	uncharacterized LOC100132707	NR_024476	7.27748	7.25031	7.43765	6.90553	7.00428	6.9442	9.253	9.26034	8.99345	7.7893	7.8989	8.07495	NO
GNB4	guanine nucleotide binding protein (G protein), beta polypeptide 4	NM_021629	7.78197	7.71115	7.88495	8.55404	8.48051	8.53559	9.73898	9.80865	9.64812	9.02557	9.07842	9.0494	NO
CDKL5	cyclin-dependent kinase-like 5	NM_001037343	10.0451	9.94197	10.1778	10.3148	10.3489	10.2913	11.9015	11.8939	11.8613	11.4108	11.4096	11.4956	NO
LOC100506831	uncharacterized LOC100506831	ENST00000436616	7.60152	7.67221	7.52063	7.93498	7.95798	7.93886	9.38467	9.45776	9.40373	9.5099	9.53828	9.64729	NO
SLC2A12	solute carrier family 2 (facilitated glucose transporter), member 12	NM_145176	7.45279	7.68332	7.55929	7.42581	7.36879	7.37181	9.30084	9.51715	9.05723	8.88788	8.89196	9.1958	NO
KIAA1033	KIAA1033	NM_015275	12.5525	12.5415	12.631	12.6901	12.709	12.6589	14.2411	14.0457	14.2108	13.7075	13.5597	13.659	NO
ITGA2	integrin, alpha 2 (CD49B, alpha 2 subunit of VLA-2 receptor)	NM_002203	10.2938	10.2066	10.4223	10.5857	10.4059	10.5055	11.9198	11.7742	11.8464	12.727	12.5651	12.7234	NO
PRIC285	peroxisomal proliferator-activated receptor A interacting complex 285	NM_001037335	6.51416	6.56004	6.31034	6.44143	6.48166	6.53932	8.08139	8.18737	7.75826	7.67373	7.73189	7.97204	NO
STS	steroid sulfatase (microsomal), isozyme S	NM_000351	7.57732	7.54336	7.78573	6.25324	6.32851	6.23889	9.2241	9.10136	8.9162	6.83801	6.83927	6.8298	NO
BCMO1	beta-carotene 15,15'-monooxygenase 1	NM_017429	7.47741	7.61503	7.58727	7.7297	7.89824	7.91138	9.29649	9.0915	9.0334	8.62348	8.59249	8.73621	NO
HNF4G	hepatocyte nuclear factor 4, gamma	NM_004133	6.90576	6.68419	6.95319	6.01982	5.92399	6.06124	8.42894	8.44695	8.40485	6.76059	6.68217	6.60089	NO
ANO5	anoctamin 5	NM_001142649	9.30086	9.2134	9.49027	9.42738	9.44241	9.41052	10.8967	10.7916	10.7269	10.5616	10.4095	10.5082	NO
PRRG4	proline rich Gla (G-carboxyglutamic acid) 4 (transmembrane)	NM_024081	6.31169	6.35625	6.5576	7.35082	7.08325	6.9403	7.80084	8.1279	7.80922	8.70291	8.82989	9.09287	NO
AGBL2	ATP/GTP binding protein-like 2	NM_024783	6.33351	6.27794	6.43775	5.96922	5.93044	5.90051	7.78394	8.02374	7.53979	6.71393	6.75914	6.97121	NO
C4orf33	chromosome 4 open reading frame 33	NM_001099783	6.28167	6.50479	6.45925	6.48023	6.27777	6.30325	7.9075	7.98386	7.88865	7.46108	7.35438	7.53888	NO
EREG	epiregulin	NM_001432	10.8189	10.8361	11.0056	11.5517	11.3247	11.4022	12.2566	12.2352	12.1016	12.4133	12.2232	12.4061	NO
NFIX	nuclear factor I/X (CCAAT-binding transcription factor)	NM_002501	7.85452	7.7944	8.14504	7.35522	7.25781	7.24683	9.2971	9.23974	9.09531	8.11333	8.10189	8.083	NO
NUAK2	NUAK family, SNF1-like kinase, 2	NM_030952	9.68091	9.96514	9.70548	10.9382	10.8441	11.0369	11.0663	11.0676	10.8398	11.7316	11.9457	12.1298	NO
APOBEC3D	apolipoprotein B mRNA editing enzyme, catalytic polypeptide-like 3D	NM_152426	8.07421	8.0581	8.1332	8.6342	8.89486	8.66147	9.49518	9.34344	9.41951	9.52377	9.40138	9.7193	NO
NUDCD1	NudC domain containing 1	NM_001128211	9.86025	9.71803	9.88916	9.80352	9.83382	9.81528	11.206	11.2524	11.1772	11.072	11.046	11.0526	NO
C8orf4	chromosome 8 open reading frame 4	NM_020130	10.5604	10.7551	10.6005	8.21092	8.58737	8.41864	11.7784	12.014	11.8995	10.0423	9.88981	9.83462	NO
PDLIM1	PDZ and LIM domain 1	NM_020992	11.1773	11.1314	11.3887	10.8885	10.8785	10.9422	12.4955	12.4641	12.3967	11.4677	11.5196	11.5897	NO
NDUFA9	NADH dehydrogenase (ubiquinone) 1 alpha subcomplex, 9, 39kDa	NM_005002	10.7093	10.5204	10.5497	10.4709	10.4015	10.6269	11.9657	11.8169	11.7028	11.311	11.2101	11.4456	NO
PSMF1	proteasome (prosome, macropain) inhibitor subunit 1 (PI31)	NM_006814	10.8024	10.8242	11.0491	10.9672	10.9883	11.0451	12.149	12.0809	12.0135	11.8216	11.8471	11.9624	NO
CXCL5	chemokine (C-X-C motif) ligand 5	NM_002994	11.3213	11.3144	11.6294	13.5436	13.5419	13.6163	12.7606	12.5684	12.5944	14.4801	14.4368	14.7118	NO
TRNAI6	transfer RNA isoleucine 6 (anticodon UAU)	ENST00000458896	8.9649	8.7658	8.5723	9.72977	9.8434	9.89955	10.0489	10.0246	9.92702	10.6866	10.9343	10.9898	NO
RNF122	ring finger protein 122	NM_024787	7.58351	7.58109	7.82934	7.1297	7.30361	7.40203	8.98572	8.81364	8.70843	7.98763	7.8952	8.14721	NO
LMO7	LIM domain 7	NM_005358	9.63693	9.52228	9.80133	9.78038	9.7721	9.89601	10.9676	10.8179	10.8733	10.6949	10.7537	10.8643	NO
AREG	amphiregulin	NM_001657	11.2249	11.2477	11.5099	11.0494	10.8977	11.0374	12.4524	12.5563	12.4343	11.5802	11.5721	11.7365	NO
PSMA3	proteasome (prosome, macropain) subunit, alpha type, 3	NM_002788	11.7902	11.7861	11.858	11.7172	11.7671	11.6559	12.9774	12.9553	12.9357	12.364	12.353	12.3791	NO
INA	internexin neuronal intermediate filament protein, alpha	NM_032727	9.97159	9.84776	9.99129	11.9714	11.7362	11.9383	11.3172	11.1324	10.9797	13.8066	13.5133	13.8316	NO
SEC24D	SEC24 family, member D (S. cerevisiae)	NM_014822	7.81614	7.80367	7.90188	7.86616	7.81827	7.82193	8.94217	9.02974	8.91491	8.38265	8.44545	8.61761	NO
TMEM109	transmembrane protein 109	NM_024092	11.77	11.813	12.0053	11.7116	11.542	11.7771	12.9252	12.9484	12.7804	12.3283	12.3375	12.4668	NO
C6orf62	chromosome 6 open reading frame 62	NM_030939	12.1049	12.0725	12.2603	12.1685	12.1793	12.3209	13.2286	13.2578	13.1662	13.1041	13.0641	13.0695	NO
TRIP12	thyroid hormone receptor interactor 12	NM_004238	11.9014	11.9115	12.0453	12.7888	12.8064	12.8207	13.0957	13.0297	13.0059	13.5969	13.6232	13.6377	NO
FYTTD1	forty-two-three domain containing 1	NM_001011537	9.32787	9.21948	9.41097	9.03503	9.04393	9.01783	10.4383	10.4443	10.4799	10.0706	9.91793	10.1173	NO
NEK7	NIMA (never in mitosis gene a)-related kinase 7	NM_133494	9.30935	9.28905	9.4664	9.1669	9.08603	9.14735	10.4536	10.4145	10.4009	9.88461	9.83407	10.0334	NO
LOC100653149	uncharacterized LOC100653149	ENST00000455088 // ENST00000455088 // ENST00000455088	10.4399	10.6467	10.6304	10.4135	10.4844	10.4674	11.7852	11.7314	11.6742	11.1389	11.0197	11.0908	NO
PRRG1	proline rich Gla (G-carboxyglutamic acid) 1	NM_000950	6.75159	6.75263	6.93574	7.12693	7.13848	7.0469	7.85456	7.90693	7.76226	7.80206	7.73801	7.98581	NO
BTN2A1	butyrophilin, subfamily 2, member A1	NM_001197233	7.31918	7.49073	7.58654	7.47996	7.48281	7.32169	8.54658	8.56353	8.41917	8.38952	8.42776	8.62998	NO
TMEM50A	transmembrane protein 50A	NM_014313	13.9955	13.9153	14.0091	14.0257	13.9412	13.9691	15.1001	15.0786	15.0623	15.159	15.133	15.1207	NO
CCL20	chemokine (C-C motif) ligand 20	NM_001130046	6.55721	6.72717	6.91085	6.45743	6.50769	6.50166	7.77494	7.81618	7.80466	8.33275	8.39332	8.51331	NO
NRP1	neuropilin 1	NM_001024628	12.4596	12.4334	12.6071	11.567	11.5475	11.5816	13.5269	13.5114	13.3952	12.2317	12.2019	12.3144	NO
PHF15	PHD finger protein 15	NM_015288	8.14869	8.14704	8.26915	7.92282	7.75076	7.84278	9.19247	9.30091	9.12463	8.32681	8.39191	8.44621	NO
DBF4B	DBF4 homolog B (S. cerevisiae)	NM_025104	8.08396	8.1501	8.26257	8.24392	8.26221	8.32617	9.22426	9.32017	9.05447	9.03391	9.11459	9.08024	NO
LOC100506303	uncharacterized LOC100506303	ENST00000547220	10.0448	10.2108	10.2375	9.947	10.0296	10.0027	11.3138	11.2798	11.2173	10.6682	10.6356	10.7006	NO
RFX5	regulatory factor X, 5 (influences HLA class II expression)	NM_000449	9.20336	9.33023	9.37403	9.30564	9.334	9.41378	10.3996	10.3441	10.2895	10.3568	10.3668	10.4704	NO
LIPA	lipase A, lysosomal acid, cholesterol esterase	NM_000235	8.00525	7.89289	8.11115	8.04168	8.15169	8.11724	9.1513	8.92525	9.00537	9.15845	9.03354	9.07351	NO
SERTAD1	SERTA domain containing 1	NM_013376	6.86701	6.74215	6.80571	6.89656	7.05931	6.91598	7.8044	7.8193	7.64804	7.81717	8.13261	8.17412	NO
DOCK10	dedicator of cytokinesis 10	NM_014689	8.30241	8.27313	8.49252	10.6917	10.5947	10.6912	9.2401	9.25208	9.13341	11.2384	11.2566	11.3679	NO
CYTH1	cytohesin 1	NM_004762	8.21268	8.17134	8.36962	8.30362	8.24029	8.33958	9.14361	9.19134	9.00553	9.23504	9.13135	9.23741	NO
RABAC1	Rab acceptor 1 (prenylated)	NM_006423	11.2477	11.3019	11.3758	11.2833	11.3017	11.3902	12.2361	12.3378	12.1058	11.6929	11.8538	11.8499	NO
SIX1	SIX homeobox 1	NM_005982	6.28312	6.32094	6.14701	6.30723	6.35834	6.26465	7.11299	7.28697	7.21504	7.15624	7.1767	7.39999	NO
RNU6-15	RNA, U6 small nuclear 15	ENST00000384534	14.1659	14.3306	14.2517	14.0807	14.0775	13.8643	15.2709	15.0634	15.1633	15.7035	16.0178	16.047	NO
MSH4	mutS homolog 4 (E. coli)	NM_002440	4.57401	4.67805	4.63132	4.67282	4.53122	4.50127	5.61643	5.54893	5.44704	6.27906	6.11765	6.59436	NO
BIRC2	baculoviral IAP repeat containing 2	NM_001166	10.1407	10.0502	10.2953	10.3193	10.251	10.2242	10.9996	11.0086	11.0183	11.2483	11.0734	11.1973	NO
ROCK2	Rho-associated, coiled-coil containing protein kinase 2	NM_004850	11.9963	11.8707	12.0925	12.7452	12.8762	12.8064	12.8459	12.7472	12.8789	13.355	13.2658	13.4154	NO
RNU6-1	RNA, U6 small nuclear 1	ENST00000364784 // ENST00000364784 // ENST00000364784	14.2475	14.2813	14.1374	13.8613	13.9547	13.8774	15.1246	15.0047	15.0653	15.5072	15.8599	15.8766	NO
GATA6	GATA binding protein 6	NM_005257	7.422	7.26447	7.40405	6.29106	6.25866	6.35003	8.21129	8.22609	8.09546	6.97291	6.81114	6.8589	NO
PIK3AP1	phosphoinositide-3-kinase adaptor protein 1	NM_152309	6.01535	5.99864	5.82876	6.22234	6.13633	6.1551	6.89895	6.76441	6.79328	7.34582	7.36372	7.65091	NO
TMX1	thioredoxin-related transmembrane protein 1	NM_030755	12.6848	12.722	12.8205	12.6218	12.5839	12.6104	13.5822	13.5214	13.4264	13.2196	13.2173	13.2512	NO
ARID4B	AT rich interactive domain 4B (RBP1-like)	NM_001206794	10.1004	10.053	10.1739	9.82957	10.0951	9.97326	10.8777	10.8363	10.8823	10.8032	10.7603	10.9324	NO
HIAT1	hippocampus abundant transcript 1	NM_033055	12.136	12.2173	12.3493	12.5199	12.4113	12.6489	13.0093	13.0005	13.0565	14.0245	14.063	14.143	NO
RP2	retinitis pigmentosa 2 (X-linked recessive)	NM_006915	8.54079	8.73985	8.80024	8.92881	8.8507	8.9718	9.56174	9.51066	9.51292	9.87525	9.90597	9.97662	NO
RNU6-2	RNA, U6 small nuclear 2	ENST00000384716 // ENST00000384716	14.2759	14.3089	14.1376	13.8913	13.9707	13.8891	15.1441	15.0251	15.0515	15.4738	15.9645	15.9354	NO
FGD6	FYVE, RhoGEF and PH domain containing 6	NM_018351	11.8437	11.6689	11.8356	12.301	12.0826	12.1419	12.6324	12.5675	12.5936	13.0257	12.8767	13.0062	NO
TMEM123	transmembrane protein 123	NM_052932	14.5658	14.4179	14.6499	14.645	14.6701	14.6328	15.3475	15.2802	15.2991	15.2959	15.307	15.4574	NO
ZNF462	zinc finger protein 462	NM_021224	7.28864	7.30793	7.44368	8.91998	8.96703	8.89088	8.05544	8.09973	7.98397	9.62888	9.84658	9.93061	NO
GATA3	GATA binding protein 3	NM_001002295	6.81194	6.88496	6.86219	6.87971	6.7207	6.73658	7.58205	7.65327	7.51779	7.70748	7.69136	7.66233	NO
RHEBL1	Ras homolog enriched in brain like 1	NM_144593	6.17307	6.10038	6.08896	6.14523	6.1166	6.43449	6.71132	6.79324	6.81741	7.28728	7.22151	7.4902	NO
RNU6-42	RNA, U6 small nuclear 42	ENST00000384165	11.7745	11.7579	11.6498	11.3784	11.7384	11.6466	12.4875	12.4515	12.3664	13.0477	13.4009	13.3161	NO
GNG5	guanine nucleotide binding protein (G protein), gamma 5	NM_005274	9.01282	9.01348	9.01542	8.86128	8.82957	8.73878	9.69096	9.66549	9.51327	9.49998	9.43741	9.64534	NO
OCLN	occludin	NM_001205254	9.65453	9.54417	9.71177	10.8155	10.6832	10.8526	10.2637	10.4151	10.2896	11.2017	11.4058	11.3583	NO
IL6ST	interleukin 6 signal transducer (gp130, oncostatin M receptor)	NM_001190981	15.0836	15.0974	15.1651	14.0114	14.0221	14.0112	15.6789	15.567	15.7138	14.6367	14.579	14.6218	NO
TRIQK	triple QxxK/R motif containing	NM_001171795	7.8327	7.9228	7.82439	7.61937	7.56214	7.64203	7.3082	7.31205	7.39885	7.04167	6.94147	6.93595	NO
PCYOX1	prenylcysteine oxidase 1	NM_016297	12.8122	12.8339	12.9272	13.0419	12.9838	13.1159	12.3285	12.2847	12.2633	11.9778	11.9239	12.021	NO
UNC119B	unc-119 homolog B (C. elegans)	NM_001080533	8.34927	8.39402	8.43037	8.16166	8.13583	8.15268	7.89156	7.83022	7.77732	7.58913	7.6499	7.52574	NO
MLPH	melanophilin	NM_001042467	8.23506	8.15296	8.3334	9.13362	8.96786	9.04123	7.70609	7.65292	7.66584	8.46455	8.40585	8.50986	NO
BMP5	bone morphogenetic protein 5	NM_021073	11.5508	11.5833	11.6331	10.0748	10.0147	10.1649	11.0042	10.9922	11.0366	9.28433	9.16207	9.47994	NO
CNTN1	contactin 1	NM_001256063	12.6432	12.5719	12.6892	6.74275	6.65008	6.67572	12.046	12.0175	11.9904	6.12587	6.2796	6.17668	NO
KIF14	kinesin family member 14	NM_014875	11.2389	11.2256	11.3333	11.2348	11.3446	11.3849	10.5001	10.5476	10.5355	10.432	10.457	10.547	NO
PREPL	prolyl endopeptidase-like	NM_001042385	11.2388	11.2009	11.3315	11.5542	11.5604	11.6035	10.55	10.5382	10.584	10.7724	10.6119	10.7406	NO
F2RL2	coagulation factor II (thrombin) receptor-like 2	NM_004101	9.36028	9.47198	9.5012	10.9428	10.7975	10.9609	8.81694	8.73077	8.77138	9.69154	9.68335	9.8849	NO
RHOBTB3	Rho-related BTB domain containing 3	NM_014899	9.92496	9.89799	10.0694	9.34175	9.37603	9.34819	9.23839	9.14993	9.20775	8.30125	8.30833	8.53367	NO
PGPEP1	pyroglutamyl-peptidase I	NM_017712	8.33377	8.18883	8.33137	8.64582	8.46387	8.62099	7.6223	7.59758	7.57758	7.79142	7.76248	7.88972	NO
MMD	monocyte to macrophage differentiation-associated	NM_012329	14.759	14.7804	14.9375	13.8983	14.0189	14.0017	14.0149	13.9213	14.045	12.6824	12.9705	12.8881	NO
HTR1D	5-hydroxytryptamine (serotonin) receptor 1D, G protein-coupled	ENST00000314113	6.84319	6.80282	6.8608	10.4064	10.1575	10.2182	6.12575	5.91479	5.99528	8.52112	8.65686	9.16344	NO
ASPM	asp (abnormal spindle) homolog, microcephaly associated (Drosophila)	NM_001206846	12.1264	12.1936	12.2073	11.864	12.0938	12.0146	11.3218	11.2835	11.3319	10.9938	11.0369	11.1688	NO
SNORD107	small nucleolar RNA, C/D box 107	NR_001293	7.6074	7.75183	7.72865	6.9761	6.96192	7.12426	6.838	6.67365	6.6828	6.31353	6.24172	6.2303	NO
SLC7A11	solute carrier family 7 (anionic amino acid transporter light chain, xc- system), member 11	NM_014331	14.1167	14.2502	14.3042	15.0032	14.9774	14.9838	13.2618	13.1437	13.1464	13.3162	13.23	13.2916	NO
AHNAK2	AHNAK nucleoprotein 2	NM_138420	11.3884	11.484	11.5004	12.6272	12.5478	12.504	10.3862	10.3921	10.1417	11.2479	11.1803	11.4044	NO
GATSL2	GATS protein-like 2	NM_001145064	12.1546	12.2437	12.5223	11.0613	11.0924	11.3073	10.3822	10.4057	10.1221	8.39474	8.62748	8.80931	NO
GATSL1	GATS protein-like 1	NM_001145063	12.5471	12.5967	12.8809	11.4257	11.4517	11.6357	10.5463	10.5107	10.1673	8.24917	8.68533	8.78125	NO
