# Supplementary material for: Influenza A Virus Facilitates Its Infectivity by Activating p53 to Inhibit the Expression of Interferon-Induced Transmembrane Proteins
Source: Front Immunol. 2018 May 31;9:1193. doi: 10.3389/fimmu.2018.01193 (PMC5990591; doi:10.3389/fimmu.2018.01193)
Supplement: Supplementary file 3 [file table_3.xlsx]

## Sheet: overlap-MM&VV (n=720)
Gene Symbol	Description	Accession No.	A549-KO3_M A	A549-KO3_M B	A549-KO3_M C	A549_M A	A549_M B	A549_M C	A549-KO3_V A	A549-KO3_V B	A549-KO3_V C	A549_V A	A549_V B	A549_V C	Reported p53 target	Reported Type I IFN target
GPR37	G protein-coupled receptor 37 (endothelin receptor type B-like)	NM_005302	8.43666	8.28063	8.84798	4.9812	4.45894	4.51037	9.94462	10.3279	9.71743	4.65044	4.79284	5.02155	YES	YES
IRS2	insulin receptor substrate 2	NM_003749	10.1066	10.039	10.2588	7.65106	7.29671	7.41141	10.2174	10.3367	10.0776	7.59384	7.32464	7.74139	YES	YES
AQP3	aquaporin 3 (Gill blood group)	NM_004925	9.89544	9.7231	10.2522	7.2064	7.0771	7.201	9.53495	9.48208	9.31378	7.18942	7.34793	6.75734	YES	YES
KIAA1199	KIAA1199	NM_018689	7.46603	7.75636	8.01417	5.7173	5.59747	5.63779	7.53867	7.66003	7.43731	5.79167	5.70998	5.64301	YES	YES
ARRB1	arrestin, beta 1	NM_004041	11.2741	11.0729	11.4304	10.3093	10.2698	10.3339	10.4787	10.5276	10.2547	9.06541	9.06732	9.16785	YES	YES
ABCG2	ATP-binding cassette, sub-family G (WHITE), member 2	NM_004827	10.2194	10.2543	10.3716	9.19644	9.24974	9.27401	9.90336	9.92982	9.9226	8.48035	8.6078	8.54451	YES	YES
SIDT2	SID1 transmembrane family, member 2	NM_001040455	8.25355	8.15426	8.35072	7.53886	7.68875	7.62892	8.13337	8.11117	8.02146	7.30703	7.34153	7.35913	YES	YES
SLC7A6	solute carrier family 7 (amino acid transporter light chain, y+L system), member 6	NM_001076785	9.85104	9.82482	9.93834	10.6659	10.4349	10.7026	9.84414	9.89314	9.68767	10.3808	10.3252	10.5434	YES	YES
AGAP1	ArfGAP with GTPase domain, ankyrin repeat and PH domain 1	NM_001037131	7.44654	7.39665	7.39843	8.05779	8.03582	8.02371	6.99515	7.00406	6.89236	7.44142	7.56476	7.62606	YES	YES
DOCK4	dedicator of cytokinesis 4	NM_014705	8.56195	8.4778	8.65195	9.98598	9.83441	9.84772	9.34793	9.25161	9.20622	9.99736	9.88102	9.90496	YES	YES
UBASH3B	ubiquitin associated and SH3 domain containing B	NM_032873	11.6691	11.6354	11.7689	12.6474	12.6446	12.6827	11.2923	11.3223	11.0327	12.0398	11.8685	12.051	YES	YES
PLK2	polo-like kinase 2	NM_001252226	10.6778	10.6839	10.8223	11.1761	11.1483	11.2267	10.7492	10.7231	10.5583	11.5316	11.5639	11.786	YES	YES
FDXR	ferredoxin reductase	NM_004110	6.49829	6.57244	6.43845	7.12996	7.20575	7.25695	6.44393	6.44848	6.49988	7.20108	7.26769	7.26607	YES	YES
MGLL	monoglyceride lipase	NM_001003794	6.3734	6.39695	6.49833	7.83148	7.47336	7.51333	6.1772	6.23822	6.08705	7.17689	7.0492	7.08686	YES	YES
SULF2	sulfatase 2	NM_001161841	6.38188	6.3377	6.38111	7.75962	7.72383	7.89637	6.27185	6.15136	6.32296	7.1003	7.20484	7.22261	YES	YES
TGFA	transforming growth factor, alpha	NM_001099691	6.18934	6.08338	6.11455	7.17497	6.89238	7.07561	6.02433	6.03885	5.96884	6.98647	6.92299	7.03557	YES	YES
TNFRSF10B	tumor necrosis factor receptor superfamily, member 10b	NM_003842	8.67911	8.79811	8.87513	9.74309	9.72523	9.75166	9.3118	9.31504	9.06992	10.3037	10.1706	10.3758	YES	YES
CFLAR	CASP8 and FADD-like apoptosis regulator	NM_001127183	7.85279	7.9054	7.90172	8.53923	8.46465	8.50859	8.5322	8.48769	8.4072	9.47798	9.39552	9.62179	YES	YES
NRP2	neuropilin 2	NM_003872	7.50448	7.47209	7.6624	8.76588	8.75169	8.84749	7.80987	7.86221	7.67621	8.79635	8.81957	8.95341	YES	YES
SERPINE1	serpin peptidase inhibitor, clade E (nexin, plasminogen activator inhibitor type 1), member 1	NM_000602	10.5252	10.3711	10.7152	11.7933	11.5642	11.7768	12.0676	12.1298	11.9489	13.0434	13.0771	13.3035	YES	YES
CPM	carboxypeptidase M	NM_001005502	5.43354	5.4813	5.56187	6.11586	6.04301	6.23226	5.60448	5.58688	5.50099	6.59014	6.63405	6.90401	YES	YES
ACTA2	actin, alpha 2, smooth muscle, aorta	NM_001141945	6.40946	6.45033	6.33585	7.75346	7.76643	7.65502	6.80886	6.55032	6.70001	7.72217	7.63213	7.76143	YES	YES
CDKN1A	cyclin-dependent kinase inhibitor 1A (p21, Cip1)	NM_000389	7.78949	7.90794	7.64899	8.78608	8.94124	8.75161	7.80667	7.75764	7.98462	8.86435	8.98588	8.84108	YES	YES
VCAN	versican	NM_001126336	13.7207	13.8956	14.0259	15.1317	15.2472	15.2346	13.371	13.3771	13.3307	14.3647	14.435	14.528	YES	YES
SESN1	sestrin 1	NM_001199933	5.81828	6.02934	5.99977	7.22018	6.89262	7.12806	6.03727	6.13661	5.94994	7.2191	7.06918	7.3217	YES	YES
CCNG1	cyclin G1	NM_004060	11.6367	11.6344	11.7709	13.0982	13.1248	13.207	11.3552	11.443	11.4109	12.6701	12.6517	12.8349	YES	YES
BTG2	BTG family, member 2	NM_006763	6.22933	6.42534	6.17352	7.25321	7.15347	7.51521	6.41833	6.51148	6.46586	7.71543	7.76347	7.99622	YES	YES
BAX	BCL2-associated X protein	NM_004324	8.3728	8.36421	8.66194	9.96423	9.78501	10.0311	8.29142	8.3238	8.23354	9.45937	9.58997	9.63387	YES	YES
TNFRSF10D	tumor necrosis factor receptor superfamily, member 10d, decoy with truncated death domain	NM_003840	7.90468	8.06522	8.20303	9.57859	9.35755	9.38932	7.59958	7.60507	7.48513	8.95125	8.93187	9.0492	YES	YES
GADD45A	growth arrest and DNA-damage-inducible, alpha	NM_001199741	7.49394	7.48116	7.4745	8.08924	8.0398	8.098	7.96619	8.09975	8.09065	9.23794	9.47642	9.63086	YES	YES
GDF15	growth differentiation factor 15	NM_004864	11.046	10.7345	11.1323	13.1516	12.7885	12.9665	10.7302	10.8681	10.1222	12.3475	12.4226	12.8916	YES	YES
FAS	Fas (TNF receptor superfamily, member 6)	NM_000043	6.82549	6.77554	6.37477	7.84323	7.93449	7.88288	7.48366	7.39324	7.54071	8.94836	9.09754	9.35792	YES	YES
AEN	apoptosis enhancing nuclease	NM_022767	7.10297	7.39978	7.17276	8.84442	8.68757	9.00916	7.53751	7.95706	7.58043	9.25928	9.13787	9.7603	YES	YES
DDB2	damage-specific DNA binding protein 2, 48kDa	NM_000107	8.76397	8.74348	9.09133	10.9389	11.0086	10.954	8.45452	8.47623	8.43479	10.1195	10.1251	10.3065	YES	YES
TOX	thymocyte selection-associated high mobility group box	NM_014729	5.54216	5.46398	5.48741	7.9798	7.97273	7.94258	5.63709	5.43844	5.74846	7.44694	7.55176	7.86109	YES	YES
MDM2	Mdm2, p53 E3 ubiquitin protein ligase homolog (mouse)	NM_002392	10.802	10.7676	10.9214	12.3462	12.3502	12.3371	10.8985	10.8425	10.7716	13.2749	13.3167	13.4285	YES	YES
PDE3A	phosphodiesterase 3A, cGMP-inhibited	NM_000921	10.9449	11.0884	11.3166	5.46601	5.51143	5.64633	11.8637	11.9505	11.8052	5.61332	5.52476	5.65906	YES	NO
PTGS2	prostaglandin-endoperoxide synthase 2 (prostaglandin G/H synthase and cyclooxygenase)	NM_000963	13.6183	13.6748	13.8697	8.45643	8.58508	8.43957	14.2596	14.1727	14.2062	8.3675	8.42482	8.92556	YES	NO
SLC9A2	solute carrier family 9, subfamily A (NHE2, cation proton antiporter 2), member 2	NM_003048	9.29135	9.29935	9.79073	6.67129	6.51904	6.65604	8.7096	8.7944	8.5873	6.0986	5.91791	5.83857	YES	NO
INPP4B	inositol polyphosphate-4-phosphatase, type II, 105kDa	NM_001101669	8.03764	7.96882	8.22589	5.7261	5.7735	5.8226	7.94773	8.00043	7.83523	5.79122	5.67708	5.72019	YES	NO
BAMBI	BMP and activin membrane-bound inhibitor homolog (Xenopus laevis)	NM_012342	9.26627	9.62062	10.0151	7.21738	6.96623	6.78363	9.56052	9.67062	9.58151	7.56692	7.68441	7.9271	YES	NO
STEAP2	STEAP family member 2, metalloreductase	NM_001040665	8.85351	8.89775	8.98539	7.86542	7.90176	7.79639	8.97492	9.04292	8.90228	7.39999	7.10503	7.29449	YES	NO
LGR4	leucine-rich repeat containing G protein-coupled receptor 4	NM_018490	14.625	14.5323	14.7695	13.3452	13.4234	13.4117	14.9777	14.8776	14.881	13.3661	13.3345	13.4215	YES	NO
FAM59A	family with sequence similarity 59, member A	NM_001242409	8.44919	8.47122	8.64179	7.33492	7.2853	7.36804	8.74182	8.70448	8.53985	7.12985	7.29234	7.23171	YES	NO
LGSN	lengsin, lens protein with glutamine synthetase domain	NM_001143940	10.3064	10.4358	10.6074	9.34398	9.21046	9.40902	10.0039	9.97595	9.85613	8.59475	8.60326	8.86814	YES	NO
RDH10	retinol dehydrogenase 10 (all-trans)	NM_172037	11.6143	11.4274	11.6957	10.0316	9.82868	10.0068	11.2542	11.0689	10.926	9.75252	9.6469	9.75521	YES	NO
SERINC5	serine incorporator 5	NM_001174071	10.784	10.9291	11.0403	9.70968	9.60913	9.65278	10.33	10.3817	10.2721	8.95783	9.08425	9.11959	YES	NO
TMEM106B	transmembrane protein 106B	NM_001134232	11.4386	11.4368	11.4869	10.5283	10.461	10.4238	11.4481	11.5233	11.4754	10.2987	10.1618	10.2434	YES	NO
CYP4F3	cytochrome P450, family 4, subfamily F, polypeptide 3	NM_000896	8.35895	8.34185	8.61068	7.48961	7.55624	7.43425	8.05663	7.96835	7.90156	7.05533	6.81337	6.86755	YES	NO
ENPP1	ectonucleotide pyrophosphatase/phosphodiesterase 1	NM_006208	10.2694	10.4444	10.5648	9.56649	9.54696	9.68175	10.8204	10.8513	10.8922	9.47893	9.77774	9.77009	YES	NO
PDLIM5	PDZ and LIM domain 5	NM_001011513	9.8518	9.87384	10.1084	8.65729	8.62416	8.60964	9.75128	9.7877	9.59033	8.60763	8.68248	8.79173	YES	NO
PTPRJ	protein tyrosine phosphatase, receptor type, J	NM_001098503	12.7463	12.7529	12.8998	11.9642	11.9614	12.0098	12.6944	12.5965	12.5476	11.4686	11.5287	11.6135	YES	NO
PADI3	peptidyl arginine deiminase, type III	NM_016233	8.6589	8.48083	8.69149	7.51517	7.48225	7.47487	7.98733	8.05165	7.85713	7.06955	6.97365	6.88672	YES	NO
DSC3	desmocollin 3	NM_001941	8.17609	8.085	8.46889	7.31633	7.29053	7.21751	7.78262	7.9348	7.82677	6.96969	6.72083	6.94821	YES	NO
TMEM2	transmembrane protein 2	NM_001135820	13.5545	13.5973	13.6808	12.8594	13.0346	12.9479	13.6542	13.5812	13.6398	12.7036	12.9305	12.8742	YES	NO
PPM1L	protein phosphatase, Mg2+/Mn2+ dependent, 1L	NM_139245	6.17839	6.17141	6.25376	5.46897	5.48068	5.5285	6.14659	6.29777	6.30912	5.46424	5.66637	5.54306	YES	NO
AMOTL1	angiomotin like 1	NM_130847	8.66172	8.5069	8.73629	7.99303	8.0876	8.02894	8.28639	8.30413	8.16869	7.70957	7.67582	7.75228	YES	NO
METTL8	methyltransferase like 8	NM_024770	8.25611	8.52389	8.47227	9.31768	9.40339	9.32209	8.4654	8.53287	8.44667	8.99543	8.97873	8.9532	YES	NO
EPB41L4B	erythrocyte membrane protein band 4.1 like 4B	NM_018424	7.7667	7.82815	7.88129	8.40998	8.40386	8.37408	7.54936	7.49476	7.42747	8.08104	7.96478	8.06063	YES	NO
WNT7B	wingless-type MMTV integration site family, member 7B	NM_058238	6.34462	6.30966	6.33378	6.99092	6.95768	6.99609	6.23869	6.34266	6.26848	6.85225	6.80509	6.99511	YES	NO
NBEAL1	neurobeachin-like 1	NM_001114132	8.7005	8.818	8.88879	9.59876	9.56718	9.58942	8.40914	8.33403	8.20203	9.01502	8.98958	9.17783	YES	NO
BMP7	bone morphogenetic protein 7	NM_001719	5.60723	5.70509	5.64128	6.36772	6.46178	6.46541	5.51174	5.43212	5.62034	6.15497	6.19913	6.30187	YES	NO
EFR3B	EFR3 homolog B (S. cerevisiae)	NM_014971	6.99784	6.93055	6.97382	7.91441	7.79928	7.78903	6.74767	6.79921	6.93578	7.47018	7.58888	7.58372	YES	NO
TGFBRAP1	transforming growth factor, beta receptor associated protein 1	NM_001142621	8.86724	8.89784	8.96874	9.60898	9.61187	9.66813	8.80181	8.88966	8.63509	9.56002	9.48398	9.63952	YES	NO
LAMA3	laminin, alpha 3	NM_000227	7.69865	7.73893	7.8586	8.75303	8.61939	8.63301	7.70326	7.68522	7.55665	8.52807	8.44454	8.59111	YES	NO
AHNAK2	AHNAK nucleoprotein 2	NM_138420	11.3884	11.484	11.5004	12.6272	12.5478	12.504	10.3862	10.3921	10.1417	11.2479	11.1803	11.4044	YES	NO
POLH	polymerase (DNA directed), eta	NM_006502	7.502	7.51522	7.68927	8.5829	8.4351	8.68423	7.15005	7.17751	7.16427	8.0353	8.07651	8.29306	YES	NO
PPM1D	protein phosphatase, Mg2+/Mn2+ dependent, 1D	NM_003620	9.60624	9.61705	9.6188	10.2158	10.1332	10.1923	9.69013	9.675	9.54513	10.5249	10.6022	10.6552	YES	NO
FMNL2	formin-like 2	NM_052905	10.5838	10.4395	10.6592	11.8428	11.8065	11.7714	11.0078	10.9741	10.807	11.9326	11.8802	11.9057	YES	NO
STEAP3	STEAP family member 3, metalloreductase	NM_001008410	8.13977	8.1477	8.23717	9.59188	9.44341	9.52269	8.10054	7.981	7.83147	8.9121	8.7664	9.03995	YES	NO
SESN2	sestrin 2	NM_031459	6.15502	6.19031	6.09204	6.75752	6.66518	6.918	6.19978	6.1666	6.21294	6.94397	7.15201	7.3308	YES	NO
RRM2B	ribonucleotide reductase M2 B (TP53 inducible)	NM_001172477	10.571	10.543	10.7209	11.1787	11.2763	11.2438	10.442	10.4447	10.3999	11.4359	11.3609	11.5117	YES	NO
BMP2K	BMP2 inducible kinase	NM_017593	8.7512	8.79404	8.80618	9.33212	9.30759	9.37125	8.51318	8.66024	8.43364	9.56563	9.51517	9.55282	YES	NO
CHRNA7	cholinergic receptor, nicotinic, alpha 7 (neuronal)	NM_000746	6.11089	6.28913	6.25279	6.73337	6.76781	6.83647	6.087	6.13781	6.04709	7.03666	7.12406	7.16021	YES	NO
MOSPD1	motile sperm domain containing 1	NM_019556	11.1591	11.1551	11.0515	12.0985	12.0871	12.296	10.4477	10.4984	10.3618	11.3512	11.6437	11.5071	YES	NO
C12orf5	chromosome 12 open reading frame 5	NM_020375	7.61914	7.48585	7.72592	8.7552	8.7523	8.74064	7.99186	7.99872	7.90251	8.74282	9.08786	9.15181	YES	NO
WDR63	WD repeat domain 63	NM_145172	5.12381	5.30234	5.08708	6.47705	6.39818	6.65307	5.15301	5.03081	5.22409	6.25449	6.17894	6.42604	YES	NO
EGFR	epidermal growth factor receptor	NM_005228	11.1201	11.0266	11.2503	12.7311	12.5111	12.643	11.0738	11.0057	10.7665	12.5067	12.3909	12.5343	YES	NO
CCBE1	collagen and calcium binding EGF domains 1	NM_133459	6.31867	6.26562	5.92778	8.04418	7.98367	8.03734	6.17667	5.69584	6.24953	7.73613	7.62244	7.81044	YES	NO
NR5A2	nuclear receptor subfamily 5, group A, member 2	NM_003822	9.62708	9.45768	9.62651	11.5721	11.6061	11.6138	8.84488	8.86893	8.58772	10.8633	10.6464	10.9127	YES	NO
CYFIP2	cytoplasmic FMR1 interacting protein 2	NM_001037332	7.50459	7.52402	7.72507	9.96287	10.0027	10.1943	7.27365	7.19334	7.10786	9.24501	9.32684	9.55984	YES	NO
SFN	stratifin	NM_006142	10.8827	10.8168	11.1549	13.2535	13.2534	13.4374	11.1362	11.1394	10.9043	13.2049	13.3187	13.5369	YES	NO
CFH	complement factor H	NM_000186	10.3936	10.205	10.5566	5.51324	5.48529	5.29814	13.0421	12.8525	12.9985	6.45455	6.64738	6.5969	NO	YES
FLRT3	fibronectin leucine rich transmembrane protein 3	NM_013281	12.0326	12.0523	12.2689	6.33966	5.96515	6.1994	12.6238	12.7877	12.687	5.91852	6.35405	6.59432	NO	YES
ST8SIA4	ST8 alpha-N-acetyl-neuraminide alpha-2,8-sialyltransferase 4	NM_005668	9.49423	9.42276	9.61249	6.5596	6.53765	6.28025	11.4971	11.4907	11.6407	6.74098	6.92114	6.8514	NO	YES
ID1	inhibitor of DNA binding 1, dominant negative helix-loop-helix protein	NM_002165	10.3125	10.6748	10.8409	7.57564	7.77889	7.68472	11.119	11.4967	10.9275	7.62322	7.67614	7.8418	NO	YES
IQGAP2	IQ motif containing GTPase activating protein 2	NM_006633	10.7923	10.7949	11.0294	7.68241	7.90196	7.86225	11.4512	11.4087	11.4321	8.17591	8.34506	8.38642	NO	YES
GPR141	G protein-coupled receptor 141	NM_181791	7.70883	7.99636	7.99925	5.67898	5.49016	5.82832	8.42209	8.45772	8.0485	5.72813	5.61224	5.23985	NO	YES
SPTSSA	serine palmitoyltransferase, small subunit A	NM_138288	12.0434	12.0472	12.1824	9.7359	9.55507	9.67454	12.7008	12.6081	12.6186	9.78837	9.9671	9.87187	NO	YES
CASP4	caspase 4, apoptosis-related cysteine peptidase	NM_001225	6.79166	6.59929	7.07136	5.6664	5.62872	5.63799	8.99411	8.87773	8.70697	6.19084	6.4067	6.24574	NO	YES
EPB41L4A	erythrocyte membrane protein band 4.1 like 4A	NM_022140	8.63927	8.42135	8.89676	5.51853	5.46407	5.50484	7.98355	7.96707	7.85937	5.52675	5.60117	5.34009	NO	YES
TSPAN13	tetraspanin 13	NM_014399	11.1188	11.2539	11.3048	9.5552	9.40326	9.55174	11.39	11.3895	11.5265	8.88602	9.07986	9.00831	NO	YES
GABRE	gamma-aminobutyric acid (GABA) A receptor, epsilon	NM_004961	6.62836	6.5115	6.64231	5.79493	5.76342	5.68143	8.55293	8.51153	8.05699	6.32857	6.15754	6.22641	NO	YES
CALCRL	calcitonin receptor-like	NM_005795	7.81414	7.60967	8.14428	4.78549	4.8567	4.85564	7.34637	7.21072	7.0647	5.02556	5.09113	4.94693	NO	YES
ID4	inhibitor of DNA binding 4, dominant negative helix-loop-helix protein	NM_001546	6.70664	6.82593	6.93952	5.88028	5.47702	5.69128	8.06209	8.08148	8.23072	6.15696	5.91395	5.90724	NO	YES
FAM46A	family with sequence similarity 46, member A	NM_017633	7.50124	7.57695	7.748	6.29941	6.36048	6.22796	9.32522	9.39883	8.98293	7.15139	7.26868	7.34997	NO	YES
CD38	CD38 molecule	NM_001775	8.81934	8.99748	9.12071	6.94158	6.65951	6.83934	12.6507	12.4886	12.5377	10.4028	10.474	10.5272	NO	YES
CYP1B1	cytochrome P450, family 1, subfamily B, polypeptide 1	NM_000104	7.56571	7.45167	7.70749	6.68721	6.81577	6.82694	8.76017	8.71571	8.34286	6.7966	6.72625	6.81117	NO	YES
FN1	fibronectin 1	NM_002026	13.3123	13.4054	13.5096	11.6427	11.7638	11.7552	14.2323	14.2524	14.2037	12.0407	12.339	12.3023	NO	YES
HGF	hepatocyte growth factor (hepapoietin A; scatter factor)	NM_000601	7.30964	7.12339	7.49853	5.26518	5.2507	5.02308	7.227	7.06975	6.95147	5.17494	5.29913	5.05269	NO	YES
KCNJ2	potassium inwardly-rectifying channel, subfamily J, member 2	NM_000891	8.64316	8.65259	8.83293	7.46533	7.18599	7.34789	9.99007	10.1149	9.85913	8.09106	7.76958	8.18209	NO	YES
TGFBR2	transforming growth factor, beta receptor II (70/80kDa)	NM_001024847	12.6797	12.6457	12.8726	11.2478	11.3169	11.2534	12.1301	12.2191	12.0342	10.1788	10.2798	10.3883	NO	YES
TMEM205	transmembrane protein 205	NM_001145416	10.8075	10.973	10.9475	9.4546	9.38626	9.5171	10.9093	10.9864	10.9039	9.20528	9.0719	9.07802	NO	YES
TCF4	transcription factor 4	NM_001083962	7.21387	7.13329	7.18863	6.22956	6.13616	6.1974	8.17816	8.24167	7.86278	6.41475	6.49759	6.39107	NO	YES
FAM198B	family with sequence similarity 198, member B	NM_001031700	7.33433	7.44347	7.45193	5.37893	5.34245	5.18028	7.03391	7.06165	6.76433	5.29956	5.26247	5.18315	NO	YES
RBMS3	RNA binding motif, single stranded interacting protein 3	NM_001003792	8.41566	8.35238	8.84313	6.97601	7.04568	7.16252	8.78732	8.79183	8.60187	7.06056	7.02062	6.92012	NO	YES
BMPR1B	bone morphogenetic protein receptor, type IB	NM_001203	9.61882	9.55859	9.80534	8.27258	8.24377	8.20302	9.49474	9.40063	9.4442	7.62246	7.66224	7.74812	NO	YES
GALC	galactosylceramidase	NM_000153	8.99862	8.75736	9.17863	7.36583	7.26778	7.38883	8.99331	9.04015	9.10312	7.29146	7.16954	7.27266	NO	YES
ATP2B1	ATPase, Ca++ transporting, plasma membrane 1	NM_001001323	14.2995	14.2302	14.3274	12.9196	12.8473	12.7773	14.2345	14.1531	14.2306	12.432	12.4936	12.562	NO	YES
SOX4	SRY (sex determining region Y)-box 4	NM_003107	10.2187	10.4284	10.4369	9.03566	9.10325	9.04428	10.6929	10.6694	10.5382	8.79762	9.02567	8.97365	NO	YES
CPD	carboxypeptidase D	NM_001199775	14.3845	14.3763	14.5482	12.9116	12.8753	12.9252	14.2691	14.1828	14.2556	12.5833	12.6899	12.6446	NO	YES
MANSC1	MANSC domain containing 1	NM_018050	9.5631	9.4026	9.93205	7.56745	7.43338	7.8735	9.23687	9.185	9.13443	7.58022	7.50351	7.86676	NO	YES
MAP2	microtubule-associated protein 2	NM_001039538	6.0729	6.04214	6.05632	5.22943	5.41063	5.35076	7.46695	7.61257	7.30904	5.86349	5.82687	6.00022	NO	YES
PLXNA2	plexin A2	NM_025179	6.58625	6.61803	6.68831	5.72562	5.71994	5.67609	7.30221	7.36568	7.18245	5.79773	5.79337	5.73154	NO	YES
AHR	aryl hydrocarbon receptor	NM_001621	13.8955	13.9004	14.036	12.1179	12.0235	12.1248	14.16	14.0365	14.1729	12.6486	12.6758	12.7704	NO	YES
DPY19L1	dpy-19-like 1 (C. elegans)	NM_015283	12.9727	13.1111	13.0991	12.2798	12.358	12.3095	13.6884	13.5247	13.663	12.145	12.1883	12.2023	NO	YES
MARCKS	myristoylated alanine-rich protein kinase C substrate	NM_002356	11.8567	11.9345	12.1251	10.7669	10.9264	10.6684	11.6443	11.6958	11.4523	10.1585	10.1553	10.39	NO	YES
JUP	junction plakoglobin	NM_002230	13.4645	13.2991	13.6154	12.4312	12.2359	12.4245	13.2127	13.2619	13.0108	11.574	11.7485	11.7851	NO	YES
PRKCA	protein kinase C, alpha	NM_002737	13.0337	12.9603	13.1727	12.3844	12.3469	12.3372	11.9725	12.0421	11.7884	10.5126	10.4888	10.6202	NO	YES
PDE4B	phosphodiesterase 4B, cAMP-specific	NM_001037339	7.86634	7.85799	8.00743	6.65588	6.80832	6.80203	8.70055	8.66722	8.64393	7.29934	7.24279	7.31625	NO	YES
SRPX2	sushi-repeat containing protein, X-linked 2	NM_014467	7.62124	7.65804	7.86652	6.38698	6.10698	6.45386	7.30674	7.41332	7.09272	5.97562	5.92412	5.87319	NO	YES
ID3	inhibitor of DNA binding 3, dominant negative helix-loop-helix protein	NM_002167	8.76643	8.68922	9.04729	7.56678	7.47812	7.67971	9.48249	9.48644	9.2938	7.91788	8.12607	8.36865	NO	YES
GUCY1A2	guanylate cyclase 1, soluble, alpha 2	NM_000855	7.4311	7.6125	7.84166	5.54477	5.66765	5.64943	6.98132	7.17284	6.78334	5.64476	5.63184	5.37269	NO	YES
PLSCR4	phospholipid scramblase 4	NM_001128304	7.05422	7.08947	7.01752	6.21962	6.20076	6.33391	8.17429	8.11605	7.95625	6.83385	6.81579	6.75677	NO	YES
CCPG1	cell cycle progression 1	NM_001204450	10.1559	10.0631	10.2495	9.41355	9.44914	9.42062	10.0536	9.96092	10.0838	8.69588	8.82034	9.0584	NO	YES
CUX1	cut-like homeobox 1	NM_001202543	9.79254	9.85792	10.1294	8.99495	8.99597	9.06826	9.73917	9.76877	9.49723	8.49322	8.54121	8.64263	NO	YES
BTG1	B-cell translocation gene 1, anti-proliferative	NM_001731	10.851	10.9242	10.9694	9.71714	9.58401	9.58012	10.6553	10.7153	10.5645	9.53158	9.44228	9.48968	NO	YES
SYCP2	synaptonemal complex protein 2	NM_014258	7.88669	7.83731	8.00721	6.82359	7.00007	6.98783	7.87091	7.92543	7.81494	6.72906	6.61112	6.84321	NO	YES
HIF1A	hypoxia inducible factor 1, alpha subunit (basic helix-loop-helix transcription factor)	NM_001243084	16.0402	15.8826	16.0765	14.9788	14.8834	14.8686	16.2212	16.1054	16.1503	15.1532	15.0315	15.0127	NO	YES
RASSF9	Ras association (RalGDS/AF-6) domain family (N-terminal) member 9	NM_005447	8.3983	8.60481	8.58464	7.30201	7.2757	7.47622	8.3993	8.56603	8.36222	7.48935	6.98681	7.31993	NO	YES
CLEC2D	C-type lectin domain family 2, member D	NM_001004419	7.24406	7.43204	7.39701	6.61425	6.34175	6.29828	7.61437	7.37161	7.39043	6.08396	6.31459	6.44683	NO	YES
NRIP1	nuclear receptor interacting protein 1	NM_003489	12.8556	12.8805	12.9795	12.119	12.1697	12.1899	12.9289	12.9595	12.9345	11.8821	11.8525	11.811	NO	YES
IFITM2	interferon induced transmembrane protein 2	NM_006435	11.2838	10.9745	11.7111	9.21335	8.89451	9.11277	15.6892	15.7325	15.5989	14.5434	14.6621	14.7341	NO	YES
LNPEP	leucyl/cystinyl aminopeptidase	NM_005575	11.1368	11.1538	11.2479	10.7012	10.6061	10.5887	12.392	12.2952	12.3374	11.3525	11.2515	11.3379	NO	YES
CAST	calpastatin	NM_001042440	11.895	11.8841	12.1	11.0529	11.1048	11.1178	12.2296	12.1896	12.1342	11.1818	11.2144	11.2223	NO	YES
TMCC1	transmembrane and coiled-coil domain family 1	NM_001017395	8.47167	8.45551	8.62637	7.76288	7.7315	7.75809	8.61493	8.62129	8.4703	7.59359	7.65503	7.69245	NO	YES
IFITM1	interferon induced transmembrane protein 1	NM_003641	7.40114	7.45481	7.6085	6.89288	6.81482	6.72684	12.4842	12.4414	12.4932	11.5213	11.531	11.7995	NO	YES
KITLG	KIT ligand	NM_000899	8.07566	8.028	8.23199	6.90618	6.87436	6.90707	7.91238	7.96506	7.86596	6.92718	6.96376	7.08153	NO	YES
VTN	SEBOX homeobox; vitronectin	NM_000638	7.18573	7.18595	7.25916	6.19435	6.30309	6.27543	7.3559	7.2722	7.38022	6.41099	6.49768	6.40733	NO	YES
MEST	mesoderm specific transcript homolog (mouse)	NM_001253900	8.2307	8.26435	8.46392	7.35633	7.41268	7.47222	8.34555	8.39197	8.40331	7.46128	7.4242	7.47304	NO	YES
B4GALT5	UDP-Gal:betaGlcNAc beta 1,4- galactosyltransferase, polypeptide 5	NM_004776	13.172	13.0684	13.3777	11.7451	11.6348	11.8099	14.266	14.1606	14.1106	13.2616	13.2338	13.5449	NO	YES
SLC39A8	solute carrier family 39 (zinc transporter), member 8	NM_001135146	8.20968	8.0039	8.27725	7.12721	7.13818	7.21108	8.1198	8.23878	8.16189	7.25502	7.29632	7.17899	NO	YES
EMP1	epithelial membrane protein 1	NM_001423	7.47225	7.47329	7.5838	6.82332	6.58858	6.67457	8.47216	8.42889	8.31707	7.45645	7.52628	7.62553	NO	YES
IL15	interleukin 15	NM_000585	6.20327	6.22206	6.30377	5.6896	5.64706	5.47252	6.94618	6.90437	6.7638	5.92264	6.16411	6.03006	NO	YES
IFITM3	interferon induced transmembrane protein 3	NM_021034	9.63024	9.27269	9.6138	8.07834	7.77034	8.04363	13.721	13.8624	13.6875	12.8062	12.8768	12.965	NO	YES
RDX	radixin	NM_002906	12.1216	12.0087	12.205	11.4545	11.5853	11.5825	11.7583	11.7694	11.6851	10.9575	10.9093	10.9318	NO	YES
TMEM144	transmembrane protein 144	NM_018342	7.78901	7.8811	7.90336	7.06385	6.98487	7.05636	7.91774	7.85204	7.85919	6.95749	7.0749	7.03116	NO	YES
HEXA	hexosaminidase A (alpha polypeptide)	NM_000520	11.0632	11.0858	11.198	10.4846	10.5597	10.6357	11.0816	11.0554	10.9633	10.2035	10.2306	10.2341	NO	YES
PTPLB	protein tyrosine phosphatase-like (proline instead of catalytic arginine), member b	NM_198402	11.7717	11.8546	11.923	11.3599	11.262	11.2855	11.4204	11.3646	11.3933	10.5697	10.5902	10.6711	NO	YES
NUMA1	nuclear mitotic apparatus protein 1	NM_006185	9.49355	9.44542	9.63209	8.83303	8.87298	8.90481	9.22923	9.27146	9.12318	8.3844	8.44725	8.67118	NO	YES
CD44	CD44 molecule (Indian blood group)	NM_000610	12.7903	12.7744	12.969	12.2497	12.1478	12.2226	13.182	13.1725	13.0604	12.4181	12.4037	12.5667	NO	YES
ATRN	attractin	NM_001207047	11.2413	11.2462	11.407	10.6763	10.6039	10.6737	11.1798	11.2353	11.0704	10.4391	10.4357	10.5317	NO	YES
CFHR1	complement factor H-related 1	NM_002113	6.17173	6.43956	6.36568	5.41137	5.40822	5.55725	6.19113	6.18492	6.05	5.45416	5.59163	5.41467	NO	YES
C4BPA	complement component 4 binding protein, alpha	NM_000715	6.31019	6.62665	6.6066	5.40433	5.46711	5.21286	6.15833	6.19342	6.06116	5.51102	5.43764	5.42167	NO	YES
FAM13A	family with sequence similarity 13, member A	NM_001015045	7.68412	7.66235	7.79548	6.83827	6.88497	6.89747	7.9531	8.12674	8.01742	7.28391	7.33144	7.31173	NO	YES
NET1	neuroepithelial cell transforming 1	NM_001047160	11.7439	11.6588	11.9188	10.82	10.7816	10.9108	11.3105	11.3484	11.1905	10.5947	10.5384	10.6626	NO	YES
LPGAT1	lysophosphatidylglycerol acyltransferase 1	NM_014873	10.9497	10.9192	11.0467	10.4535	10.3652	10.4939	10.8827	10.8253	10.8325	10.1681	10.069	10.1816	NO	YES
ADK	adenosine kinase	NM_001123	10.1357	10.0672	9.98278	10.6012	10.6901	10.7674	9.76257	9.84497	9.80204	10.2425	10.3169	10.3666	NO	YES
AMD1	adenosylmethionine decarboxylase 1	NM_001033059	12.8426	12.8196	12.8559	13.2976	13.4384	13.4907	12.6115	12.5216	12.6278	13.1292	13.0993	13.23	NO	YES
RALB	v-ral simian leukemia viral oncogene homolog B (ras related; GTP binding protein)	NM_002881	9.35868	9.30642	9.33162	9.89006	9.93179	9.79312	9.40353	9.38292	9.33857	9.84796	9.88581	9.92048	NO	YES
AHNAK	AHNAK nucleoprotein	NM_001620	8.97767	9.11588	9.13653	9.98562	9.84048	9.80211	8.87399	8.81557	8.78559	9.3251	9.25745	9.46046	NO	YES
EPHB2	EPH receptor B2	NM_004442	6.90371	6.88576	6.75719	7.5854	7.4555	7.4941	6.65985	6.66335	6.7864	7.13264	7.17442	7.23764	NO	YES
APBB1IP	amyloid beta (A4) precursor protein-binding, family B, member 1 interacting protein	NM_019043	7.67729	7.62977	7.79869	8.23052	8.12955	8.22826	7.27831	7.34821	7.31726	7.82751	7.86093	8.00758	NO	YES
CUL3	cullin 3	NM_003590	11.4675	11.3962	11.4784	12.236	12.2637	12.2209	11.3154	11.3622	11.322	11.8565	11.8002	11.8546	NO	YES
CTNNAL1	catenin (cadherin-associated protein), alpha-like 1	NM_003798	9.52703	9.54249	9.6464	10.5335	10.6352	10.7107	9.22861	9.39452	9.23955	9.77783	9.71495	9.86215	NO	YES
SLC6A6	solute carrier family 6 (neurotransmitter transporter, taurine), member 6	NM_001134367	12.1132	12.1287	12.242	13.1952	13.2094	13.3095	12.4059	12.3836	12.3807	12.9225	12.8291	12.9481	NO	YES
NEK6	NIMA (never in mitosis gene a)-related kinase 6	NM_001145001	7.73361	7.77722	7.91617	8.48418	8.31039	8.41379	7.56737	7.65287	7.60246	8.16698	8.16489	8.36514	NO	YES
NRXN3	neurexin 3	NM_001105250	5.75551	5.88875	5.7348	6.48345	6.53876	6.37522	5.68565	5.67491	5.69141	6.23757	6.26616	6.14188	NO	YES
ARHGAP29	Rho GTPase activating protein 29	NM_004815	10.6927	10.6116	10.7599	11.4436	11.5336	11.5525	10.1897	10.209	10.1968	10.7635	10.7658	11.0071	NO	YES
LIMS1	LIM and senescent cell antigen-like domains 1	NM_001193482	8.13484	8.08258	8.20433	8.6144	8.64586	8.68065	7.96493	7.96999	8.04891	8.53838	8.47584	8.54312	NO	YES
KDM3A	lysine (K)-specific demethylase 3A	NM_001146688	9.2959	9.31414	9.448	9.90983	9.86745	9.86781	9.66444	9.61828	9.60878	10.1776	10.2234	10.271	NO	YES
MST4	serine/threonine protein kinase MST4	NM_001042452	10.436	10.4493	10.5715	11.2722	11.3514	11.3945	10.3233	10.4061	10.4661	11.0124	10.9528	11.0645	NO	YES
NNMT	nicotinamide N-methyltransferase	NM_006169	8.07094	8.09778	8.10927	8.98192	8.95603	9.03616	8.6045	8.60361	8.42381	9.15703	9.21159	9.37469	NO	YES
PLXDC2	plexin domain containing 2	NM_032812	4.64627	4.66737	4.65842	5.43363	5.38522	5.44916	4.66327	4.60428	4.78156	5.32258	5.29415	5.50364	NO	YES
RRAS2	related RAS viral (r-ras) oncogene homolog 2	NM_001102669	9.23175	9.28387	9.37873	9.88318	9.91586	9.92277	9.69563	9.77985	9.76345	10.4069	10.3765	10.4749	NO	YES
TSPAN7	tetraspanin 7	NM_004615	5.9321	5.95183	5.9101	7.04646	7.10757	6.92049	5.89957	5.8831	5.97319	6.55011	6.7313	6.51262	NO	YES
HERC5	HECT and RLD domain containing E3 ubiquitin protein ligase 5	NM_016323	6.70607	6.65624	6.94464	8.34921	8.41859	8.37807	13.862	13.6824	13.8097	14.4397	14.4574	14.6143	NO	YES
FXYD5	FXYD domain containing ion transport regulator 5	NM_001164605	7.73542	7.79298	7.97263	8.53345	8.47536	8.49352	7.88666	7.85142	7.84844	8.54463	8.46867	8.50629	NO	YES
SYNE1	spectrin repeat containing, nuclear envelope 1	NM_033071	6.22207	6.2376	6.23319	7.22806	7.094	7.04381	6.12574	6.06028	6.0617	6.72817	6.57864	6.71161	NO	YES
UGCG	UDP-glucose ceramide glucosyltransferase	NM_003358	9.30108	9.21631	9.44765	10.109	10.0605	10.1908	9.86733	9.8879	9.7805	10.6027	10.525	10.4666	NO	YES
NCOA1	nuclear receptor coactivator 1	NM_003743	9.77927	9.77272	9.96097	10.5865	10.5714	10.5059	9.86098	9.98456	9.86113	10.5338	10.4656	10.5987	NO	YES
GCNT2	glucosaminyl (N-acetyl) transferase 2, I-branching enzyme (I blood group)	NM_001491	8.12336	8.15143	8.2427	9.31352	9.21436	9.30812	8.78834	8.68058	8.62001	9.33862	9.37271	9.38451	NO	YES
C2orf47	chromosome 2 open reading frame 47	NM_024520	8.52632	8.62933	8.59855	9.26512	9.161	9.04531	8.86372	8.77709	8.91025	9.61655	9.48021	9.5317	NO	YES
TTLL4	tubulin tyrosine ligase-like family, member 4	NM_014640	8.09783	8.1598	8.35911	9.10366	9.09975	9.12078	8.19519	8.26362	8.14423	8.82563	8.87984	9.05811	NO	YES
PALLD	palladin, cytoskeletal associated protein	NM_001166108	8.62416	8.60173	8.76772	9.3762	9.49467	9.55934	8.17988	8.30759	8.08362	8.79191	8.86745	9.03736	NO	YES
AGPS	alkylglycerone phosphate synthase	NM_003659	11.1899	11.0528	11.1555	11.7773	11.8326	11.8548	10.9513	10.8434	10.9539	11.6653	11.6393	11.6953	NO	YES
GPD2	glycerol-3-phosphate dehydrogenase 2 (mitochondrial)	NM_000408	9.82041	9.79253	9.96952	10.5865	10.5852	10.6903	10.2878	10.3516	10.3592	10.9645	11.0738	11.1149	NO	YES
RBMS1	RNA binding motif, single stranded interacting protein 1	NM_002897	7.75538	7.66995	7.84189	8.48691	8.56391	8.48253	8.19771	8.22525	8.13032	8.90556	8.85106	8.96135	NO	YES
RAB8B	RAB8B, member RAS oncogene family	NM_016530	10.5049	10.4417	10.6342	11.0385	11.1152	11.0036	11.5747	11.5321	11.5616	12.2763	12.2121	12.3734	NO	YES
MTHFD2	methylenetetrahydrofolate dehydrogenase (NADP+ dependent) 2, methenyltetrahydrofolate cyclohydrolase	NM_006636	10.6298	10.8024	10.8565	11.3928	11.5209	11.5803	10.7203	10.6877	10.6212	11.2723	11.4663	11.569	NO	YES
SOCS2	suppressor of cytokine signaling 2	NM_003877	6.70016	6.63556	6.78899	7.4743	7.36468	7.42979	6.78329	6.80702	6.68658	7.55578	7.43068	7.72114	NO	YES
RNF149	ring finger protein 149	NM_173647	7.58794	7.69681	7.7842	8.47715	8.31507	8.43949	8.02296	8.09731	8.06047	8.84609	8.79827	8.87047	NO	YES
SPTBN1	spectrin, beta, non-erythrocytic 1	NM_003128	12.937	12.9547	13.1261	13.746	13.7087	13.7014	13.2328	13.2274	13.0761	14.0049	13.9562	14.0993	NO	YES
ARL4C	ADP-ribosylation factor-like 4C	NM_005737	10.3148	10.2747	10.5999	12.1211	12.2183	12.1775	10.8421	10.9173	10.8781	11.5297	11.6768	11.8617	NO	YES
CORO1C	coronin, actin binding protein, 1C	NM_014325	12.519	12.5594	12.7016	13.253	13.2119	13.2634	12.3793	12.289	12.2437	13.1265	13.0453	13.1075	NO	YES
PTPN13	protein tyrosine phosphatase, non-receptor type 13 (APO-1/CD95 (Fas)-associated phosphatase)	NM_006264	9.3509	9.19692	9.4244	10.2119	10.1191	10.1535	9.39861	9.33216	9.27025	10.1321	10.1569	10.2994	NO	YES
PAM	peptidylglycine alpha-amidating monooxygenase	NM_000919	7.91671	7.90587	8.01597	8.89766	8.766	8.90624	7.90934	7.98143	7.82274	8.73839	8.73358	8.79578	NO	YES
SLC20A1	solute carrier family 20 (phosphate transporter), member 1	NM_005415	10.1256	10.1524	10.2568	11.0218	10.9411	11.007	9.85838	9.88941	9.83831	10.6901	10.6115	10.7079	NO	YES
DGKA	diacylglycerol kinase, alpha 80kDa	NM_001345	6.31398	6.45978	6.403	7.20797	7.04644	7.09293	6.32121	6.37923	6.37654	7.17374	7.22829	7.31968	NO	YES
PRKAG2	protein kinase, AMP-activated, gamma 2 non-catalytic subunit	NM_001040633	6.44131	6.43451	6.57473	7.61352	7.6064	7.45947	6.28173	6.337	6.29498	7.29419	7.16598	7.18128	NO	YES
RIF1	RAP1 interacting factor homolog (yeast)	NM_001177663	10.0377	10.1778	10.1213	11.1207	11.1708	11.1337	10.3472	10.2508	10.3983	11.218	11.1768	11.2661	NO	YES
CYLD	cylindromatosis (turban tumor syndrome)	NM_001042355	7.08261	7.17621	7.22876	7.93539	7.90406	7.96189	8.17237	8.24906	8.22298	9.12637	9.16472	9.38879	NO	YES
IFIH1	interferon induced with helicase C domain 1	NM_022168	5.42159	5.1865	5.41252	6.53383	6.72263	6.73164	13.7444	13.6242	13.6613	14.5389	14.6011	14.6276	NO	YES
LRRFIP2	leucine rich repeat (in FLII) interacting protein 2	NM_001134369	6.7464	6.7165	6.84013	7.44128	7.41073	7.42546	6.83388	6.82607	6.86282	7.67146	7.78135	7.88156	NO	YES
NRG1	neuregulin 1	NM_001159995	9.37427	9.32784	9.52228	11.2474	11.1974	11.2096	10.455	10.4478	10.3701	11.3641	11.3978	11.4573	NO	YES
N4BP1	NEDD4 binding protein 1	NM_153029	8.71891	8.729	8.94033	9.4096	9.46316	9.40851	9.58667	9.56391	9.51398	10.5078	10.4237	10.6438	NO	YES
VLDLR	very low density lipoprotein receptor	NM_001018056	6.85796	6.74586	6.91054	7.96708	7.95992	7.94454	6.99765	7.08018	7.10699	8.03212	7.96641	8.17125	NO	YES
PDE1C	phosphodiesterase 1C, calmodulin-dependent 70kDa	NM_001191056	5.79096	5.85492	5.66407	7.32822	7.11971	7.18249	5.5432	5.45828	5.5703	6.55593	6.56248	6.63019	NO	YES
TIPARP	TCDD-inducible poly(ADP-ribose) polymerase	NM_001184717	7.56012	7.61661	7.69887	8.83727	8.82503	8.87218	7.94888	7.88873	7.89383	8.90371	8.91687	8.99405	NO	YES
KLF6	Kruppel-like factor 6	NM_001160124	9.19957	9.24833	9.57688	10.3913	10.2811	10.4498	10.1003	10.1354	9.90234	11.1486	11.0542	11.4695	NO	YES
CRY1	cryptochrome 1 (photolyase-like)	NM_004075	9.17884	9.15329	9.40963	10.2189	10.2419	10.2358	9.19814	9.33308	9.13685	10.1758	10.2576	10.2831	NO	YES
PPM1H	protein phosphatase, Mg2+/Mn2+ dependent, 1H	NM_020700	7.90648	8.05848	8.03618	9.24026	9.12781	9.08978	7.77829	7.81575	7.86279	8.89699	8.8158	8.86007	NO	YES
STC2	stanniocalcin 2	NM_003714	6.92665	6.9447	6.92793	8.22952	8.25464	8.14734	6.9966	7.04221	6.95361	7.9332	8.02829	8.22143	NO	YES
RHOB	ras homolog family member B	NM_004040	9.20904	9.2733	9.39838	9.97848	10.0222	10.2541	8.99108	9.24608	8.83997	10.0619	9.97607	10.2244	NO	YES
EFHD2	EF-hand domain family, member D2	NM_024329	9.66762	9.67374	9.87091	11.0915	10.7883	10.8404	9.76971	9.83292	9.76069	10.7956	10.8746	11.261	NO	YES
ALPP	alkaline phosphatase, placental	NM_001632	6.87178	6.84104	6.66043	7.66214	7.76558	7.81304	6.7704	6.65803	6.72733	7.81691	7.80419	8.15416	NO	YES
ANTXR2	anthrax toxin receptor 2	NM_001145794	6.68287	6.83699	6.83518	7.66854	7.5845	7.53054	6.83549	6.7837	6.87112	7.94983	7.85808	8.01498	NO	YES
MITF	microphthalmia-associated transcription factor	NM_000248	8.25874	8.16871	8.27229	9.32277	9.22779	9.36408	8.13713	8.18799	8.13293	9.26301	9.12518	9.28675	NO	YES
DAB2	disabled homolog 2, mitogen-responsive phosphoprotein (Drosophila)	NM_001244871	7.14684	7.14655	7.22975	8.34435	8.19845	8.44085	7.15962	7.20748	7.20084	8.42646	8.26024	8.38706	NO	YES
GCA	grancalcin, EF-hand calcium binding protein	NM_012198	6.02304	6.13657	5.89195	6.9132	6.87819	6.80162	6.97823	6.75071	6.82327	8.08009	7.95834	8.01577	NO	YES
SLFN13	schlafen family member 13	NM_144682	5.35911	5.31498	5.04859	6.06865	6.07021	6.12993	5.29759	5.3204	5.62444	6.51342	6.47398	6.72358	NO	YES
ELOVL7	ELOVL fatty acid elongase 7	NM_001104558	7.39166	7.41891	7.56102	9.16576	9.01608	9.17122	8.81555	8.73394	8.758	10.0492	9.95463	9.85706	NO	YES
RIN2	Ras and Rab interactor 2	NM_001242581	8.18782	8.04094	8.28942	9.07533	8.98591	8.93005	7.86836	7.99503	7.88894	9.05457	8.97886	9.20008	NO	YES
ALPPL2	alkaline phosphatase, placental-like 2	NM_031313	6.94598	6.94111	7.07864	8.0166	8.14044	8.28301	6.7925	6.83754	6.63029	7.9218	8.08125	8.44891	NO	YES
DUSP1	dual specificity phosphatase 1	NM_004417	10.2118	10.0362	10.1278	11.1075	11.0741	11.2382	10.1796	10.1035	9.83377	11.4496	11.2783	11.5703	NO	YES
MAP1B	microtubule-associated protein 1B	NM_005909	11.2955	11.3239	11.3691	12.8142	12.8448	12.8355	10.8524	10.89	10.7366	12.1841	12.2593	12.3253	NO	YES
NPC1	Niemann-Pick disease, type C1	NM_000271	10.4698	10.4846	10.7346	11.9863	11.8298	11.9703	10.5443	10.5565	10.4537	12.0636	11.8879	12.0308	NO	YES
LPCAT1	lysophosphatidylcholine acyltransferase 1	NM_024830	8.14872	8.17216	8.47552	10.0493	9.95106	10.0496	8.2293	8.32079	8.06026	9.69958	9.55676	9.87165	NO	YES
SERPINE2	serpin peptidase inhibitor, clade E (nexin, plasminogen activator inhibitor type 1), member 2	NM_001136528	6.40419	6.31704	6.24779	7.92813	7.88919	7.7789	6.39088	6.34082	6.28103	8.00894	7.92749	8.06602	NO	YES
ADAMTS9	ADAM metallopeptidase with thrombospondin type 1 motif, 9	NM_182920	5.30118	5.42111	5.01712	6.73768	6.74059	6.58826	5.37782	5.2815	5.40688	7.03342	6.93618	7.18968	NO	YES
RPS27L	ribosomal protein S27-like	NM_015920	6.28395	6.51625	6.34173	8.00697	7.91935	7.72867	6.29255	6.23929	6.47249	8.04499	7.90872	8.06797	NO	YES
FAM129A	family with sequence similarity 129, member A	NM_052966	5.59887	5.53392	5.6658	7.11803	7.07014	7.12169	5.69756	5.8306	5.62643	7.44962	7.5157	7.96144	NO	YES
SPP1	secreted phosphoprotein 1	NM_000582	15.225	15.1658	15.3569	16.9544	16.9063	16.9328	15.1208	15.1617	15.0918	17.0818	16.9869	16.9884	NO	YES
NAV3	neuron navigator 3	NM_014903	6.29929	6.1805	6.39363	7.81166	7.75634	7.80951	6.86234	6.76629	6.64837	8.82262	8.87983	9.20341	NO	YES
GLS	glutaminase	NM_001256310	9.61409	9.70286	9.68916	12.5482	12.3707	12.3087	9.24765	9.07868	9.03616	11.7713	11.4469	11.5989	NO	YES
PLAU	plasminogen activator, urokinase	NM_001145031	7.09885	7.10446	7.1635	8.61734	8.44402	8.5179	6.98816	7.28778	7.10748	9.81489	9.71107	10.09	NO	YES
TP53	tumor protein p53	NM_000546	8.07279	8.03557	8.22252	11.5368	11.6271	11.7509	8.05197	8.33487	8.47392	11.257	11.2351	11.6589	NO	YES
TNFAIP6	tumor necrosis factor, alpha-induced protein 6	NM_007115	5.6454	5.83109	5.41118	8.70867	8.78119	8.94888	6.17678	6.24489	6.47718	10.3375	10.2601	10.6353	NO	YES
APOH	apolipoprotein H (beta-2-glycoprotein I)	NM_000042	13.9794	13.9719	14.1845	7.79645	8.13492	8.08533	13.5461	13.6629	13.5288	6.17873	6.44615	6.70756	NO	NO
FGB	fibrinogen beta chain	NM_001184741	12.7849	12.644	12.946	5.85719	5.90804	5.42172	13.1075	12.8846	13.0235	5.83335	6.06535	5.98121	NO	NO
FGA	fibrinogen alpha chain	NM_000508	12.9273	12.9441	13.0135	6.17269	6.1739	5.99921	13.3131	13.1494	13.0249	6.32049	6.45771	6.06501	NO	NO
NTS	neurotensin	NM_006183	10.1954	10.2955	10.7306	5.53899	4.96659	5.59917	10.4817	10.3859	10.4547	4.54576	5.14257	4.63613	NO	NO
CNTN1	contactin 1	NM_001256063	12.6432	12.5719	12.6892	6.74275	6.65008	6.67572	12.046	12.0175	11.9904	6.12587	6.2796	6.17668	NO	NO
SLPI	secretory leukocyte peptidase inhibitor	NM_003064	10.8431	11.0402	11.4061	6.22842	5.60075	5.99945	11.5334	11.4555	11.1142	6.05791	6.35181	5.86664	NO	NO
PLA2G4A	phospholipase A2, group IVA (cytosolic, calcium-dependent)	NM_024420	13.1363	13.1659	13.3646	8.6831	8.99665	9.01979	13.2786	13.2156	13.2531	8.06607	8.25686	8.50013	NO	NO
FGG	fibrinogen gamma chain	NM_000509	9.63738	9.49122	9.78693	5.31556	5.32472	5.37887	10.0144	10.0493	9.69864	5.34208	5.33117	4.87296	NO	NO
SLITRK6	SLIT and NTRK-like family, member 6	NM_032229	9.68013	9.34885	9.86776	4.39971	4.89247	4.42044	8.99367	8.88739	8.73282	4.33143	4.54507	4.22514	NO	NO
SUCNR1	succinate receptor 1	NM_033050	10.8817	10.5887	10.9346	5.0529	5.66796	5.96923	10.5437	10.5817	10.4966	5.7552	6.22028	6.11198	NO	NO
INSL4	insulin-like 4 (placenta)	NM_002195	11.4101	11.5077	11.9304	7.09646	7.3248	7.25922	11.7891	11.6723	11.6295	7.267	7.31824	7.21819	NO	NO
AGR2	anterior gradient 2 homolog (Xenopus laevis)	NM_006408	8.71958	8.51872	8.78435	5.42533	5.55055	5.59596	9.77497	9.69331	9.33436	5.56385	5.4969	5.50918	NO	NO
POF1B	premature ovarian failure, 1B	NM_024921	9.64835	9.3419	9.77677	5.46057	5.70279	5.64937	9.80844	9.95491	9.86262	5.82632	5.95369	6.01473	NO	NO
SLC12A2	solute carrier family 12 (sodium/potassium/chloride transporters), member 2	NM_001046	14.7403	14.8056	14.8173	11.7111	11.7411	11.7597	14.5817	14.5376	14.6035	10.6765	10.7859	10.8427	NO	NO
DNAJC12	DnaJ (Hsp40) homolog, subfamily C, member 12	NM_021800	9.64952	9.88715	10.0834	6.70884	6.36407	6.73317	10.0064	10.1579	9.8445	6.39096	6.58618	6.50402	NO	NO
NOVA1	neuro-oncological ventral antigen 1	NM_002515	8.98743	9.22824	9.22195	5.85397	5.58381	5.71975	8.70397	8.69565	8.57282	5.48258	5.44782	5.32818	NO	NO
CEACAM6	carcinoembryonic antigen-related cell adhesion molecule 6 (non-specific cross reacting antigen)	NM_002483	9.57537	9.3516	9.97851	6.13537	6.19751	6.64722	10.1418	10.0311	9.78641	6.84694	6.9368	7.0335	NO	NO
CPS1	carbamoyl-phosphate synthase 1, mitochondrial	NM_001122633	8.53961	8.62912	8.97754	5.58795	5.55947	5.60928	8.75766	8.62115	8.59081	5.5601	5.64267	5.50779	NO	NO
ZNF608	zinc finger protein 608	NM_020747	7.92954	7.92059	8.22816	5.78915	5.94925	5.88801	8.86531	8.80049	8.62964	6.13735	5.89577	5.88787	NO	NO
STEAP1	six transmembrane epithelial antigen of the prostate 1	NM_012449	10.1313	9.81621	10.1366	7.68857	7.74482	7.83471	10.6045	10.73	10.6248	7.41019	7.9856	7.89802	NO	NO
RHOBTB1	Rho-related BTB domain containing 1	NM_001242359	9.09363	9.07282	9.53231	6.65444	6.71184	6.75099	9.18149	9.14675	9.03411	6.32865	6.48644	6.55913	NO	NO
FGL1	fibrinogen-like 1	NM_004467	8.97598	8.88042	9.25614	6.36643	6.56771	6.40477	8.95858	8.93655	9.01179	6.38756	6.31869	6.30277	NO	NO
GPCPD1	glycerophosphocholine phosphodiesterase GDE1 homolog (S. cerevisiae)	NM_019593	10.5854	10.7824	10.7727	7.75158	7.81021	7.81775	10.3261	10.3788	10.2935	7.66537	7.76927	7.73393	NO	NO
SLC22A3	solute carrier family 22 (extraneuronal monoamine transporter), member 3	NM_021977	12.0484	12.1514	12.3931	10.4565	10.5616	10.3666	11.8372	11.9479	11.759	9.08741	9.35431	9.50555	NO	NO
NOSTRIN	nitric oxide synthase trafficker	NM_001039724	9.42564	9.29686	9.53308	6.80972	6.72322	6.78393	9.45539	9.27459	9.36303	6.92083	6.83962	6.91645	NO	NO
XBP1	X-box binding protein 1	NM_001079539	10.6753	10.4772	10.9361	8.11885	8.27753	8.21182	11.3999	11.2869	11.2178	8.88434	8.8271	9.09083	NO	NO
HAS2	hyaluronan synthase 2	NM_005328	9.16314	9.15346	9.46695	7.28066	7.10088	7.21865	9.66124	9.48644	9.50134	6.8909	7.07588	7.10403	NO	NO
TFPI2	tissue factor pathway inhibitor 2	NM_006528	12.1621	12.1588	12.3448	9.66427	9.51366	9.54618	12.8351	12.881	12.817	10.3619	10.4393	10.4973	NO	NO
PLEKHH2	pleckstrin homology domain containing, family H (with MyTH4 domain) member 2	NM_172069	11.0027	11.2346	11.273	8.75945	8.84241	8.79138	10.8961	10.9147	10.7668	8.42479	8.49907	8.59591	NO	NO
DKK1	dickkopf 1 homolog (Xenopus laevis)	NM_012242	15.9083	15.8207	16.0256	14.2039	14.3126	14.3284	16.012	16.0162	15.9641	13.5945	13.7688	13.8392	NO	NO
CDH2	cadherin 2, type 1, N-cadherin (neuronal)	NM_001792	10.3782	10.3815	10.7505	8.78893	8.85554	8.79343	10.5196	10.5593	10.512	8.07059	8.25429	8.45045	NO	NO
EHF	ets homologous factor	NM_001206615	8.1815	7.99415	8.49955	6.16902	6.08984	6.20077	8.74075	8.82143	8.69527	6.50215	6.39378	6.49406	NO	NO
STS	steroid sulfatase (microsomal), isozyme S	NM_000351	7.57732	7.54336	7.78573	6.25324	6.32851	6.23889	9.2241	9.10136	8.9162	6.83801	6.83927	6.8298	NO	NO
MMP7	matrix metallopeptidase 7 (matrilysin, uterine)	NM_002423	9.80426	9.78484	9.81279	7.84217	8.06094	8.10639	10.1148	10.0665	10.0147	7.88283	7.91459	8.14593	NO	NO
KCNT2	potassium channel, subfamily T, member 2	NM_198503	6.05048	6.04741	6.12626	4.85561	4.91367	4.84962	7.20275	7.12348	6.78124	5.06447	5.00665	4.89909	NO	NO
SVEP1	sushi, von Willebrand factor type A, EGF and pentraxin domain containing 1	NM_153366	8.37347	8.48487	8.78195	6.15858	6.25511	6.21266	8.5232	8.44924	8.286	6.20265	6.30684	6.30192	NO	NO
ELMO1	engulfment and cell motility 1	NM_001039459	8.15389	8.04907	8.4373	6.11784	6.11644	6.02416	8.16119	8.41748	8.08122	6.15542	6.06506	6.04344	NO	NO
GPRIN3	GPRIN family member 3	NM_198281	7.01511	7.52051	8.05587	5.16689	5.1356	5.16714	7.3701	7.78124	7.31025	5.24273	5.50681	5.05355	NO	NO
ARHGAP18	Rho GTPase activating protein 18	NM_033515	14.1182	13.9703	14.2527	12.6433	12.7512	12.7601	14.0039	14.0155	14.0018	11.9209	11.9287	12.074	NO	NO
SLC23A2	solute carrier family 23 (nucleobase transporters), member 2	NM_005116	11.9094	11.9249	12.1529	9.7462	9.69168	9.7667	12.0261	11.9819	11.8108	9.72122	9.93112	9.94323	NO	NO
RNF43	ring finger protein 43	NM_017763	8.59272	8.68278	8.73263	7.50029	7.70824	7.80106	9.29533	9.35393	9.17907	7.12065	7.22291	7.39806	NO	NO
GJA1	gap junction protein, alpha 1, 43kDa	NM_000165	14.7085	14.7599	14.7214	12.2782	12.0524	12.1671	14.2404	14.2238	14.2854	12.2184	12.1759	12.3898	NO	NO
PLCH1	phospholipase C, eta 1	NM_001130960	8.94576	8.97139	9.19541	7.72292	7.79624	7.91924	9.78044	9.78917	9.76017	7.7353	7.75145	8.05668	NO	NO
TMTC2	transmembrane and tetratricopeptide repeat containing 2	NM_152588	7.34786	7.23399	7.74052	5.16302	5.35919	5.36979	7.42935	7.45082	7.17265	5.3494	5.46472	5.4066	NO	NO
ITIH2	inter-alpha-trypsin inhibitor heavy chain 2	NM_002216	7.60379	7.69434	8.11717	5.79062	5.78713	5.78447	8.03218	7.71465	7.49102	5.73422	5.87394	5.45196	NO	NO
CNTNAP3B	contactin associated protein-like 3B	NM_001201380	11.9185	12.0964	12.0322	10.6062	10.5856	10.5931	12.0398	11.9831	11.8518	9.93889	9.95351	10.0201	NO	NO
ERMP1	endoplasmic reticulum metallopeptidase 1	NM_024896	12.5472	12.4653	12.5976	11.0966	11.0074	11.0587	12.006	11.8905	11.8205	9.8858	9.73388	9.86848	NO	NO
C8orf4	chromosome 8 open reading frame 4	NM_020130	10.5604	10.7551	10.6005	8.21092	8.58737	8.41864	11.7784	12.014	11.8995	10.0423	9.88981	9.83462	NO	NO
GATS	GATS, stromal antigen 3 opposite strand	NM_178831	10.5703	10.6139	10.9025	9.3935	9.47582	9.46611	9.92269	9.91843	9.60361	7.90905	7.96896	8.20706	NO	NO
SLC27A2	solute carrier family 27 (fatty acid transporter), member 2	NM_001159629	11.9924	11.914	12.2195	10.4483	10.4284	10.3562	12.0573	11.8531	11.8317	9.69854	9.90132	10.0111	NO	NO
PRR15	proline rich 15	NM_175887	7.11848	6.90854	7.2386	6.01754	5.96311	6.19925	8.522	8.38811	8.05012	6.16528	6.42321	6.41627	NO	NO
LIN7A	lin-7 homolog A (C. elegans)	NM_004664	8.53103	8.39323	8.79501	6.54996	6.36106	6.29753	7.86911	8.12636	7.79134	5.9837	6.03284	5.9882	NO	NO
CNTNAP3	contactin associated protein-like 3	NM_033655	11.3189	11.4516	11.54	10.1342	10.1839	10.1596	11.3858	11.3559	11.2269	9.50102	9.49552	9.56158	NO	NO
CP	ceruloplasmin (ferroxidase)	NM_000096	9.50772	9.297	9.709	7.73003	7.83708	7.68325	10.8403	10.627	10.5656	8.63901	8.78652	8.7941	NO	NO
LRRK2	leucine-rich repeat kinase 2	NM_198578	9.12264	9.1043	9.26687	7.58342	7.33865	7.4341	8.65183	8.64482	8.54709	6.86469	6.74986	6.82085	NO	NO
GATSL1	GATS protein-like 1	NM_001145063	12.5471	12.5967	12.8809	11.4257	11.4517	11.6357	10.5463	10.5107	10.1673	8.24917	8.68533	8.78125	NO	NO
BMP6	bone morphogenetic protein 6	NM_001718	10.7059	10.9388	11.0531	8.65791	8.67078	8.72193	10.5871	10.6359	10.5019	8.61604	8.81227	8.78987	NO	NO
GATSL2	GATS protein-like 2	NM_001145064	12.1546	12.2437	12.5223	11.0613	11.0924	11.3073	10.3822	10.4057	10.1221	8.39474	8.62748	8.80931	NO	NO
GPX2	glutathione peroxidase 2 (gastrointestinal)	NM_002083	9.00614	9.10865	9.28941	7.7685	7.80457	7.87507	8.83633	9.11402	8.87683	6.75121	7.29927	7.13302	NO	NO
PCDH9	protocadherin 9	NM_020403	8.40487	8.44929	8.63386	7.74453	7.74704	7.81722	8.18358	8.21003	8.07309	6.43792	6.3679	6.43935	NO	NO
HNF4G	hepatocyte nuclear factor 4, gamma	NM_004133	6.90576	6.68419	6.95319	6.01982	5.92399	6.06124	8.42894	8.44695	8.40485	6.76059	6.68217	6.60089	NO	NO
PLD1	phospholipase D1, phosphatidylcholine-specific	NM_001130081	9.28705	9.23966	9.45892	8.04285	7.98832	8.00933	9.35491	9.40817	9.28516	7.61207	7.4712	7.60326	NO	NO
GTF2IP1	general transcription factor IIi, pseudogene 1	NR_002206	16.1849	16.0967	16.3361	14.9384	15.0573	15.0274	15.8424	15.8544	15.7617	14.1007	14.1146	14.2624	NO	NO
SYT1	synaptotagmin I	NM_001135805	8.94995	8.76463	9.10293	6.92757	6.90092	6.78479	8.8093	8.74726	8.68131	7.01606	7.14238	7.0038	NO	NO
CACNA2D1	calcium channel, voltage-dependent, alpha 2/delta subunit 1	NM_000722	11.0476	11.0365	11.4294	10.0521	10.0487	9.93309	11.1935	11.1949	11.0291	9.52317	9.39783	9.48471	NO	NO
BMP5	bone morphogenetic protein 5	NM_021073	11.5508	11.5833	11.6331	10.0748	10.0147	10.1649	11.0042	10.9922	11.0366	9.28433	9.16207	9.47994	NO	NO
TC2N	tandem C2 domains, nuclear	NM_001128595	8.84358	8.63068	9.11997	6.83032	6.81901	6.90046	8.32008	8.30111	8.34493	6.51178	6.74413	6.67073	NO	NO
SNORA47	small nucleolar RNA, H/ACA box 47	NR_003014	10.5219	10.368	10.6666	8.99926	8.96473	9.2514	10.6764	10.5284	10.1847	8.66365	8.83036	8.86934	NO	NO
NOX1	NADPH oxidase 1	NM_007052	6.13786	6.00394	6.43656	4.86641	4.85675	4.9288	6.7559	6.85513	6.78542	5.13504	5.24988	4.71354	NO	NO
BMP4	bone morphogenetic protein 4	NM_001202	9.68628	9.63726	9.90833	8.2489	8.21145	8.38296	9.72245	9.78624	9.66086	7.66944	8.22372	8.10631	NO	NO
PRTFDC1	phosphoribosyl transferase domain containing 1	NM_020200	9.58466	9.80638	9.9386	8.34836	8.39262	8.4307	9.58474	9.69942	9.658	7.86868	8.07854	8.0556	NO	NO
CDH6	cadherin 6, type 2, K-cadherin (fetal kidney)	NM_004932	6.42734	6.15173	6.53142	5.16885	5.06604	4.96499	6.75077	6.69649	6.74639	5.17802	5.24375	5.06445	NO	NO
SMOC1	SPARC related modular calcium binding 1	NM_001034852	9.08916	8.95905	9.36849	7.61028	7.67986	7.73129	9.36821	9.47715	9.08343	7.77104	7.72703	7.92912	NO	NO
TM4SF20	transmembrane 4 L six family member 20	NM_024795	8.21403	8.09031	8.45273	6.4514	6.61061	6.53392	7.72755	7.47277	7.36728	5.92534	5.75082	6.0459	NO	NO
UNC5D	unc-5 homolog D (C. elegans)	NM_080872	7.30357	7.12253	7.53555	5.58518	5.56333	5.499	7.32745	7.1974	7.10945	5.65981	5.625	5.37776	NO	NO
CHL1	cell adhesion molecule with homology to L1CAM (close homolog of L1)	NM_001253387	7.76878	7.7132	7.98971	6.22443	6.37118	6.46649	7.89049	7.9915	7.90665	6.25494	6.40025	6.35681	NO	NO
SOX2	SRY (sex determining region Y)-box 2	NM_003106	10.4294	10.1754	10.4657	9.20237	9.3213	9.44625	10.6703	11.0232	10.948	9.30293	9.44322	9.41887	NO	NO
C4orf34	chromosome 4 open reading frame 34	NM_174921	11.6173	11.4212	11.5582	10.8242	10.7494	10.7288	12.0286	11.9495	11.9486	10.4533	10.4278	10.4094	NO	NO
USP53	ubiquitin specific peptidase 53	NM_019050	11.0984	11.1951	11.297	9.76579	9.79912	9.76232	11.0485	10.9801	11.0283	9.45736	9.50244	9.57259	NO	NO
SORT1	sortilin 1	NM_001205228	10.3372	10.3618	10.5649	9.71303	9.58991	9.60778	10.0355	10.0973	9.97447	8.55425	8.41624	8.66489	NO	NO
GTF2I	general transcription factor IIi	NM_001163636	14.0828	14.0191	14.2866	13.025	13.1814	13.0895	14.0009	13.9529	13.8977	12.454	12.4847	12.6086	NO	NO
SLC7A2	solute carrier family 7 (cationic amino acid transporter, y+ system), member 2	NM_001008539	9.74453	9.74547	10.1492	8.49493	8.3137	8.4009	9.44527	9.52897	9.38192	7.9581	8.01339	8.0144	NO	NO
CA5B	carbonic anhydrase VB, mitochondrial	NM_007220	9.00569	8.84336	9.12848	7.76858	7.53373	7.56984	8.37388	8.48666	8.23837	7.06966	6.96903	6.91285	NO	NO
PLCXD3	phosphatidylinositol-specific phospholipase C, X domain containing 3	NM_001005473	7.45291	7.37873	7.42539	6.05219	5.89294	6.06387	7.1856	7.04887	7.19127	5.69818	5.96584	5.78611	NO	NO
SCEL	sciellin	NM_001160706	7.10002	6.89804	7.30319	5.35587	5.24062	5.34377	6.43009	6.63037	6.35311	5.14286	5.06493	5.05788	NO	NO
FKBP10	FK506 binding protein 10, 65 kDa	NM_021939	9.3566	9.31139	9.62247	8.14864	8.06918	8.16018	9.28079	9.40308	9.06015	7.88724	7.80071	7.91969	NO	NO
ZNF711	zinc finger protein 711	NM_021998	6.99639	7.10492	7.15028	5.86293	5.60836	5.63002	7.29665	7.26713	7.25242	5.89944	5.89338	5.9315	NO	NO
ANG	angiogenin, ribonuclease, RNase A family, 5	NM_001097577	8.86708	8.67173	9.01528	7.80621	7.70606	7.61399	9.13728	9.04682	8.96147	7.66327	7.68075	7.67774	NO	NO
ERN1	endoplasmic reticulum to nucleus signaling 1	NM_001433	8.44626	8.38731	8.68967	7.18275	7.15935	7.22751	8.43604	8.43747	8.02925	6.96886	7.1746	7.07849	NO	NO
MYO5C	myosin VC	NM_018728	11.3531	11.3719	11.5786	10.53	10.4506	10.5232	10.9227	10.8964	10.7721	9.44016	9.55663	9.63143	NO	NO
GATA6	GATA binding protein 6	NM_005257	7.422	7.26447	7.40405	6.29106	6.25866	6.35003	8.21129	8.22609	8.09546	6.97291	6.81114	6.8589	NO	NO
CTSC	cathepsin C	NM_001114173	10.1816	10.1608	10.4579	9.33559	9.08497	9.25363	10.7056	10.6982	10.568	9.3529	9.20278	9.50983	NO	NO
RAB3D	RAB3D, member RAS oncogene family	NM_004283	9.06016	9.24624	9.50024	7.17301	7.2949	7.27841	8.61222	8.70537	8.59565	7.16722	7.26417	7.29407	NO	NO
RTTN	rotatin	NM_173630	9.52971	9.57037	9.64002	8.26553	8.27047	8.32638	9.24341	9.31592	9.23712	7.87083	7.9024	8.03455	NO	NO
ABCC2	ATP-binding cassette, sub-family C (CFTR/MRP), member 2	NM_000392	16.0458	16.0621	16.1085	15.1333	15.255	15.1848	16.0814	16.0089	15.9832	14.6829	14.6413	14.7772	NO	NO
LUM	lumican	NM_002345	5.75453	5.71547	5.8021	4.61036	4.57117	4.69919	5.88816	5.75088	5.63814	4.45322	4.70956	4.42604	NO	NO
FILIP1	filamin A interacting protein 1	NM_015687	7.13664	7.40571	7.35748	5.61684	5.37056	5.32554	6.76112	6.90601	6.69402	5.49078	5.60316	5.17986	NO	NO
POC1B	POC1 centriolar protein homolog B (Chlamydomonas)	NM_001199777	10.5301	10.4159	10.6835	9.08578	8.94969	9.05516	10.3538	10.2943	10.1806	9.02633	8.90446	8.98865	NO	NO
AADAC	arylacetamide deacetylase (esterase)	NM_001086	8.67951	8.70701	8.74325	7.6263	7.53484	7.42415	9.0504	8.92756	8.63101	7.56544	7.60059	7.65558	NO	NO
THSD4	thrombospondin, type I, domain containing 4	NM_024817	11.8105	11.769	11.949	10.9789	10.8451	10.927	11.9426	11.9009	11.8285	10.5083	10.5862	10.7223	NO	NO
CADM1	cell adhesion molecule 1	NM_001098517	9.90203	9.7479	10.0808	9.08154	9.08571	9.08458	10.1824	10.1883	10.1188	8.83874	8.97863	8.89315	NO	NO
MTUS1	microtubule associated tumor suppressor 1	NM_001001924	9.17667	9.09189	9.27472	8.25682	8.31862	8.33823	9.38001	9.32142	9.29146	8.04326	8.05463	8.04353	NO	NO
NRP1	neuropilin 1	NM_001024628	12.4596	12.4334	12.6071	11.567	11.5475	11.5816	13.5269	13.5114	13.3952	12.2317	12.2019	12.3144	NO	NO
SPTSSB	serine palmitoyltransferase, small subunit B	NM_001040100	6.38606	6.03671	6.23458	5.2889	5.21492	5.12771	6.70977	6.7263	6.48042	5.43463	5.43489	5.36551	NO	NO
TMEM230	transmembrane protein 230	NM_001009923	13.6783	13.7376	13.9014	13.1149	12.9773	13.0188	13.5298	13.5992	13.453	12.1498	12.2346	12.3839	NO	NO
PRICKLE2	prickle homolog 2 (Drosophila)	NM_198859	9.40208	9.43808	9.77781	8.34519	8.50811	8.34257	9.59468	9.64734	9.39218	8.10989	8.32783	8.58143	NO	NO
HLA-DMB	major histocompatibility complex, class II, DM beta	NM_002118	7.9746	8.10046	8.18459	6.76885	6.86627	6.74401	7.65076	7.63716	7.55094	6.44254	6.39479	6.32501	NO	NO
TFPI	tissue factor pathway inhibitor (lipoprotein-associated coagulation inhibitor)	NM_001032281	13.6872	13.4993	13.6598	12.6369	12.6333	12.5734	13.7373	13.5422	13.591	12.51	12.1914	12.3821	NO	NO
ETV1	ets variant 1	NM_001163147	8.57562	8.5298	8.81506	7.38108	7.4405	7.51169	8.45541	8.56591	8.50915	7.28186	7.2639	7.33341	NO	NO
IGSF10	immunoglobulin superfamily, member 10	NM_001178145	6.62018	6.60704	6.97024	5.55383	5.49468	5.31877	6.59872	6.72875	6.36792	5.39548	5.35284	5.31518	NO	NO
SOX9	SRY (sex determining region Y)-box 9	NM_000346	9.56536	9.69167	9.67196	8.08727	8.14675	8.15586	9.98725	9.98406	9.64529	8.85239	8.67602	8.7833	NO	NO
PAN2	PAN2 poly(A) specific ribonuclease subunit homolog (S. cerevisiae)	NM_001127460	8.70456	8.7351	8.97466	7.76925	7.85907	7.80201	8.61702	8.7735	8.43024	7.32989	7.40603	7.49387	NO	NO
LHX9	LIM homeobox 9	NM_001014434	5.66964	5.55353	5.74286	5.10657	5.21633	5.11308	6.56482	6.51231	6.36748	5.32564	5.30478	5.28397	NO	NO
LRP6	low density lipoprotein receptor-related protein 6	NM_002336	12.5664	12.6008	12.7786	12.0435	12.0487	12.0038	12.4424	12.3577	12.3442	11.1423	11.161	11.1703	NO	NO
MUC5B	mucin 5B, oligomeric mucus/gel-forming	NM_002458	7.48734	7.68258	7.67692	6.40674	6.37818	6.37062	7.76072	7.66895	7.49865	6.55519	6.4761	6.31399	NO	NO
SKIL	SKI-like oncogene	NM_001145097	12.1444	12.1178	12.2455	10.9011	11.1126	10.9571	12.2296	12.1193	12.0816	11.0484	10.8733	10.9269	NO	NO
VIT	vitrin	NM_001177969	7.03946	7.23355	7.45058	5.67221	5.76391	5.76905	7.25792	7.06013	7.06	5.91097	5.8795	5.79767	NO	NO
CSTF2	cleavage stimulation factor, 3' pre-RNA, subunit 2, 64kDa	NM_001325	9.55352	9.64715	9.91068	8.85108	8.85833	8.88618	10.0474	10.0238	9.85831	8.7447	8.83602	9.05738	NO	NO
MAGI3	membrane associated guanylate kinase, WW and PDZ domain containing 3	NM_001142782	9.27508	9.31426	9.49879	8.20264	8.30902	8.46196	8.94879	9.05554	8.87362	7.69738	7.77461	7.84957	NO	NO
FNDC3B	fibronectin type III domain containing 3B	NM_001135095	12.9866	12.9247	13.1424	12.079	12.0841	12.0149	13.6878	13.5744	13.4905	12.406	12.3237	12.4123	NO	NO
MAOA	monoamine oxidase A	NM_000240	6.73849	6.90095	7.14154	5.18025	5.0849	5.10717	6.19989	6.42582	6.27385	5.15025	5.05457	5.12582	NO	NO
HABP2	hyaluronan binding protein 2	NM_001177660	6.61653	6.75115	6.82339	5.7826	5.89179	5.90169	6.62732	6.70305	6.8457	5.70332	5.57313	5.54821	NO	NO
CNKSR2	connector enhancer of kinase suppressor of Ras 2	NM_001168647	9.70406	9.75056	9.92459	8.69445	8.42863	8.63351	9.56386	9.57652	9.59688	8.33877	8.43132	8.42924	NO	NO
SH3BGRL	SH3 domain binding glutamic acid-rich protein like	NM_003022	8.26019	8.16941	8.18638	7.24833	7.40113	7.39552	8.85597	8.79703	8.74123	7.53044	7.64408	7.66445	NO	NO
STC1	stanniocalcin 1	NM_003155	11.0232	11.0188	11.0466	8.83327	8.33385	8.70252	11.3893	11.3227	11.2374	10.2066	9.733	10.1379	NO	NO
MMD	monocyte to macrophage differentiation-associated	NM_012329	14.759	14.7804	14.9375	13.8983	14.0189	14.0017	14.0149	13.9213	14.045	12.6824	12.9705	12.8881	NO	NO
NME8	NME/NM23 family member 8	NM_016616	6.19126	6.07846	6.43272	5.40198	5.23823	5.27413	6.53617	6.51848	6.61896	5.39587	5.39001	5.17936	NO	NO
ANKH	ankylosis, progressive homolog (mouse)	NM_054027	9.03787	9.06321	9.14624	7.79181	7.76781	8.00039	8.58947	8.5412	8.3593	7.42822	7.24992	7.40787	NO	NO
MEIS2	Meis homeobox 2	NM_001220482	8.80185	8.81687	9.03181	7.54842	7.48744	7.65028	8.87151	8.77266	8.60703	7.58377	7.62092	7.70874	NO	NO
SNTB1	syntrophin, beta 1 (dystrophin-associated protein A1, 59kDa, basic component 1)	NM_021021	7.77426	7.61013	7.80551	6.39657	6.42261	6.37136	7.48281	7.65773	7.67741	6.52051	6.56393	6.30349	NO	NO
KRT8	keratin 8	NM_001256282	15.5432	15.4759	15.732	14.4504	14.49	14.5207	15.8191	15.9318	15.7851	14.5388	14.7152	14.853	NO	NO
TTC17	tetratricopeptide repeat domain 17	NM_018259	11.745	11.6897	11.9986	10.7835	10.6711	10.7112	12.1498	12.1119	12.0533	10.8534	11.0047	11.0832	NO	NO
DUSP16	dual specificity phosphatase 16	NM_030640	9.02797	9.05557	9.41459	7.80662	7.67545	7.86542	9.72957	9.83011	9.56963	8.63635	8.60448	8.82363	NO	NO
NCSTN	nicastrin	NM_015331	9.95427	9.9505	10.1687	9.17632	9.15343	9.20344	10.3019	10.4136	10.2089	9.17222	9.20948	9.34368	NO	NO
ALPK1	alpha-kinase 1	NM_001102406	6.62133	6.69892	6.81032	6.05515	6.06641	6.03858	7.38398	7.45655	7.25913	6.23458	6.27852	6.39993	NO	NO
LRRCC1	leucine rich repeat and coiled-coil centrosomal protein 1	NM_033402	9.37789	9.22286	9.55514	8.18967	8.13294	8.25274	9.35644	9.37552	9.3904	8.29925	8.28143	8.43272	NO	NO
SLITRK5	SLIT and NTRK-like family, member 5	NM_015567	7.35084	7.19461	7.64326	6.37036	6.31651	6.2827	7.47227	7.35039	7.36918	6.06595	6.30053	6.42191	NO	NO
CAMK2N1	calcium/calmodulin-dependent protein kinase II inhibitor 1	NM_018584	8.55606	8.6592	8.77057	6.6861	7.12388	7.05275	8.05719	8.27909	8.28293	7.29676	7.21549	6.99048	NO	NO
PROS1	protein S (alpha)	NM_000313	9.14475	9.04842	9.17221	8.41317	8.2911	8.44781	8.89303	8.91884	8.80155	7.93852	7.80424	7.74108	NO	NO
SERPINI1	serpin peptidase inhibitor, clade I (neuroserpin), member 1	NM_001122752	6.89814	6.9259	7.0066	5.84081	5.70346	5.9014	7.04143	6.99647	7.16096	6.07052	5.89174	5.96703	NO	NO
UGT1A1	UDP glucuronosyltransferase 1 family, polypeptide A5; UDP glucuronosyltransferase 1 family, polypeptide A7; UDP glucuronosyltransferase 1 family, polypeptide A1; UDP glucuronosyltransferase 1 family, polypeptide A6; UDP glucuronosyltransferase 1 family, polypeptide A4; UDP glucuronosyltransferase 1 family, polypeptide A10; UDP glucuronosyltransferase 1 family, polypeptide A8; UDP glucuronosyltran…	NM_000463	9.65323	9.76894	9.80758	8.80779	8.99092	8.88972	9.71516	9.63417	9.62325	8.53216	8.54639	8.5705	NO	NO
FOXA1	forkhead box A1	NM_004496	8.0794	7.8727	8.21335	7.03909	6.85401	6.69005	8.01332	8.16794	7.75989	6.6712	6.92802	6.92802	NO	NO
GANAB	glucosidase, alpha; neutral AB	NM_198334	14.1581	14.1995	14.3626	13.4407	13.4972	13.6126	14.1884	14.1294	14.1106	12.9503	13.0648	13.2023	NO	NO
BMPER	BMP binding endothelial regulator	NM_133468	6.90019	6.75261	7.11747	5.63967	5.64677	5.65768	6.80538	6.73042	6.61473	5.6704	5.65308	5.56079	NO	NO
IL6ST	interleukin 6 signal transducer (gp130, oncostatin M receptor)	NM_001190981	15.0836	15.0974	15.1651	14.0114	14.0221	14.0112	15.6789	15.567	15.7138	14.6367	14.579	14.6218	NO	NO
TOX3	TOX high mobility group box family member 3	NM_001080430	6.44923	6.41536	6.38684	5.3775	5.32302	5.30071	6.24465	6.13386	6.17921	5.14357	5.28364	5.12062	NO	NO
PRKAR2B	protein kinase, cAMP-dependent, regulatory, type II, beta	NM_002736	7.72503	7.72929	7.94871	7.1464	7.16483	7.08447	7.54171	7.78359	7.76367	6.52428	6.73053	6.74571	NO	NO
LOC374443	C-type lectin domain family 2, member D pseudogene	NR_002814	7.80221	7.89122	8.05921	7.06065	6.97188	7.02373	8.29978	8.06338	8.21102	7.16207	7.25982	7.09975	NO	NO
HMGN5	high mobility group nucleosome binding domain 5	NM_030763	8.29608	8.06654	8.31976	7.31755	7.27728	7.29955	8.19495	8.40246	8.4538	7.37441	7.52204	7.40063	NO	NO
SSBP2	single-stranded DNA binding protein 2	NM_012446	8.53214	8.56075	8.833	7.63136	7.76505	7.78301	8.60535	8.45234	8.50772	7.39412	7.60277	7.49208	NO	NO
CPNE4	copine IV	NM_130808	6.45832	6.44003	6.42957	5.44134	5.47657	5.41133	6.59678	6.82592	6.51027	5.69729	5.59443	5.55945	NO	NO
COCH	coagulation factor C homolog, cochlin (Limulus polyphemus)	NM_001135058	9.26741	9.13576	9.38222	8.43992	8.46617	8.36454	9.31315	9.36616	9.31519	8.30705	8.22601	8.40109	NO	NO
ENTPD4	ectonucleoside triphosphate diphosphohydrolase 4	NM_001128930	10.1265	10.2122	10.4275	9.49358	9.45166	9.36905	10.0788	10.1164	9.88029	9.04503	9.08535	9.19569	NO	NO
NEK9	NIMA (never in mitosis gene a)- related kinase 9	NM_033116	10.1816	10.0956	10.3037	9.55394	9.43248	9.52649	10.0627	10.0615	9.85319	9.05361	8.98132	9.14431	NO	NO
SVIL	supervillin	NM_003174	10.7117	10.6696	10.8557	9.71125	9.77929	9.81203	10.4469	10.4228	10.2981	9.33728	9.41929	9.52185	NO	NO
SLC35A5	solute carrier family 35, member A5	NM_017945	10.2991	10.3098	10.4243	9.6425	9.54622	9.61096	10.3808	10.3813	10.3831	9.40168	9.22213	9.49274	NO	NO
MIR622	microRNA 622	NR_030754	16.5578	16.5486	16.4222	15.0654	15.0342	15.2503	16.4384	16.5224	16.3432	15.0465	15.4566	15.4595	NO	NO
RPN2	ribophorin II	NM_001135771	14.5416	14.5268	14.7776	13.7302	13.761	13.8567	14.6766	14.6418	14.5702	13.5459	13.6688	13.7656	NO	NO
ENTPD5	ectonucleoside triphosphate diphosphohydrolase 5	NM_001249	9.0416	8.99785	9.12351	8.35964	8.30832	8.44839	9.19447	9.21839	9.10743	8.19421	8.30134	8.23818	NO	NO
SEMA3A	sema domain, immunoglobulin domain (Ig), short basic domain, secreted, (semaphorin) 3A	NM_006080	13.1811	13.1251	13.3254	11.8815	12.0185	12.0078	13.2044	13.1323	13.2154	12.2069	12.2535	12.3091	NO	NO
NFATC2	nuclear factor of activated T-cells, cytoplasmic, calcineurin-dependent 2	NM_001136021	7.11082	6.99634	7.13365	6.08838	6.20563	6.17605	7.05561	6.97021	6.99412	6.05375	6.04988	5.97426	NO	NO
HGSNAT	heparan-alpha-glucosaminide N-acetyltransferase	NM_152419	12.0588	12.1341	12.1877	11.4133	11.4777	11.4959	11.8659	11.7878	11.8335	10.8837	10.8027	10.9921	NO	NO
TMSB4X	thymosin beta 4, X-linked	NM_021109	15.3548	15.33	15.484	14.7518	14.6425	14.6815	15.7697	15.7813	15.8401	14.831	14.7768	14.886	NO	NO
CLU	clusterin	NM_001831	10.698	10.6186	10.8778	9.96573	10.0246	10.0943	10.5857	10.6501	10.5025	9.65103	9.6036	9.70935	NO	NO
TRIML2	tripartite motif family-like 2	NM_173553	8.60638	8.36662	8.46619	7.75492	7.56883	7.73143	8.34856	8.41777	8.31765	7.50891	7.43102	7.43146	NO	NO
ARHGAP12	Rho GTPase activating protein 12	NM_018287	11.76	11.7333	11.8696	11.0678	11.1288	11.1806	12.1418	12.0102	12.1638	11.1252	11.244	11.3039	NO	NO
IPO8	importin 8	NM_001190995	11.2351	11.2177	11.4512	10.5905	10.6827	10.6997	11.1293	11.0882	11.0314	10.2341	10.1031	10.1601	NO	NO
ZNF675	zinc finger protein 675	NM_138330	9.06633	8.93821	9.21661	8.02686	8.19742	8.17784	9.22476	9.24357	9.13336	8.30059	8.33472	8.54279	NO	NO
KIF18A	kinesin family member 18A	NM_031217	12.3084	12.33	12.4347	11.6036	11.7601	11.7554	12.3177	12.3257	12.3755	11.3427	11.419	11.5075	NO	NO
TCTN1	tectonic family member 1	NM_001082537	7.91783	7.98943	8.14317	7.32851	7.3868	7.40949	7.86698	7.88072	7.72579	7.01337	6.93522	6.96851	NO	NO
EMC1	ER membrane protein complex subunit 1	NM_015047	8.92839	8.91638	9.11983	8.32556	8.35715	8.36863	9.08247	9.0144	8.86459	8.10212	8.05832	8.16892	NO	NO
ETFDH	electron-transferring-flavoprotein dehydrogenase	NM_004453	8.34944	8.21267	8.36857	7.80709	7.65063	7.80753	8.1431	8.22163	8.01162	7.24334	7.2109	7.37382	NO	NO
KRT18	keratin 18	NM_000224	16.2869	16.1966	16.4004	15.3523	15.4093	15.4351	16.4151	16.4921	16.3467	15.3674	15.5116	15.7013	NO	NO
LOC201651	arylacetamide deacetylase (esterase) pseudogene	NR_026915	10.0823	10.1639	10.086	9.0735	9.18309	9.07758	10.2241	10.0171	10.019	9.11093	8.97039	9.13589	NO	NO
RHOBTB3	Rho-related BTB domain containing 3	NM_014899	9.92496	9.89799	10.0694	9.34175	9.37603	9.34819	9.23839	9.14993	9.20775	8.30125	8.30833	8.53367	NO	NO
TGFB2	transforming growth factor, beta 2	NM_001135599	12.202	12.1286	12.28	11.2454	11.0959	11.1668	12.1344	12.1372	12.1248	11.2375	11.1029	11.2464	NO	NO
TSC22D1	TSC22 domain family, member 1	NM_001243797	8.07391	8.20322	8.239	7.37255	7.2041	7.41561	8.32067	8.2576	8.19548	7.21673	7.38206	7.45431	NO	NO
LANCL1	LanC lantibiotic synthetase component C-like 1 (bacterial)	NM_001136574	10.8237	10.8259	11.0049	10.1985	10.24	10.2978	10.4921	10.521	10.5032	9.64555	9.38949	9.7255	NO	NO
ROBO1	roundabout, axon guidance receptor, homolog 1 (Drosophila)	NM_001145845	12.4228	12.4227	12.5694	11.5874	11.6785	11.7246	12.6096	12.6635	12.7006	11.7208	11.7841	11.8849	NO	NO
LPHN1	latrophilin 1	NM_001008701	8.06352	8.03624	8.2612	7.41603	7.42444	7.37095	8.02019	7.92605	7.88965	7.07421	7.17515	7.07482	NO	NO
SMA4	glucuronidase, beta pseudogene	NR_024054	8.92195	9.15378	9.12379	8.37016	8.38936	8.42145	8.68191	8.81046	8.39634	7.84111	7.77693	7.79613	NO	NO
KSR1	kinase suppressor of ras 1	NM_014238	7.80846	7.86298	8.07453	7.19875	7.11221	7.17443	8.37195	8.23839	7.96284	7.23771	7.38197	7.35651	NO	NO
PLXND1	plexin D1	NM_015103	8.18999	8.10233	8.4538	7.39225	7.39245	7.45216	8.01945	8.14969	7.90104	7.07523	7.17955	7.27008	NO	NO
STEAP1B	STEAP family member 1B	NM_001164460	6.86864	6.90541	7.07197	6.25961	6.16901	6.06996	6.82534	7.1877	6.94444	6.11967	6.11967	6.14417	NO	NO
ATP1B1	ATPase, Na+/K+ transporting, beta 1 polypeptide	NM_001677	12.3117	12.1536	12.3406	11.7734	11.7072	11.7673	12.5844	12.556	12.5274	11.7332	11.7157	11.7084	NO	NO
FBXL20	F-box and leucine-rich repeat protein 20	NM_001184906	11.5591	11.6863	11.7486	11.0516	11.0538	11.0731	10.8982	10.9467	10.7393	9.95133	10.0543	10.1695	NO	NO
PHF17	PHD finger protein 17	NM_024900	8.65804	8.70331	8.7944	8.08337	8.08109	8.06457	8.71191	8.64843	8.57704	7.70956	7.80437	7.90494	NO	NO
SIRT1	sirtuin 1	NM_001142498	11.5144	11.4224	11.7172	10.7439	10.6846	10.7214	11.8856	11.8034	11.7626	10.969	10.97	11.0817	NO	NO
GALNT7	UDP-N-acetyl-alpha-D-galactosamine:polypeptide N-acetylgalactosaminyltransferase 7 (GalNAc-T7)	NM_017423	10.0814	9.99024	10.1189	9.20291	9.21748	9.27517	10.2108	10.1367	10.1346	9.29459	9.22729	9.39181	NO	NO
CSGALNACT1	chondroitin sulfate N-acetylgalactosaminyltransferase 1	NM_001130518	10.5378	10.5178	10.6891	9.62686	9.6559	9.66378	10.4656	10.4777	10.3707	9.65673	9.57841	9.75882	NO	NO
EAPP	E2F-associated phosphoprotein	NM_018453	11.148	11.1143	11.2387	10.3646	10.2814	10.3819	11.5315	11.4893	11.4666	10.5281	10.6942	10.6741	NO	NO
TBX18	T-box 18	NM_001080508	10.2416	10.2988	10.4849	9.37613	9.35815	9.48746	10.4173	10.4056	10.3712	9.60607	9.5919	9.70799	NO	NO
UGGT2	UDP-glucose glycoprotein glucosyltransferase 2	NM_020121	9.33508	9.30593	9.48313	8.5795	8.62407	8.66158	9.40939	9.36354	9.29708	8.48063	8.55673	8.58401	NO	NO
SOAT1	sterol O-acyltransferase 1	NM_001252511	12.6483	12.6934	12.8034	11.589	11.5983	11.5958	12.6988	12.6381	12.6496	11.8542	11.7994	11.8478	NO	NO
TBCK	TBC1 domain containing kinase	NM_001163435	9.4634	9.51352	9.5546	8.7824	8.85316	8.91744	9.52908	9.57066	9.44647	8.7748	8.64838	8.72897	NO	NO
ATF6	activating transcription factor 6	NM_007348	11.5541	11.5653	11.7654	11.0584	11.0463	11.1006	11.6302	11.7528	11.6988	10.9121	10.8911	11.0817	NO	NO
CTTNBP2	cortactin binding protein 2	NM_033427	6.31821	6.39257	6.39214	5.59819	5.52084	5.51725	6.072	6.23327	6.2344	5.44122	5.48838	5.42678	NO	NO
SEL1L	sel-1 suppressor of lin-12-like (C. elegans)	NM_001244984	12.9278	12.9319	13.0968	12.2635	12.2779	12.3271	12.8415	12.7392	12.7365	12.0167	11.837	11.9586	NO	NO
DDOST	dolichyl-diphosphooligosaccharide--protein glycosyltransferase	NM_005216	10.5246	10.487	10.5876	9.93025	9.90721	9.96768	10.3832	10.5172	10.4247	9.529	9.65056	9.76351	NO	NO
KRT8P11	keratin 8 pseudogene 11	ENST00000409686	9.46357	9.01875	9.27464	8.08024	7.88222	8.07937	9.2636	9.14094	9.17495	8.4061	8.39458	8.52799	NO	NO
FBN2	fibrillin 2	NM_001999	7.88464	8.01813	8.1597	7.32028	7.26107	7.30947	7.89932	8.03532	7.78144	7.12369	7.13051	7.29178	NO	NO
TPM4	tropomyosin 4	NM_001145160	12.0975	11.9685	12.2017	11.3524	11.351	11.3534	12.0837	12.0597	11.9955	11.1889	11.2823	11.3603	NO	NO
ZNF252P	zinc finger protein 252, pseudogene	NR_023392	9.10155	9.07129	9.23926	8.58437	8.49889	8.53062	8.97515	8.94216	8.7656	8.18732	8.17428	8.37429	NO	NO
LEPRE1	leucine proline-enriched proteoglycan (leprecan) 1	NM_001146289	8.70988	8.58679	8.75184	8.06489	8.05902	8.17187	8.82036	8.99746	8.69823	8.00525	8.07044	8.09688	NO	NO
EFEMP1	EGF containing fibulin-like extracellular matrix protein 1	NM_001039348	6.38618	6.43603	6.54573	5.51692	5.46167	5.51199	6.33114	6.32856	6.37689	5.5725	5.59119	5.44406	NO	NO
PLD5	phospholipase D family, member 5	NM_001195811	8.18166	8.17283	8.29375	7.39498	7.34287	7.38153	8.19935	8.26741	8.17451	7.45205	7.48052	7.42707	NO	NO
TM9SF1	transmembrane 9 superfamily member 1	NM_001014842	8.23536	8.1764	8.28412	7.66309	7.63656	7.65322	8.28061	8.48957	8.19386	7.55137	7.71014	7.55057	NO	NO
RABL3	RAB, member of RAS oncogene family-like 3	NM_173825	10.3573	10.2107	10.4176	9.74701	9.64938	9.79716	10.068	10.1276	9.97255	9.16448	9.32986	9.40022	NO	NO
NRCAM	neuronal cell adhesion molecule	NM_001037132	12.9924	13.0389	13.1631	12.4237	12.4604	12.4225	12.9112	12.8578	12.8936	12.1643	12.0623	12.2172	NO	NO
NUCB2	nucleobindin 2	NM_005013	9.67592	9.65931	9.81583	9.11775	9.16322	9.16729	9.64958	9.64326	9.67884	8.85459	8.90582	9.03166	NO	NO
HEATR5A	HEAT repeat containing 5A	NM_015473	11.327	11.3685	11.5314	10.8241	10.7974	10.9169	11.1454	11.1019	11.101	10.3193	10.3711	10.4832	NO	NO
MUC5AC	mucin 5AC, oligomeric mucus/gel-forming	ENST00000358378	6.96494	7.06257	7.07408	6.22703	6.27721	6.31279	6.94449	7.06363	6.7962	6.2201	6.14526	6.27854	NO	NO
COL5A2	collagen, type V, alpha 2	NM_000393	6.68929	6.59842	6.63262	5.74931	5.80395	5.74153	6.64582	6.56983	6.6731	5.93201	5.93326	5.83331	NO	NO
MCU	mitochondrial calcium uniporter	NM_138357	10.2833	10.2997	10.3058	9.53682	9.54236	9.66086	10.3215	10.3006	10.1879	9.43976	9.60007	9.64066	NO	NO
BRWD3	bromodomain and WD repeat domain containing 3	NM_153252	10.9967	10.9853	11.086	10.0045	10.0259	9.96964	11.22	11.1428	11.2816	10.5175	10.5048	10.5478	NO	NO
HSD17B11	hydroxysteroid (17-beta) dehydrogenase 11	NM_016245	13.8524	13.9053	13.8888	12.9885	13.032	13.0434	13.7011	13.6167	13.6432	12.9559	12.9313	12.9751	NO	NO
MAN1B1	mannosidase, alpha, class 1B, member 1	NM_016219	8.20257	8.1151	8.2938	7.57313	7.56846	7.69831	8.24843	8.32347	8.15395	7.48553	7.55519	7.5839	NO	NO
GNB4	guanine nucleotide binding protein (G protein), beta polypeptide 4	NM_021629	7.78197	7.71115	7.88495	8.55404	8.48051	8.53559	9.73898	9.80865	9.64812	9.02557	9.07842	9.0494	NO	NO
TMED10	transmembrane emp24-like trafficking protein 10 (yeast)	NM_006827	13.5836	13.592	13.6219	13.0201	13.0605	13.1672	13.678	13.6366	13.6509	12.9675	12.9656	13.0889	NO	NO
UNC13A	unc-13 homolog A (C. elegans)	NM_001080421	7.13546	6.95343	7.0835	6.29367	6.28165	6.27282	6.94791	6.95408	6.85042	6.1646	6.27618	6.25752	NO	NO
DEPTOR	DEP domain containing MTOR-interacting protein	NM_022783	6.94337	7.01269	7.07157	6.065	6.04612	6.03287	6.31185	6.56079	6.3991	5.62789	5.84918	5.75626	NO	NO
FMN1	formin 1	NM_001103184	6.8337	6.80516	6.99027	6.04677	6.23674	6.14116	6.89081	6.79716	6.71403	6.21868	6.14712	5.96215	NO	NO
RAP1GAP2	RAP1 GTPase activating protein 2	NM_001100398	7.39703	7.40814	7.52324	6.7424	6.68676	6.78123	7.14078	7.202	6.92688	6.51922	6.47351	6.40982	NO	NO
STRA6	stimulated by retinoic acid gene 6 homolog (mouse)	NM_001142617	7.50603	7.51764	7.69394	6.83388	6.81802	6.92372	7.34146	7.50457	7.22862	6.6821	6.78959	6.68853	NO	NO
CDKN1B	cyclin-dependent kinase inhibitor 1B (p27, Kip1)	NM_004064	9.60331	9.58734	9.91395	8.78099	8.82559	8.8228	9.4976	9.4853	9.40214	8.67037	8.82213	8.83231	NO	NO
FAM108C1	family with sequence similarity 108, member C1	NM_021214	8.42584	8.48048	8.64412	7.45823	7.65597	7.40048	8.24447	8.34685	8.15724	7.58561	7.56186	7.66307	NO	NO
PDE8A	phosphodiesterase 8A	NM_001243137	12.7254	12.7525	12.8451	12.2198	12.285	12.2658	12.5426	12.5263	12.4862	11.8679	11.8832	11.9864	NO	NO
RIMKLB	ribosomal modification protein rimK-like family member B	NM_020734	9.14737	9.14675	9.33705	8.28164	8.51503	8.40343	9.36929	9.49311	9.35587	8.73758	8.65435	8.71675	NO	NO
ADAM10	ADAM metallopeptidase domain 10	NM_001110	13.063	12.9691	13.18	12.4863	12.4986	12.442	13.2768	13.164	13.2526	12.6112	12.5688	12.6941	NO	NO
HS6ST2	heparan sulfate 6-O-sulfotransferase 2	NM_001077188	6.51084	6.44462	6.62881	5.75534	5.6958	5.81152	6.40582	6.24977	6.33089	5.68963	5.70352	5.54997	NO	NO
LARGE	like-glycosyltransferase	NM_004737	6.25304	6.36768	6.41258	5.76977	5.86222	5.8543	6.34162	6.33427	6.2791	5.78877	5.71817	5.58867	NO	NO
STT3B	STT3, subunit of the oligosaccharyltransferase complex, homolog B (S. cerevisiae)	NM_178862	14.3065	14.3266	14.4648	13.7666	13.7348	13.745	14.4259	14.3941	14.4462	13.7896	13.7048	13.7901	NO	NO
CYP4F2	cytochrome P450, family 4, subfamily F, polypeptide 2	NM_001082	6.4314	6.61928	6.74595	5.75561	5.88072	5.79131	6.06391	6.12255	6.26811	5.57659	5.47828	5.50357	NO	NO
HSP90B1	heat shock protein 90kDa beta (Grp94), member 1	NM_003299	16.8546	16.7777	16.9956	16.2546	16.3651	16.3128	17.0769	17.0366	17.1139	16.4689	16.456	16.4435	NO	NO
PHTF2	putative homeodomain transcription factor 2	NM_001127357	9.16511	9.17928	9.21853	8.7384	8.57723	8.60371	8.89588	8.88522	8.80839	8.26561	8.19021	8.26942	NO	NO
VPS54	vacuolar protein sorting 54 homolog (S. cerevisiae)	NM_001005739	9.9012	9.88864	9.96124	9.3053	9.33065	9.42493	10.1899	10.2204	10.1643	9.55649	9.46532	9.67686	NO	NO
ZNFX1-AS1	ZNFX1 antisense RNA 1 (non-protein coding)	NR_003604	12.3028	12.3825	12.5216	11.7228	11.7249	11.64	12.6685	12.6771	12.4929	12.1176	12.0334	12.051	NO	NO
PDE8B	phosphodiesterase 8B	NM_001029851	7.10471	7.16932	7.25581	6.50966	6.54729	6.53372	6.85405	6.85163	6.6644	6.35683	6.24143	6.20931	NO	NO
TRIM6	tripartite motif containing 6	NM_001003818	7.5872	7.59357	7.74844	6.98253	7.08767	7.0346	8.12156	8.1227	8.09345	7.51048	7.50824	7.52516	NO	NO
DPY19L4	dpy-19-like 4 (C. elegans)	NM_181787	10.3625	10.2264	10.3831	9.87105	9.88996	9.8336	10.3922	10.3586	10.2971	9.71925	9.77488	9.79379	NO	NO
NR2F1	nuclear receptor subfamily 2, group F, member 1	NM_005654	7.88115	7.85033	8.06843	7.11375	6.96948	7.05921	7.80875	7.80691	7.82302	7.23232	7.28686	7.22209	NO	NO
BDNF	brain-derived neurotrophic factor	NM_001143805	6.67258	6.82681	6.81604	6.01295	5.94238	5.92673	6.58647	6.6211	6.84573	6.03106	6.03229	5.85961	NO	NO
DENND5B	DENN/MADD domain containing 5B	NM_144973	10.6077	10.558	10.7551	10.0277	10.1095	10.1	10.3267	10.3803	10.2492	9.67008	9.77252	9.8962	NO	NO
SNORD116-19	small nucleolar RNA, C/D box 116-19	NR_001290	8.38324	8.31109	8.43972	7.8356	7.82462	7.88837	7.95935	7.95837	7.80523	7.37485	7.41431	7.41617	NO	NO
SOCS6	suppressor of cytokine signaling 6	NM_004232	10.1624	10.3286	10.1778	9.60236	9.65746	9.74361	10.3886	10.2109	10.2309	9.67881	9.68091	9.64977	NO	NO
FLJ42709	uncharacterized LOC441094	NR_015369	7.5832	7.54158	7.61857	6.85281	6.82075	6.9179	7.43404	7.41623	7.4053	6.77447	6.88671	6.87892	NO	NO
CYP4F12	cytochrome P450, family 4, subfamily F, polypeptide 12	NM_023944	6.40608	6.39184	6.51084	5.734	5.71583	5.65349	6.1093	6.19665	6.19995	5.75395	5.68134	5.54177	NO	NO
MGAM	maltase-glucoamylase (alpha-glucosidase)	NM_004668	5.86365	5.88621	6.07751	5.11755	5.09054	5.08544	5.80886	5.78474	5.7595	5.26711	5.30727	5.1877	NO	NO
TTC6	tetratricopeptide repeat domain 6	ENST00000267368	6.29677	6.11737	6.06679	5.36697	5.33045	5.42432	5.98785	6.04237	6.09292	5.56459	5.519	5.5114	NO	NO
PDE4D	phosphodiesterase 4D, cAMP-specific	NM_001104631	8.20696	8.33086	8.31715	7.79612	7.86907	7.7908	8.37389	8.33252	8.35908	7.80658	7.87496	7.84227	NO	NO
SERPINH1	serpin peptidase inhibitor, clade H (heat shock protein 47), member 1, (collagen binding protein 1)	NM_001207014	7.34284	7.29428	7.26137	6.64979	6.52352	6.62176	7.32463	7.24728	7.17009	6.59579	6.74118	6.82271	NO	NO
SYTL4	synaptotagmin-like 4	NM_001129896	6.64687	6.66204	6.79291	5.95497	5.85711	5.98901	6.60615	6.56985	6.55212	6.0462	6.1303	6.01296	NO	NO
ZNF197	zinc finger protein 197	NM_001024855	6.29624	6.35057	6.50062	5.69263	5.78294	5.80772	6.52059	6.44309	6.4706	5.97724	5.96347	5.96231	NO	NO
ZNF280D	zinc finger protein 280D	NM_001002843	9.50965	9.57141	9.61119	8.84778	8.83975	8.95225	9.43252	9.55299	9.45572	8.93871	8.90369	8.97436	NO	NO
HDAC9	histone deacetylase 9	NM_001204144	6.09949	6.1821	6.09244	5.54286	5.48705	5.4622	6.22624	6.15738	6.19275	5.70995	5.68881	5.52975	NO	NO
MBNL1	muscleblind-like splicing regulator 1	NM_021038	12.9312	12.9519	13.004	12.4549	12.342	12.4474	12.9633	12.9271	12.8347	12.4273	12.4457	12.4273	NO	NO
RGPD6	RANBP2-like and GRIP domain containing 6	NM_001037866	10.9711	10.9948	11.026	11.3969	11.4547	11.5098	10.7817	10.6955	10.7524	11.2364	11.1813	11.2498	NO	NO
ANTXR1	anthrax toxin receptor 1	NM_018153	12.487	12.3732	12.5603	13.1819	13.0272	13.127	12.2932	12.2531	12.2272	12.9154	12.6991	12.7546	NO	NO
ROCK2	Rho-associated, coiled-coil containing protein kinase 2	NM_004850	11.9963	11.8707	12.0925	12.7452	12.8762	12.8064	12.8459	12.7472	12.8789	13.355	13.2658	13.4154	NO	NO
EPB41L2	erythrocyte membrane protein band 4.1-like 2	NM_001135554	9.50626	9.47948	9.56861	10.0629	10.1715	10.1012	9.96795	9.91924	9.8979	10.3991	10.433	10.5129	NO	NO
ITGBL1	integrin, beta-like 1 (with EGF-like repeat domains)	NM_004791	7.36801	7.16886	7.08753	8.26322	8.15549	8.25077	7.13766	7.20494	7.27492	7.78255	7.61896	7.73168	NO	NO
LRRC8D	leucine rich repeat containing 8 family, member D	NM_001134479	8.08039	8.07837	8.12633	8.63469	8.68483	8.5266	8.1348	8.01317	8.1487	8.64577	8.60096	8.72438	NO	NO
MOB1A	MOB kinase activator 1A	NM_018221	12.2816	12.2658	12.3891	12.9928	12.9959	12.9107	12.816	12.7639	12.78	13.298	13.2158	13.3103	NO	NO
SEPT2	septin 2	NM_001008491	9.24779	9.32572	9.53164	10.1647	10.0514	10.1474	9.42338	9.30495	9.24962	9.82953	9.78881	9.95531	NO	NO
C2orf18	chromosome 2 open reading frame 18	NM_017877	11.7356	11.6896	11.9037	12.3602	12.301	12.4254	11.7253	11.8339	11.6375	12.1814	12.244	12.374	NO	NO
FHOD3	formin homology 2 domain containing 3	NM_025135	5.82107	5.71389	5.83792	6.47396	6.55808	6.46682	5.7698	5.67644	5.68838	6.17775	6.20493	6.23982	NO	NO
GLI2	GLI family zinc finger 2	NM_005270	6.61637	6.49174	6.48619	7.12944	7.05487	7.02559	6.37784	6.24405	6.44074	6.89233	6.89143	7.01507	NO	NO
ATF2	activating transcription factor 2	NM_001256090	10.2123	10.2369	10.3021	10.9313	10.9086	10.9933	10.3348	10.2968	10.1265	10.8517	10.8321	10.9237	NO	NO
NCAPH	non-SMC condensin I complex, subunit H	NM_015341	10.1975	10.2564	10.4497	10.9433	10.9512	11.0792	10.1329	10.2458	10.1574	10.6521	10.6915	10.8062	NO	NO
GSPT1	G1 to S phase transition 1	NM_001130006	14.552	14.451	14.6173	15.1	15.1004	15.1262	14.3804	14.3679	14.2965	14.9145	14.8727	14.961	NO	NO
IDH1	isocitrate dehydrogenase 1 (NADP+), soluble	NM_005896	10.5689	10.4862	10.6457	11.3573	11.4164	11.4141	10.5729	10.5728	10.5295	11.0742	11.1145	11.209	NO	NO
MARK1	MAP/microtubule affinity-regulating kinase 1	NM_018650	5.64433	5.61608	5.59908	6.26962	6.27658	6.29088	5.59363	5.55279	5.52609	6.18379	6.09916	6.04952	NO	NO
MFSD6	major facilitator superfamily domain containing 6	NM_017694	9.16792	9.10521	9.29642	9.83849	9.79081	9.85273	8.67137	8.78421	8.63628	9.22497	9.21568	9.36367	NO	NO
SLC35F5	solute carrier family 35, member F5	NM_025181	10.3759	10.3619	10.3817	11.1763	11.1512	11.1559	10.2697	10.2107	10.2159	10.8137	10.6976	10.7544	NO	NO
ADD2	adducin 2 (beta)	NM_001185054	7.80605	7.86141	8.09053	8.95008	8.97337	9.02537	7.87541	7.89779	7.76924	8.32099	8.42717	8.58471	NO	NO
ANAPC1	anaphase promoting complex subunit 1	NM_022662	10.7549	10.817	10.9651	11.6601	11.669	11.6727	10.906	10.9437	10.8279	11.4659	11.334	11.5564	NO	NO
DARS	aspartyl-tRNA synthetase	NM_001349	9.77638	9.63615	9.88992	10.4167	10.4841	10.4743	9.87793	9.94713	9.89565	10.451	10.3885	10.6651	NO	NO
PKP4	plakophilin 4	NM_001005476	7.98644	7.97615	8.07948	8.82345	8.78813	8.82135	7.83017	7.91155	7.80623	8.4054	8.36731	8.5779	NO	NO
STK39	serine threonine kinase 39	NM_013233	9.02014	9.09931	9.40223	10.1526	10.1582	10.2333	9.11924	9.0694	8.99968	9.59994	9.63447	9.80725	NO	NO
DDX18	DEAD (Asp-Glu-Ala-Asp) box polypeptide 18	NM_006773	9.99064	9.86811	10.1179	10.7833	10.8902	10.8421	10.0951	10.0505	10.0981	10.6715	10.6268	10.8609	NO	NO
GORASP2	golgi reassembly stacking protein 2, 55kDa	NM_001201428	9.91488	9.88674	10.0431	10.6021	10.5746	10.6087	9.88467	9.95664	9.84171	10.4555	10.426	10.4766	NO	NO
NIP7	nuclear import 7 homolog (S. cerevisiae)	NM_001199434	10.4052	10.3057	10.2881	10.9077	10.8173	10.962	10.584	10.6106	10.4389	11.0139	11.1727	11.1572	NO	NO
PLEKHA2	pleckstrin homology domain containing, family A (phosphoinositide binding specific) member 2	NM_021623	7.90702	7.91953	7.96654	8.81633	8.80228	8.94019	8.16316	8.15574	8.01416	8.62661	8.70856	8.85363	NO	NO
PTPN14	protein tyrosine phosphatase, non-receptor type 14	NM_005401	9.60561	9.64773	9.72036	10.3654	10.2798	10.3066	9.50002	9.55051	9.41509	10.0543	10.0233	10.0952	NO	NO
RPE	ribulose-5-phosphate-3-epimerase	NM_006916	10.7754	10.6466	10.9936	11.6061	11.6135	11.6789	10.8573	10.74	10.7953	11.3697	11.3251	11.3633	NO	NO
TLK1	tousled-like kinase 1	NM_001136554	9.31147	9.33447	9.4394	9.87923	9.98803	9.95965	9.3034	9.24608	9.30641	9.91413	9.86912	9.87486	NO	NO
ANKRD27	ankyrin repeat domain 27 (VPS9 domain)	NM_032139	9.9518	9.98095	10.1465	10.5629	10.602	10.6441	9.76433	9.79912	9.74966	10.3526	10.2278	10.4505	NO	NO
FRMD4A	FERM domain containing 4A	NM_018027	5.85129	5.83464	5.80497	6.56427	6.52139	6.70345	5.80068	5.79768	5.73349	6.3762	6.37134	6.47507	NO	NO
SPATA18	spermatogenesis associated 18	NM_145263	5.22681	5.2466	5.07623	6.02742	6.07743	6.18329	5.22707	5.14638	5.2324	5.8057	5.80775	5.97657	NO	NO
PSMD14	proteasome (prosome, macropain) 26S subunit, non-ATPase, 14	NM_005805	11.331	11.3597	11.4864	12.0548	12.0998	12.0703	11.2755	11.3449	11.3562	11.8343	11.9341	11.9654	NO	NO
TRIP12	thyroid hormone receptor interactor 12	NM_004238	11.9014	11.9115	12.0453	12.7888	12.8064	12.8207	13.0957	13.0297	13.0059	13.5969	13.6232	13.6377	NO	NO
ARPC2	actin related protein 2/3 complex, subunit 2, 34kDa	NM_005731	9.85869	9.90874	10.0908	10.6227	10.7043	10.7463	10.0651	10.0294	9.93763	10.6261	10.5986	10.7376	NO	NO
CDR2	cerebellar degeneration-related protein 2, 62kDa	NM_001802	10.1883	10.0558	10.1612	10.6271	10.8253	10.6974	9.98462	9.98742	10.011	10.436	10.5951	10.5658	NO	NO
CWC22	CWC22 spliceosome-associated protein homolog (S. cerevisiae)	NM_020943	10.3852	10.3621	10.4382	11.0467	11.0346	11.0778	10.6268	10.6163	10.6711	11.2208	11.222	11.3672	NO	NO
LRRFIP1	leucine rich repeat (in FLII) interacting protein 1	NM_001137550	7.26267	7.29247	7.31977	7.8364	7.91288	7.90543	7.10744	7.1429	7.10887	7.69309	7.64098	7.70388	NO	NO
PDK1	pyruvate dehydrogenase kinase, isozyme 1	NM_002610	7.10554	7.06972	7.20033	7.87856	7.83702	7.80566	7.27384	7.20341	7.1036	7.79361	7.81577	8.00879	NO	NO
TMBIM1	transmembrane BAX inhibitor motif containing 1	NM_022152	7.43323	7.41428	7.48915	8.16781	8.08986	8.21763	7.43822	7.50537	7.48861	8.0871	8.12381	8.06397	NO	NO
NDUFB3	NADH dehydrogenase (ubiquinone) 1 beta subcomplex, 3, 12kDa	NM_002491	8.67116	8.63502	8.7654	9.34704	9.54863	9.49508	8.71631	8.90707	8.81993	9.43781	9.27536	9.42216	NO	NO
VPS35	vacuolar protein sorting 35 homolog (S. cerevisiae)	NM_018206	12.8427	12.8873	13.0195	13.6217	13.6397	13.7064	12.7104	12.7465	12.8	13.3564	13.2447	13.3676	NO	NO
ZC3H15	zinc finger CCCH-type containing 15	NM_018471	10.1725	10.2213	10.3013	10.7816	10.7932	10.8308	10.4241	10.3643	10.4406	10.9994	11.035	11.1467	NO	NO
CYR61	cysteine-rich, angiogenic inducer, 61	NM_001554	7.08055	7.32514	7.37453	8.05515	7.96056	8.08274	7.32847	7.23678	7.2592	7.88093	7.76794	7.9914	NO	NO
FBLN1	fibulin 1	NM_001996	8.63413	8.6088	8.86807	9.73286	9.62055	9.67621	8.67484	8.67765	8.5522	9.30142	9.31131	9.48738	NO	NO
ARRDC3	arrestin domain containing 3	NM_020801	10.3114	10.3243	10.3563	11.4084	11.5834	11.5563	11.2547	11.2938	11.2916	11.9081	11.932	12.0182	NO	NO
CCND3	cyclin D3	NM_001136017	7.53363	7.65216	7.71492	8.68101	8.50299	8.64323	7.57764	7.64558	7.5637	8.15177	8.20573	8.31483	NO	NO
EMP3	epithelial membrane protein 3	NM_001425	15.2112	15.1452	15.2523	15.9154	15.7819	15.8583	15.3023	15.3863	15.2292	15.9507	15.8861	15.9397	NO	NO
FEZ2	fasciculation and elongation protein zeta 2 (zygin II)	NM_001042548	7.40923	7.4462	7.50132	8.22353	8.21354	8.17778	7.4851	7.52244	7.54414	8.24578	8.07828	8.1546	NO	NO
UBE2E2	ubiquitin-conjugating enzyme E2E 2	NM_152653	7.65536	7.71848	7.78697	8.32409	8.49533	8.29814	7.70018	7.64583	7.62262	8.18681	8.27652	8.42319	NO	NO
EFHB	EF-hand domain family, member B	NM_144715	5.12827	5.25088	4.94707	5.97437	5.9944	5.93444	5.17411	5.2126	5.23413	5.88155	5.83227	6.13652	NO	NO
SRC	v-src sarcoma (Schmidt-Ruppin A-2) viral oncogene homolog (avian)	NM_005417	7.16764	7.1932	7.33174	7.98744	7.96248	8.01354	7.09849	7.2487	7.06243	7.62627	7.73926	7.77227	NO	NO
ACTR3	ARP3 actin-related protein 3 homolog (yeast)	NM_005721	13.501	13.4913	13.6112	14.3397	14.4339	14.4615	13.8629	13.7784	13.8504	14.5096	14.4632	14.5822	NO	NO
HPGD	hydroxyprostaglandin dehydrogenase 15-(NAD)	NM_000860	10.4914	10.5022	10.4153	11.2411	11.4332	11.3407	10.0865	10.1329	10.136	10.6782	10.7882	10.7927	NO	NO
MYO1D	myosin ID	NM_015194	6.5315	6.67288	6.66584	7.93792	7.8621	7.91254	6.60192	6.61813	6.42324	7.37089	7.19396	7.25632	NO	NO
PTGR1	prostaglandin reductase 1	NM_001146108	12.0457	12.0963	12.1782	12.943	12.977	12.985	11.9758	12.0352	11.8739	12.6568	12.5679	12.6306	NO	NO
STARD7	StAR-related lipid transfer (START) domain containing 7	NM_020151	11.8221	11.884	12.1171	12.8507	12.8064	12.842	12.0613	11.9555	11.9642	12.6193	12.6251	12.6815	NO	NO
ZFP36L1	zinc finger protein 36, C3H type-like 1	NM_001244698	9.67523	9.5834	9.88685	10.5744	10.5081	10.5778	10.5229	10.594	10.3057	11.1873	11.1652	11.3369	NO	NO
AJUBA	ajuba LIM protein	NM_032876	9.2627	9.2724	9.28048	10.1108	9.96929	10.2225	9.0634	8.99332	8.90373	9.64343	9.66847	9.79793	NO	NO
CMIP	c-Maf inducing protein	NM_030629	11.7674	11.7401	11.9732	12.5487	12.583	12.6762	11.8719	11.8706	11.6847	12.3952	12.5299	12.709	NO	NO
MKLN1	muskelin 1, intracellular mediator containing kelch motifs	NM_001145354	11.3834	11.3654	11.4753	12.4057	12.2503	12.3006	11.3239	11.2347	11.2327	12.0103	11.8113	11.8966	NO	NO
SUMO1	SMT3 suppressor of mif two 3 homolog 1 (S. cerevisiae)	NM_001005781	12.1488	12.127	12.2888	13.0235	13.0821	12.9573	12.373	12.4774	12.4354	13.0722	13.1262	13.1007	NO	NO
TANC1	tetratricopeptide repeat, ankyrin repeat and coiled-coil containing 1	NM_001145909	7.33895	7.26869	7.33221	7.8346	7.87718	7.97022	7.08398	7.2005	7.06394	7.74096	7.76192	7.90564	NO	NO
ITGB4	integrin, beta 4	NM_000213	8.09855	8.10369	8.28057	9.34441	9.33303	9.39401	7.67901	7.79721	7.55876	8.24595	8.36541	8.48059	NO	NO
DENND4C	DENN/MADD domain containing 4C	NM_017925	11.0721	11.0303	11.1809	11.7226	11.7168	11.6724	11.1675	11.0552	11.0839	11.8896	11.6743	11.7897	NO	NO
KLF10	Kruppel-like factor 10	NM_001032282	9.70626	9.73784	9.87332	10.2486	10.2347	10.3608	9.80485	9.83331	9.79718	10.5098	10.3603	10.5867	NO	NO
LEPREL1	leprecan-like 1	NM_001134418	10.8557	10.7749	10.8419	11.9978	11.9253	11.9681	10.9123	10.9407	10.9182	11.5686	11.6099	11.6866	NO	NO
ZNF319	zinc finger protein 319	NM_020807	6.18955	6.09429	6.38804	7.13185	7.24345	7.24817	6.45646	6.33047	6.23276	7.04147	6.92251	7.12157	NO	NO
RBKS	ribokinase	NM_022128	6.43712	6.39237	6.41502	7.19835	7.24392	7.259	6.44907	6.22385	6.43742	7.1489	7.05507	7.226	NO	NO
SCN9A	sodium channel, voltage-gated, type IX, alpha subunit	NM_002977	4.69375	4.75413	4.70701	5.74014	5.73303	5.66071	4.72799	4.72321	4.83656	5.46282	5.43183	5.4205	NO	NO
SNAR-A12	small ILF3/NF90-associated RNA A12	NR_004437	6.63824	6.56004	6.442	7.15656	7.19942	7.23576	7.11246	7.0914	6.93677	7.78712	7.83022	8.05742	NO	NO
DPYSL5	dihydropyrimidinase-like 5	NM_001253723	6.76159	6.81309	6.91163	7.90436	7.94244	7.98786	6.50783	6.53587	6.58909	7.25933	7.22342	7.40675	NO	NO
NEIL3	nei endonuclease VIII-like 3 (E. coli)	NM_018248	10.8997	11.1186	11.008	11.8859	11.9385	11.9612	10.4176	10.4424	10.3645	11.1522	11.1236	11.1248	NO	NO
NUP93	nucleoporin 93kDa	NM_001242795	10.5077	10.5583	10.8114	11.7136	11.6637	11.7684	11.0147	10.9651	10.8848	11.6583	11.677	11.9097	NO	NO
ADAM23	ADAM metallopeptidase domain 23	NM_003812	7.04367	7.05035	7.02925	8.41	8.5053	8.56955	6.85667	6.95229	7.027	7.66498	7.66603	7.84279	NO	NO
AK5	adenylate kinase 5	NM_012093	6.13096	6.05498	5.9901	7.5614	7.46005	7.44387	5.94965	5.91245	6.07567	6.64597	6.67314	6.76596	NO	NO
EIF5B	eukaryotic translation initiation factor 5B	NM_015904	12.4963	12.408	12.649	13.2192	13.3751	13.2784	12.7074	12.6158	12.7471	13.4184	13.3831	13.5401	NO	NO
NMT2	N-myristoyltransferase 2	NM_004808	7.55426	7.55057	7.64054	8.32681	8.24284	8.33917	7.27783	7.17261	7.1473	7.87371	7.8945	8.03147	NO	NO
CAB39	calcium binding protein 39	NM_001130849	9.76999	9.90934	9.94721	10.461	10.3588	10.5219	9.8679	9.93745	9.85727	10.587	10.4105	10.5974	NO	NO
CAP2	CAP, adenylate cyclase-associated protein, 2 (yeast)	NM_006366	8.58918	8.46834	8.62009	10.0417	9.99688	10.1314	8.22445	8.25718	8.21805	8.93421	8.96364	9.12544	NO	NO
CNOT1	CCR4-NOT transcription complex, subunit 1	NM_016284	13.4259	13.4206	13.5395	14.1863	14.1862	14.2691	13.4636	13.4634	13.5519	14.1156	14.1985	14.1959	NO	NO
FHL1	four and a half LIM domains 1	NM_001159699	6.67731	6.8001	6.7212	7.63434	7.44766	7.62233	6.75304	6.58069	6.6926	7.47853	7.40118	7.41799	NO	NO
PEG10	paternally expressed 10	NM_001040152	12.9923	12.9741	13.2173	13.779	13.7715	13.7999	13.1069	13.1574	13.0805	13.7559	13.8349	13.8427	NO	NO
SPNS2	spinster homolog 2 (Drosophila)	NM_001124758	6.05464	5.99417	5.91481	6.66008	6.4736	6.55848	5.86444	5.94427	6.01661	6.61534	6.67648	6.70207	NO	NO
C11orf41	chromosome 11 open reading frame 41	NM_012194	5.44376	5.43104	5.31493	6.80234	6.64826	6.90553	5.36555	5.4006	5.40559	6.26076	6.13384	6.07604	NO	NO
HAUS6	HAUS augmin-like complex, subunit 6	NM_017645	11.8674	11.7861	11.9308	12.6075	12.4531	12.5193	11.9196	11.9068	11.9182	12.6517	12.5496	12.6629	NO	NO
BUB1	budding uninhibited by benzimidazoles 1 homolog (yeast)	NM_004336	10.8699	10.8795	11.0904	11.8218	11.9105	11.9843	11.1961	11.2035	11.1527	11.9325	11.948	12.0039	NO	NO
COL4A2	collagen, type IV, alpha 2	NM_001846	7.47892	7.46657	7.62141	8.14583	8.0753	8.08418	7.58658	7.62697	7.53644	8.32511	8.34609	8.62276	NO	NO
FSCN1	fascin homolog 1, actin-bundling protein (Strongylocentrotus purpuratus)	NM_003088	8.73508	8.72336	8.8353	9.30895	9.27399	9.37908	8.59694	8.677	8.49275	9.30381	9.36538	9.68138	NO	NO
ITGA3	integrin, alpha 3 (antigen CD49C, alpha 3 subunit of VLA-3 receptor)	NM_002204	10.522	10.3991	10.6932	11.5351	11.3627	11.515	10.8963	10.84	10.667	11.5836	11.4601	11.6922	NO	NO
KIAA1804	mixed lineage kinase 4	NM_032435	9.8474	9.73397	9.95176	10.6067	10.6257	10.6797	9.34567	9.41416	9.1902	10.0754	10.084	10.2668	NO	NO
MYO1B	myosin IB	NM_001130158	11.7581	11.7425	11.8868	12.6426	12.7977	12.7811	11.818	11.843	11.8987	12.6026	12.5376	12.6535	NO	NO
RBM24	RNA binding motif protein 24	NM_001143941	7.65804	7.56175	7.64103	8.24162	8.19414	8.38403	7.54383	7.46488	7.38159	7.97185	8.21081	8.21351	NO	NO
SEPT10	septin 10	NM_144710	8.71014	8.70842	8.79651	9.84568	9.80818	9.70475	8.55847	8.5273	8.34134	9.2375	9.28679	9.37233	NO	NO
ANKRD29	ankyrin repeat domain 29	NM_173505	6.71498	6.82826	6.85524	7.81501	7.77273	7.73522	6.69022	6.7936	6.65591	7.44243	7.25241	7.47221	NO	NO
DCLK2	doublecortin-like kinase 2	NM_001040260	8.3521	8.31443	8.44988	9.35021	9.36648	9.34936	7.94859	7.89333	7.86114	8.65286	8.66955	8.74332	NO	NO
ATL1	atlastin GTPase 1	NM_001127713	7.11115	7.23865	7.21287	7.9676	8.13207	8.1319	7.00169	6.9731	7.12026	7.75719	7.77871	8.00247	NO	NO
WDR43	WD repeat domain 43	NM_015131	11.2583	11.3062	11.5474	12.2113	12.2413	12.2258	11.6635	11.5935	11.7328	12.3814	12.4257	12.5346	NO	NO
MLPH	melanophilin	NM_001042467	8.23506	8.15296	8.3334	9.13362	8.96786	9.04123	7.70609	7.65292	7.66584	8.46455	8.40585	8.50986	NO	NO
SH3BP4	SH3-domain binding protein 4	NM_014521	7.91322	7.93578	8.04562	8.80335	8.71432	8.88341	7.83666	7.8348	7.83808	8.55681	8.61871	8.7756	NO	NO
CD24	CD24 molecule	NM_013230	9.42277	9.43746	9.68787	10.2516	10.4472	10.4733	9.92175	9.80096	9.84357	10.6606	10.7748	10.6369	NO	NO
CELF2	CUGBP, Elav-like family member 2	NM_001025076	5.49792	5.5443	5.28403	6.34774	6.3784	6.3198	5.61267	5.26349	5.5198	6.28098	6.33888	6.3094	NO	NO
CIRH1A	cirrhosis, autosomal recessive 1A (cirhin)	NM_032830	12.731	12.7181	12.8428	13.4917	13.4638	13.5593	12.8376	12.8866	12.8333	13.6312	13.4159	13.6499	NO	NO
CSNK2A2	casein kinase 2, alpha prime polypeptide	NM_001896	12.3502	12.3038	12.4696	12.967	13.0176	13.0345	12.2126	12.302	12.0114	12.9699	12.9961	13.0806	NO	NO
EMBP1	embigin pseudogene 1	NR_003955	6.31493	6.3299	6.53044	7.65217	8.02474	7.96381	6.77853	6.67645	6.64143	7.53102	7.48547	7.863	NO	NO
OLA1	Obg-like ATPase 1	NM_001011708	11.3002	11.1906	11.3873	12.1257	12.2867	12.3261	11.1349	11.1743	11.1377	11.9466	11.8856	12.0673	NO	NO
WIPI1	WD repeat domain, phosphoinositide interacting 1	NM_017983	9.35956	9.21229	9.59204	10.8085	10.9661	11.0133	9.94865	10.0018	9.78364	10.6969	10.7706	11.0457	NO	NO
CCNT2	cyclin T2	NM_001241	8.42255	8.51023	8.58781	9.12867	9.22675	9.12471	8.72393	8.75857	8.70208	9.56528	9.44332	9.54557	NO	NO
COQ10B	coenzyme Q10 homolog B (S. cerevisiae)	NM_025147	8.44318	8.25708	8.45509	8.96186	8.9584	8.92582	8.79902	8.86223	8.79078	9.61932	9.5327	9.74888	NO	NO
TUBB2B	tubulin, beta 2B class IIb	NM_178012	6.72797	6.64981	6.76024	7.2043	7.3582	7.40527	6.65608	6.83647	6.6453	7.31302	7.60855	7.49392	NO	NO
C16orf57	chromosome 16 open reading frame 57	NM_001195302	7.16739	7.14649	7.39957	8.39419	8.26747	8.44446	7.50423	7.51484	7.32756	8.33359	8.35856	8.506	NO	NO
TAOK3	TAO kinase 3	NM_016281	9.06901	9.05223	9.22371	9.8513	9.82416	9.7991	8.94309	8.76434	8.73879	9.58616	9.47235	9.605	NO	NO
MYH15	myosin, heavy chain 15	NM_014981	5.1439	5.11148	4.89934	5.97116	5.83239	5.81118	5.07991	4.96555	5.03447	5.88701	5.69665	5.87076	NO	NO
ELK3	ELK3, ETS-domain protein (SRF accessory protein 2)	NM_005230	8.69818	8.61445	8.78353	9.50347	9.37564	9.54549	8.7666	8.73944	8.58528	9.6254	9.59333	9.7851	NO	NO
FAM102A	family with sequence similarity 102, member A	NM_001035254	8.60344	8.60308	8.73257	9.38514	9.23887	9.31166	8.30236	8.26989	8.14468	9.23784	8.96999	9.15063	NO	NO
RIMS2	regulating synaptic membrane exocytosis 2	NM_001100117	5.55577	5.46209	5.47998	6.60374	6.35043	6.54349	5.42098	5.54175	5.46826	6.16645	6.33021	6.48654	NO	NO
KIRREL3	kin of IRRE like 3 (Drosophila)	NM_001161707	6.20173	6.26838	6.10153	7.02556	7.03461	6.92372	6.10474	5.97222	6.27903	6.98208	6.87332	6.9736	NO	NO
NUAK2	NUAK family, SNF1-like kinase, 2	NM_030952	9.68091	9.96514	9.70548	10.9382	10.8441	11.0369	11.0663	11.0676	10.8398	11.7316	11.9457	12.1298	NO	NO
ITSN2	intersectin 2	NM_006277	8.8439	8.72215	8.95709	9.43039	9.36916	9.47989	9.02683	8.93177	8.90571	9.75684	9.80609	9.945	NO	NO
SOCS2-AS1	SOCS2 antisense RNA 1 (non-protein coding)	NR_038263	5.95302	5.98921	5.92419	7.15784	6.90902	6.9879	5.79852	5.80193	6.04939	6.70404	6.63485	6.74383	NO	NO
TPM1	tropomyosin 1 (alpha)	NM_000366	8.35912	8.36146	8.57586	9.71648	9.74554	9.62912	8.40328	8.43112	8.23052	9.30667	9.32142	9.43914	NO	NO
BCL2L1	BCL2-like 1	NM_001191	9.46741	9.45264	9.59858	10.3395	10.2986	10.2984	9.51713	9.41219	9.46477	10.3681	10.2567	10.5125	NO	NO
CCDC93	coiled-coil domain containing 93	NM_019044	8.34708	8.30807	8.52433	9.18498	9.21699	9.15034	8.43436	8.54878	8.36631	9.3421	9.25458	9.48029	NO	NO
PDE3B	phosphodiesterase 3B, cGMP-inhibited	NM_000922	7.46778	7.35831	7.5592	8.82882	8.81794	8.84393	7.12729	7.36188	7.00627	8.03114	8.08748	8.34821	NO	NO
SERPINB8	serpin peptidase inhibitor, clade B (ovalbumin), member 8	NM_001031848	6.73188	6.65079	6.67673	7.2243	7.21536	7.0533	6.95855	7.01823	7.09852	7.93318	7.93716	8.15826	NO	NO
F2RL2	coagulation factor II (thrombin) receptor-like 2	NM_004101	9.36028	9.47198	9.5012	10.9428	10.7975	10.9609	8.81694	8.73077	8.77138	9.69154	9.68335	9.8849	NO	NO
GCC2	GRIP and coiled-coil domain containing 2	NM_181453	9.43533	9.28403	9.47344	10.1074	10.1283	10.1471	9.37135	9.4083	9.36431	10.2821	10.2438	10.3873	NO	NO
EPHA5	EPH receptor A5	NM_004439	5.28349	5.43941	5.28905	6.47558	6.36641	6.34291	5.2583	5.2797	5.45067	6.20606	6.18807	6.31125	NO	NO
TRNAI6	transfer RNA isoleucine 6 (anticodon UAU)	ENST00000458896	8.9649	8.7658	8.5723	9.72977	9.8434	9.89955	10.0489	10.0246	9.92702	10.6866	10.9343	10.9898	NO	NO
KIF3C	kinesin family member 3C	NM_002254	8.85082	8.75065	8.96231	10.2442	10.2358	10.3798	8.30874	8.44009	8.28678	9.23796	9.26178	9.45836	NO	NO
GFPT1	glutamine--fructose-6-phosphate transaminase 1	NM_001244710	11.2913	11.2263	11.4673	12.5009	12.4219	12.4591	11.384	11.2734	11.3659	12.3517	12.2595	12.3314	NO	NO
PSAT1	phosphoserine aminotransferase 1	NM_021154	12.276	12.2864	12.5482	13.8493	13.8203	13.9264	12.038	12.1002	11.8856	12.9782	12.9873	13.1861	NO	NO
IGFBP7	insulin-like growth factor binding protein 7	NM_001253835	9.40205	9.47372	9.70404	10.9208	10.7348	11.031	9.6752	9.75278	9.46847	10.5389	10.612	10.7555	NO	NO
SNORD99	small nucleolar RNA, C/D box 99	NR_003077	13.372	13.2356	13.1541	13.7796	13.8199	13.833	13.2553	13.2277	13.1019	14.1927	14.1454	14.2676	NO	NO
COPS8	COP9 constitutive photomorphogenic homolog subunit 8 (Arabidopsis)	NM_006710	8.41339	8.40199	8.68419	9.39332	9.43557	9.40276	8.62456	8.44601	8.41127	9.39338	9.30776	9.4983	NO	NO
GFRA1	GDNF family receptor alpha 1	NM_001145453	9.50087	9.38431	9.6224	11.1523	11.3791	11.3957	9.32975	9.42945	9.22333	10.3045	10.31	10.5391	NO	NO
HJURP	Holliday junction recognition protein	NM_018410	10.1063	10.0991	10.4391	11.5036	11.613	11.6498	9.96667	10.0302	9.8311	10.9512	10.9159	11.1247	NO	NO
HTATIP2	HIV-1 Tat interactive protein 2, 30kDa	NM_001098520	7.40578	7.37737	7.34574	8.22354	8.17036	8.17767	7.64719	7.56329	7.54621	8.53399	8.35182	8.52587	NO	NO
OTUB2	OTU domain, ubiquitin aldehyde binding 2	NM_023112	7.20393	7.14542	7.09051	8.05737	8.01048	7.87204	6.64809	6.97124	6.84924	7.80455	7.69939	7.94142	NO	NO
DCDC2	doublecortin domain containing 2	NM_001195610	10.6902	10.7814	10.9629	12.4968	12.5798	12.6952	11.0063	11.0169	10.9354	11.8754	12.0098	12.1269	NO	NO
NXN	nucleoredoxin	NM_001205319	7.5566	7.5718	7.5773	8.78259	8.6668	8.79964	7.30806	7.29537	7.09201	8.28752	8.3005	8.58362	NO	NO
PLCG2	phospholipase C, gamma 2 (phosphatidylinositol-specific)	NM_002661	6.61478	6.52139	6.60416	7.169	7.01352	7.18173	6.60239	6.70599	6.51973	7.59532	7.60833	7.82805	NO	NO
RASEF	RAS and EF-hand domain containing	NM_152573	7.67838	7.63856	7.8883	8.59734	8.53067	8.5926	7.95627	7.88404	7.73868	8.86512	8.8784	9.10284	NO	NO
NFKB2	nuclear factor of kappa light polypeptide gene enhancer in B-cells 2 (p49/p100)	NM_001077493	8.62399	8.40862	8.64859	9.47585	9.28184	9.34239	9.58929	9.57369	9.37725	10.4579	10.5844	10.8595	NO	NO
ZBED2	zinc finger, BED-type containing 2	NM_024508	5.71472	5.63783	5.54139	6.56018	6.53982	6.64635	5.73286	5.75625	5.7299	6.83752	6.76755	6.75275	NO	NO
LOC541471	uncharacterized LOC541471	NR_015395	7.28361	7.52318	7.43526	8.37688	8.33516	8.26752	7.2853	7.39563	7.19859	8.324	8.28161	8.32535	NO	NO
SRPX	sushi-repeat containing protein, X-linked	NM_001170750	6.03706	5.75907	5.76221	7.33264	7.34508	7.34591	5.82628	6.04732	5.88085	6.80967	6.90215	7.14031	NO	NO
CDH1	cadherin 1, type 1, E-cadherin (epithelial)	NM_004360	9.52478	9.46793	9.79446	10.4653	10.4694	10.6434	10.2918	10.3754	10.2884	11.1376	11.336	11.6021	NO	NO
IBTK	inhibitor of Bruton agammaglobulinemia tyrosine kinase	NM_015525	10.6945	10.7067	10.8138	12.1462	12.2047	12.2667	10.8792	10.8987	10.903	12.0624	11.8709	11.9804	NO	NO
GPRC5B	G protein-coupled receptor, family C, group 5, member B	NM_016235	7.52526	7.49779	7.49304	8.41371	8.2035	8.25372	7.56051	7.5153	7.26254	8.6093	8.36026	8.88346	NO	NO
LINC00152	long intergenic non-protein coding RNA 152	NR_024204	8.25488	8.51503	8.4995	9.5178	9.4097	9.35253	8.37564	8.27728	8.16507	9.29602	9.34668	9.43143	NO	NO
OCLN	occludin	NM_001205254	9.65453	9.54417	9.71177	10.8155	10.6832	10.8526	10.2637	10.4151	10.2896	11.2017	11.4058	11.3583	NO	NO
TBC1D2	TBC1 domain family, member 2	NM_018421	6.47068	6.46583	6.46472	7.42727	7.52109	7.49482	6.24944	6.2859	6.25038	7.33224	7.35494	7.59145	NO	NO
PNMA2	paraneoplastic Ma antigen 2	NM_007257	8.40272	8.3646	8.42379	9.51749	9.53804	9.6157	8.47167	8.50203	8.45106	9.55587	9.46351	9.70635	NO	NO
GRB10	growth factor receptor-bound protein 10	NM_001001549	6.28075	6.3813	6.351	6.85125	6.88386	6.94205	6.40079	6.35737	6.45718	7.5062	7.52033	7.56976	NO	NO
MARCH7	membrane-associated ring finger (C3HC4) 7, E3 ubiquitin protein ligase	NM_022826	12.1825	12.1191	12.3802	13.1591	13.0787	13.2435	12.1061	12.072	11.9879	13.1794	13.1205	13.3308	NO	NO
RGNEF	190 kDa guanine nucleotide exchange factor	NM_001080479	8.93169	8.94714	9.17095	9.76083	9.66004	9.78805	9.35534	9.33155	9.18016	10.3983	10.4711	10.4862	NO	NO
FSTL1	follistatin-like 1	NM_007085	7.81515	7.60781	7.8119	8.75197	8.77416	8.72647	8.2733	8.28635	8.23639	9.33136	9.42491	9.52253	NO	NO
MIR3189	microRNA 3189	NR_036156	6.50838	6.44416	6.75855	8.20442	7.95787	8.23585	6.48551	6.49135	6.16022	7.4303	7.66821	7.78668	NO	NO
ATRNL1	attractin-like 1	NM_207303	5.23224	5.40855	5.2938	7.04237	6.96844	6.89334	5.09846	5.08561	5.15578	6.10026	6.26269	6.25111	NO	NO
RRS1	RRS1 ribosome biogenesis regulator homolog (S. cerevisiae)	NM_015169	9.46091	9.58697	9.57918	10.58	10.4556	10.6294	9.91866	9.81623	9.96575	11.076	10.9811	11.1546	NO	NO
ANXA3	annexin A3	NM_005139	8.45833	8.40201	8.60288	9.75372	9.5764	9.66016	8.363	8.5225	8.39521	9.54756	9.35064	9.57341	NO	NO
ZNF551	zinc finger protein 551	NM_138347	6.46314	6.68514	6.51804	7.4538	7.51274	7.5497	6.72754	6.66742	6.5034	7.83572	7.75382	7.8533	NO	NO
ULK4P3	unc-51-like kinase 4 (C. elegans) pseudogene 3	NR_026859	9.36729	9.60861	9.34993	10.6619	10.4487	10.5798	9.60479	9.36019	9.32154	10.4834	10.5404	10.5756	NO	NO
MYBL1	v-myb myeloblastosis viral oncogene homolog (avian)-like 1	NM_001080416	8.70829	8.77329	8.94526	9.85381	9.77742	9.66849	8.52603	8.57352	8.46334	9.74142	9.70941	9.94565	NO	NO
LOC647859	occludin pseudogene	NM_001205255	10.9164	10.6359	11.1021	12.2071	12.1444	12.3043	11.84	11.7297	11.7026	12.8673	12.9207	13.0473	NO	NO
TRPC7-AS2	TRPC7 antisense RNA 2 (non-protein coding)	ENST00000513958	4.47017	4.61427	4.59316	5.66973	5.68809	5.50213	4.68976	4.63252	4.99519	5.87133	5.7489	5.86921	NO	NO
EMB	embigin	NM_198449	6.56275	6.63083	6.77564	8.21412	8.26019	8.39774	6.81758	6.78387	6.68093	7.9981	8.00584	8.19069	NO	NO
SSFA2	sperm specific antigen 2	NM_001130445	8.47005	8.41399	8.68677	9.6611	9.72441	9.66451	8.54994	8.48564	8.39281	9.64981	9.69093	9.77705	NO	NO
RPS6KA5	ribosomal protein S6 kinase, 90kDa, polypeptide 5	NM_004755	7.16252	7.31358	7.47153	8.63887	8.57691	8.6441	7.68012	7.66382	7.56085	8.88688	8.9137	9.20754	NO	NO
LOC100289026	uncharacterized LOC100289026	OTTHUMT00000037970	6.58314	6.82999	6.58565	7.65761	7.93089	7.75406	6.52988	6.64054	6.49565	7.7608	7.71882	7.88402	NO	NO
CCDC88A	coiled-coil domain containing 88A	NM_001135597	10.9639	10.8993	11.034	11.8683	11.9279	11.9565	10.7087	10.7022	10.6877	11.9685	11.9693	12.0839	NO	NO
LACTB	lactamase, beta	NM_032857	9.14733	8.89386	9.19052	10.3688	10.4275	10.4971	10.114	10.0546	9.96736	11.2964	11.3231	11.4316	NO	NO
MIR4521	microRNA 4521	NR_039746	8.19242	8.13801	8.34047	9.62664	9.28141	9.60206	10.2913	10.3011	10.095	11.4441	11.5445	11.7827	NO	NO
GFPT2	glutamine-fructose-6-phosphate transaminase 2	NM_005110	9.16521	8.98597	9.15461	10.0486	9.8512	9.93838	9.37792	9.37512	9.20113	10.6458	10.4506	10.8598	NO	NO
COL4A1	collagen, type IV, alpha 1	NM_001845	6.95634	7.00461	7.01457	7.65484	7.69478	7.62138	7.30956	7.24491	7.25033	8.53301	8.54128	8.96128	NO	NO
NEDD4	neural precursor cell expressed, developmentally down-regulated 4, E3 ubiquitin protein ligase	NM_006154	11.6787	11.5573	11.6572	12.9846	12.8977	12.8682	11.6307	11.5282	11.5252	13.0152	12.6132	12.8333	NO	NO
S100A3	S100 calcium binding protein A3	NM_002960	7.67554	7.50114	7.65816	9.084	8.85773	9.25565	7.56653	7.78564	7.31427	8.8591	8.89379	9.28602	NO	NO
BZW1	basic leucine zipper and W2 domains 1	NM_001207067	12.4264	12.4401	12.6085	13.5695	13.5877	13.623	12.4594	12.4372	12.4536	13.7911	13.717	13.8397	NO	NO
CHRFAM7A	CHRNA7 (cholinergic receptor, nicotinic, alpha 7, exons 5-10) and FAM7A (family with sequence similarity 7A, exons A-E) fusion	NM_139320	7.08626	7.50451	7.32105	8.32948	8.23737	8.29632	7.24928	7.11236	7.10068	8.43473	8.39548	8.53235	NO	NO
TNFRSF12A	tumor necrosis factor receptor superfamily, member 12A	NM_016639	10.9535	10.6828	10.9935	12.1131	11.771	12.0106	10.9259	11.0147	10.7667	12.1691	12.2375	12.4422	NO	NO
KCNMA1	potassium large conductance calcium-activated channel, subfamily M, alpha member 1	NM_001014797	5.77713	5.80267	5.7669	7.94217	7.75216	7.9588	5.72678	5.67118	5.76512	7.19076	7.0435	7.07722	NO	NO
STAMBPL1	STAM binding protein-like 1	NM_020799	6.01857	5.98848	6.15529	6.81244	6.696	6.72743	6.38489	6.43755	6.33572	7.7627	7.73426	8.25294	NO	NO
TMEM87B	transmembrane protein 87B	NM_032824	8.95715	8.94055	8.9796	10.4003	10.2955	10.2629	9.34359	9.25507	9.25035	10.6364	10.5623	10.6636	NO	NO
CYB5A	cytochrome b5 type A (microsomal)	NM_001190807	10.5288	10.3328	10.5729	11.8334	11.6736	11.9032	10.4649	10.5541	10.3248	11.8433	11.8476	12.0787	NO	NO
KIRREL	kin of IRRE like (Drosophila)	NM_018240	7.93993	7.96207	7.91054	9.21269	9.09939	9.25012	7.69977	7.81514	7.70977	9.05261	9.11566	9.36511	NO	NO
FOSL2	FOS-like antigen 2	NM_005253	6.85455	6.89734	6.96756	8.07728	7.99051	8.18188	7.04391	6.9905	6.89372	8.2057	8.36276	8.71286	NO	NO
MICAL2	microtubule associated monoxygenase, calponin and LIM domain containing 2	NM_014632	8.41324	8.36668	8.42088	10.0204	9.85533	9.91883	8.4891	8.49366	8.41029	9.91929	9.79414	10.0351	NO	NO
LHFP	lipoma HMGIC fusion partner	NM_005780	6.10312	6.19524	5.7945	7.21697	7.22894	7.18456	6.02457	5.75981	6.09279	7.62715	7.23443	7.49693	NO	NO
ABCB1	ATP-binding cassette, sub-family B (MDR/TAP), member 1	NM_000927	5.1675	5.22529	4.904	6.3525	6.32485	6.41111	5.01807	4.9683	5.02768	6.34144	6.54344	6.66194	NO	NO
C14orf105	chromosome 14 open reading frame 105	NM_018168	5.69699	5.85092	5.98428	7.79292	7.74674	7.88631	5.85771	5.58568	5.56377	7.09289	7.07699	7.37362	NO	NO
ARNTL2	aryl hydrocarbon receptor nuclear translocator-like 2	NM_001248002	8.97658	8.82875	9.13357	10.0716	10.0432	10.0295	9.45257	9.52012	9.33678	10.9988	10.7949	11.0264	NO	NO
MAP4K4	mitogen-activated protein kinase kinase kinase kinase 4	NM_001242559	9.33754	9.31932	9.51422	10.066	10.1111	10.1343	9.41375	9.43784	9.40474	10.8851	10.97	11.1268	NO	NO
DCP1B	DCP1 decapping enzyme homolog B (S. cerevisiae)	NM_152640	6.86759	6.94244	7.0397	7.80076	7.79069	7.88505	7.06535	7.00793	6.9762	8.33653	8.61238	8.70473	NO	NO
COTL1	coactosin-like 1 (Dictyostelium)	NM_021149	10.5053	10.5	10.8946	12.6798	12.6053	12.7129	10.4336	10.5456	10.3652	12.0294	11.8489	12.2414	NO	NO
TM4SF19	transmembrane 4 L six family member 19	NM_001204897	6.99145	7.22312	7.24467	8.65819	8.24745	8.57767	7.04416	6.92135	6.84959	8.58271	8.50379	8.85957	NO	NO
RSPO3	R-spondin 3	NM_032784	10.5697	10.4138	10.4698	12.1773	12.3335	12.3117	10.8532	10.8721	10.7651	12.4543	12.5157	12.5777	NO	NO
FAM126A	family with sequence similarity 126, member A	NM_032581	9.04219	9.10969	9.24914	10.8109	10.509	10.6068	8.79127	8.87371	8.72691	10.4642	10.4086	10.4921	NO	NO
FMN2	formin 2	NM_020066	6.41958	6.39425	6.46368	8.57155	8.51737	8.52938	6.41753	6.39264	6.41519	8.08819	8.07146	8.21738	NO	NO
PPME1	protein phosphatase methylesterase 1	NM_016147	12.1147	12.0615	12.3584	13.9947	14.0574	14.0901	12.2407	12.2634	12.0899	14.0054	13.9788	14.1412	NO	NO
AKR1B1	aldo-keto reductase family 1, member B1 (aldose reductase)	NM_001628	10.469	10.3748	10.4751	12.5437	12.4002	12.4131	10.4658	10.4979	10.2867	12.3773	12.1372	12.2294	NO	NO
ZNF462	zinc finger protein 462	NM_021224	7.28864	7.30793	7.44368	8.91998	8.96703	8.89088	8.05544	8.09973	7.98397	9.62888	9.84658	9.93061	NO	NO
CITED4	Cbp/p300-interacting transactivator, with Glu/Asp-rich carboxy-terminal domain, 4	NM_133467	6.48898	6.38619	6.72063	8.08181	7.61291	7.95396	6.31437	6.56593	6.3415	8.15055	8.47046	8.08119	NO	NO
DPYSL3	dihydropyrimidinase-like 3	NM_001197294	8.73603	8.72601	8.85897	11.3677	11.374	11.4123	8.67979	8.72084	8.60301	10.5078	10.5565	10.8068	NO	NO
CXCL5	chemokine (C-X-C motif) ligand 5	NM_002994	11.3213	11.3144	11.6294	13.5436	13.5419	13.6163	12.7606	12.5684	12.5944	14.4801	14.4368	14.7118	NO	NO
C12orf75	chromosome 12 open reading frame 75	NM_001145199	8.68114	8.90919	9.02794	10.5261	10.7325	10.8235	8.97884	8.76929	8.84638	10.6684	10.8034	10.7529	NO	NO
ZNF114	zinc finger protein 114	NM_153608	8.64138	8.85698	8.84267	10.2313	9.96217	10.1393	8.54722	8.58466	8.64099	10.5136	10.1602	10.5407	NO	NO
RNF182	ring finger protein 182	NM_001165032	5.26091	5.32491	5.26058	7.5311	7.57653	7.71269	5.24569	5.11566	5.35344	7.18569	7.18618	7.60358	NO	NO
FRMD6	FERM domain containing 6	NM_001042481	7.43208	7.41579	7.43054	8.32281	8.10729	8.23225	7.15178	7.24456	7.16299	9.11665	8.89259	9.14443	NO	NO
DOCK10	dedicator of cytokinesis 10	NM_014689	8.30241	8.27313	8.49252	10.6917	10.5947	10.6912	9.2401	9.25208	9.13341	11.2384	11.2566	11.3679	NO	NO
SLCO4A1	solute carrier organic anion transporter family, member 4A1	NM_016354	8.29213	8.19528	8.39826	10.3572	10.0097	10.1897	8.21979	8.10541	8.00485	10.1331	9.8281	10.0965	NO	NO
CA8	carbonic anhydrase VIII	NM_004056	7.3347	7.33221	7.34792	9.0648	9.14757	9.04793	7.59995	7.56533	7.47019	9.60342	9.55105	9.85063	NO	NO
CDCP1	CUB domain containing protein 1	NM_022842	6.72314	6.60655	6.75027	8.12583	8.0522	8.07134	6.85011	6.95556	6.70315	8.7604	8.8654	8.95393	NO	NO
PTPRD	protein tyrosine phosphatase, receptor type, D	NM_001040712	5.21589	5.33661	5.07648	7.5656	7.55367	7.68185	5.12493	5.12964	5.1986	7.16071	7.20824	7.45899	NO	NO
LAMC2	laminin, gamma 2	NM_005562	7.61452	7.39626	7.56764	9.39704	8.96343	9.25503	7.5915	7.60939	7.50015	10.1913	9.9868	10.3634	NO	NO
MCTP1	multiple C2 domains, transmembrane 1	NM_001002796	5.9757	6.01991	5.83979	8.58923	8.3647	8.52119	5.89142	6.07223	6.0037	8.60546	8.53204	8.71063	NO	NO
INA	internexin neuronal intermediate filament protein, alpha	NM_032727	9.97159	9.84776	9.99129	11.9714	11.7362	11.9383	11.3172	11.1324	10.9797	13.8066	13.5133	13.8316	NO	NO
FA2H	fatty acid 2-hydroxylase	NM_024306	6.15816	6.01965	6.30972	8.34017	7.80573	8.22598	6.68929	6.62365	6.3242	9.3556	9.18086	9.72874	NO	NO
RAB3B	RAB3B, member RAS oncogene family	NM_002867	8.47168	8.43096	8.78356	12.1078	11.8916	11.9656	7.83742	8.02514	7.60287	10.6078	10.3613	10.5637	NO	NO
PAQR5	progestin and adipoQ receptor family member V	NM_001104554	10.7624	10.5567	10.6904	13.5097	13.3535	13.4142	10.0377	9.93399	9.6561	12.8626	12.5957	12.7339	NO	NO
TMEM27	transmembrane protein 27	NM_020665	5.19588	5.07753	5.17594	6.78206	6.69564	6.67327	5.15562	5.30391	5.14432	8.02317	8.08152	8.25872	NO	NO
HTR1D	5-hydroxytryptamine (serotonin) receptor 1D, G protein-coupled	NM_000864	6.66257	6.52547	7.11681	10.0478	10.0574	10.3724	6.24948	5.79368	5.04514	9.0124	8.76211	9.17441	NO	NO
LOC643401	uncharacterized LOC643401	NR_038848	6.06992	5.78553	5.9189	9.13506	9.05382	8.99512	6.65846	6.44652	6.54048	10.4716	10.2872	10.5538	NO	NO
EDA2R	ectodysplasin A2 receptor	NM_001199687	5.17704	5.27421	5.05218	10.7369	10.5927	10.7962	4.91357	4.95128	5.12325	10.7089	10.6732	11.0015	NO	NO
LOC100505817	uncharacterized LOC100505817	NR_038340	5.70568	6.46597	5.87431	13.4149	13.5048	13.371	6.28186	5.7635	6.74227	12.6573	12.4871	12.6547	NO	NO
