# Supplementary material for: Influenza A Virus Facilitates Its Infectivity by Activating p53 to Inhibit the Expression of Interferon-Induced Transmembrane Proteins
Source: Front Immunol. 2018 May 31;9:1193. doi: 10.3389/fimmu.2018.01193 (PMC5990591; doi:10.3389/fimmu.2018.01193)
Supplement: Supplementary file 4 [file table_4.xlsx]

## Sheet: overlap-all groups (n=50)
Gene Symbol	Description	Accession No.	A549-KO3_M A	A549-KO3_M B	A549-KO3_M C	A549_M A	A549_M B	A549_M C	A549-KO3_V A	A549-KO3_V B	A549-KO3_V C	A549_V A	A549_V B	A549_V C	Log2 (Fold change) (A549-KO3_V/A549-KO3_M)	Log2 (Fold change) (A549_V/A549_M)	Log2 (Fold change) (A549-KO3_M/A549_M)	Log2 (Fold change) (A549-KO3_V/A549V)
IFITM1	interferon induced transmembrane protein 1	NM_003641	7.40114	7.45481	7.6085	6.89288	6.81482	6.72684	12.4842	12.4414	12.4932	11.5213	11.531	11.7995	32.56	26.25	1.57	1.95
IFITM2	interferon induced transmembrane protein 2	NM_006435	11.2838	10.9745	11.7111	9.21335	8.89451	9.11277	15.6892	15.7325	15.5989	14.5434	14.6621	14.7341	20.65	47.14	4.66	2.04
IFITM3	interferon induced transmembrane protein 3	NM_021034	9.63024	9.27269	9.6138	8.07834	7.77034	8.04363	13.721	13.8624	13.6875	12.8062	12.8768	12.965	17.03	28.27	2.95	1.78
CD38	CD38 molecule	NM_001775	8.81934	8.99748	9.12071	6.94158	6.65951	6.83934	12.6507	12.4886	12.5377	10.4028	10.474	10.5272	11.82	12.52	4.47	4.22
CFH	complement factor H	NM_000186	10.3936	10.205	10.5566	5.51324	5.48529	5.29814	13.0421	12.8525	12.9985	6.45455	6.64738	6.5969	6.1	2.13	29.62	84.91
CASP4	caspase 4, apoptosis-related cysteine peptidase	NM_001225	6.79166	6.59929	7.07136	5.6664	5.62872	5.63799	8.99411	8.87773	8.70697	6.19084	6.4067	6.24574	4.15	1.53	2.26	6.11
FAM46A	family with sequence similarity 46, member A	NM_017633	7.50124	7.57695	7.748	6.29941	6.36048	6.22796	9.32522	9.39883	8.98293	7.15139	7.26868	7.34997	3.4	1.95	2.45	4.28
HNF4G	hepatocyte nuclear factor 4, gamma	NM_004133	6.90576	6.68419	6.95319	6.01982	5.92399	6.06124	8.42894	8.44695	8.40485	6.76059	6.68217	6.60089	2.83	1.59	1.89	3.35
STS	steroid sulfatase (microsomal), isozyme S	NM_000351	7.57732	7.54336	7.78573	6.25324	6.32851	6.23889	9.2241	9.10136	8.9162	6.83801	6.83927	6.8298	2.88	1.51	2.49	4.75
MAP2	microtubule-associated protein 2	NM_001039538	6.0729	6.04214	6.05632	5.22943	5.41063	5.35076	7.46695	7.61257	7.30904	5.86349	5.82687	6.00022	2.65	1.43	1.64	3.04
C8orf4	chromosome 8 open reading frame 4	NM_020130	10.5604	10.7551	10.6005	8.21092	8.58737	8.41864	11.7784	12.014	11.8995	10.0423	9.88981	9.83462	2.47	2.81	4.55	4
LNPEP	leucyl/cystinyl aminopeptidase	NM_005575	11.1368	11.1538	11.2479	10.7012	10.6061	10.5887	12.392	12.2952	12.3374	11.3525	11.2515	11.3379	2.29	1.68	1.46	1.99
PLSCR4	phospholipid scramblase 4	NM_001128304	7.05422	7.08947	7.01752	6.21962	6.20076	6.33391	8.17429	8.11605	7.95625	6.83385	6.81579	6.75677	2.07	1.52	1.79	2.45
NRP1	neuropilin 1	NM_001024628	12.4596	12.4334	12.6071	11.567	11.5475	11.5816	13.5269	13.5114	13.3952	12.2317	12.2019	12.3144	2.1	1.59	1.84	2.43
EMP1	epithelial membrane protein 1	NM_001423	7.47225	7.47329	7.5838	6.82332	6.58858	6.67457	8.47216	8.42889	8.31707	7.45645	7.52628	7.62553	1.93	1.8	1.72	1.85
GATA6	GATA binding protein 6	NM_005257	7.422	7.26447	7.40405	6.29106	6.25866	6.35003	8.21129	8.22609	8.09546	6.97291	6.81114	6.8589	1.75	1.49	2.17	2.55
PDE4B	phosphodiesterase 4B, cAMP-specific	NM_001037339	7.86634	7.85799	8.00743	6.65588	6.80832	6.80203	8.70055	8.66722	8.64393	7.29934	7.24279	7.31625	1.75	1.41	2.08	2.59
IL6ST	interleukin 6 signal transducer (gp130, oncostatin M receptor)	NM_001190981	15.0836	15.0974	15.1651	14.0114	14.0221	14.0112	15.6789	15.567	15.7138	14.6367	14.579	14.6218	1.5	1.52	2.11	2.08
BMP5	bone morphogenetic protein 5	NM_021073	11.5508	11.5833	11.6331	10.0748	10.0147	10.1649	11.0042	10.9922	11.0366	9.28433	9.16207	9.47994	-1.5	-1.72	2.84	3.26
CNTN1	contactin 1	NM_001256063	12.6432	12.5719	12.6892	6.74275	6.65008	6.67572	12.046	12.0175	11.9904	6.12587	6.2796	6.17668	-1.54	-1.41	62.12	56.95
IFIH1	interferon induced with helicase C domain 1	NM_022168	5.42159	5.1865	5.41252	6.53383	6.72263	6.73164	13.7444	13.6242	13.6613	14.5389	14.6011	14.6276	304.81	233.75	-2.48	-1.9
HERC5	HECT and RLD domain containing E3 ubiquitin protein ligase 5	NM_016323	6.70607	6.65624	6.94464	8.34921	8.41859	8.37807	13.862	13.6824	13.8097	14.4397	14.4574	14.6143	138.74	67.09	-3.24	-1.57
MIR4521	microRNA 4521	NR_039746	8.19242	8.13801	8.34047	9.62664	9.28141	9.60206	10.2913	10.3011	10.095	11.4441	11.5445	11.7827	4.27	3.87	-2.66	-2.41
SERPINE1	serpin peptidase inhibitor, clade E (nexin, plasminogen activator inhibitor type 1), member 1	NM_000602	10.5252	10.3711	10.7152	11.7933	11.5642	11.7768	12.0676	12.1298	11.9489	13.0434	13.0771	13.3035	2.87	2.42	-2.38	-2.01
ELOVL7	ELOVL fatty acid elongase 7	NM_001104558	7.39166	7.41891	7.56102	9.16576	9.01608	9.17122	8.81555	8.73394	8.758	10.0492	9.95463	9.85706	2.56	1.72	-3.39	-2.28
TRNAI6	transfer RNA isoleucine 6 (anticodon UAU)	ENST00000458896	8.9649	8.7658	8.5723	9.72977	9.8434	9.89955	10.0489	10.0246	9.92702	10.6866	10.9343	10.9898	2.4	2.18	-2.09	-1.9
CXCL5	chemokine (C-X-C motif) ligand 5	NM_002994	11.3213	11.3144	11.6294	13.5436	13.5419	13.6163	12.7606	12.5684	12.5944	14.4801	14.4368	14.7118	2.4	1.89	-4.67	-3.67
NUAK2	NUAK family, SNF1-like kinase, 2	NM_030952	9.68091	9.96514	9.70548	10.9382	10.8441	11.0369	11.0663	11.0676	10.8398	11.7316	11.9457	12.1298	2.59	2	-2.37	-1.83
INA	internexin neuronal intermediate filament protein, alpha	NM_032727	9.97159	9.84776	9.99129	11.9714	11.7362	11.9383	11.3172	11.1324	10.9797	13.8066	13.5133	13.8316	2.23	3.64	-3.93	-6.4
TRIP12	thyroid hormone receptor interactor 12	NM_004238	11.9014	11.9115	12.0453	12.7888	12.8064	12.8207	13.0957	13.0297	13.0059	13.5969	13.6232	13.6377	2.18	1.76	-1.86	-1.5
RAB8B	RAB8B, member RAS oncogene family	NM_016530	10.5049	10.4417	10.6342	11.0385	11.1152	11.0036	11.5747	11.5321	11.5616	12.2763	12.2121	12.3734	2.06	2.36	-1.44	-1.65
DOCK10	dedicator of cytokinesis 10	NM_014689	8.30241	8.27313	8.49252	10.6917	10.5947	10.6912	9.2401	9.25208	9.13341	11.2384	11.2566	11.3679	1.94	1.47	-5.29	-4.01
ROCK2	Rho-associated, coiled-coil containing protein kinase 2	NM_004850	11.9963	11.8707	12.0925	12.7452	12.8762	12.8064	12.8459	12.7472	12.8789	13.355	13.2658	13.4154	1.81	1.45	-1.76	-1.42
N4BP1	NEDD4 binding protein 1	NM_153029	8.71891	8.729	8.94033	9.4096	9.46316	9.40851	9.58667	9.56391	9.51398	10.5078	10.4237	10.6438	1.78	2.16	-1.61	-1.95
ZNF462	zinc finger protein 462	NM_021224	7.28864	7.30793	7.44368	8.91998	8.96703	8.89088	8.05544	8.09973	7.98397	9.62888	9.84658	9.93061	1.68	1.87	-3.09	-3.44
OCLN	occludin	NM_001205254	9.65453	9.54417	9.71177	10.8155	10.6832	10.8526	10.2637	10.4151	10.2896	11.2017	11.4058	11.3583	1.55	1.45	-2.25	-2.11
CFLAR	CASP8 and FADD-like apoptosis regulator	NM_001127183	7.85279	7.9054	7.90172	8.53923	8.46465	8.50859	8.5322	8.48769	8.4072	9.47798	9.39552	9.62179	1.49	1.98	-1.52	-2.01
GADD45A	growth arrest and DNA-damage-inducible, alpha	NM_001199741	7.49394	7.48116	7.4745	8.08924	8.0398	8.098	7.96619	8.09975	8.09065	9.23794	9.47642	9.63086	1.53	2.57	-1.53	-2.57
GNB4	guanine nucleotide binding protein (G protein), beta polypeptide 4	NM_021629	7.78197	7.71115	7.88495	8.55404	8.48051	8.53559	9.73898	9.80865	9.64812	9.02557	9.07842	9.0494	3.85	1.43	-1.67	1.61
CYLD	cylindromatosis (turban tumor syndrome)	NM_001042355	7.08261	7.17621	7.22876	7.93539	7.90406	7.96189	8.17237	8.24906	8.22298	9.12637	9.16472	9.38879	2.07	2.32	-1.7	-1.9
RHOBTB3	Rho-related BTB domain containing 3	NM_014899	9.92496	9.89799	10.0694	9.34175	9.37603	9.34819	9.23839	9.14993	9.20775	8.30125	8.30833	8.53367	-1.64	-2.06	1.48	1.86
MMD	monocyte to macrophage differentiation-associated	NM_012329	14.759	14.7804	14.9375	13.8983	14.0189	14.0017	14.0149	13.9213	14.045	12.6824	12.9705	12.8881	-1.69	-2.2	1.69	2.2
PRKCA	protein kinase C, alpha	NM_002737	13.0337	12.9603	13.1727	12.3844	12.3469	12.3372	11.9725	12.0421	11.7884	10.5126	10.4888	10.6202	-2.12	-3.59	1.63	2.74
GATSL2	GATS protein-like 2	NM_001145064	12.1546	12.2437	12.5223	11.0613	11.0924	11.3073	10.3822	10.4057	10.1221	8.39474	8.62748	8.80931	-3.63	-5.51	2.26	3.43
GATSL1	GATS protein-like 1	NM_001145063	12.5471	12.5967	12.8809	11.4257	11.4517	11.6357	10.5463	10.5107	10.1673	8.24917	8.68533	8.78125	-4.13	-6.57	2.19	3.49
ARHGAP29	Rho GTPase activating protein 29	NM_004815	10.6927	10.6116	10.7599	11.4436	11.5336	11.5525	10.1897	10.209	10.1968	10.7635	10.7658	11.0071	-1.41	-1.71	-1.81	-1.48
MLPH	melanophilin	NM_001042467	8.23506	8.15296	8.3334	9.13362	8.96786	9.04123	7.70609	7.65292	7.66584	8.46455	8.40585	8.50986	-1.49	-1.5	-1.75	-1.73
F2RL2	coagulation factor II (thrombin) receptor-like 2	NM_004101	9.36028	9.47198	9.5012	10.9428	10.7975	10.9609	8.81694	8.73077	8.77138	9.69154	9.68335	9.8849	-1.63	-2.4	-2.78	-1.89
HTR1D	5-hydroxytryptamine (serotonin) receptor 1D, G protein-coupled	NM_000864	6.66257	6.52547	7.11681	10.0478	10.0574	10.3724	6.24948	5.79368	5.04514	9.0124	8.76211	9.17441	-1.78	-2.99	-10.45	-9.6
AHNAK2	AHNAK nucleoprotein 2	NM_138420	11.3884	11.484	11.5004	12.6272	12.5478	12.504	10.3862	10.3921	10.1417	11.2479	11.1803	11.4044	-2.15	-2.45	-2.09	-1.83
